# Supplementary material for: QSAR ligand dataset for modelling mutagenicity, genotoxicity, and rodent carcinogenicity
Source: Data Brief. 2018 Feb 2;17:876–84. doi: 10.1016/j.dib.2018.01.077 (PMC5835004; doi:10.1016/j.dib.2018.01.077)
Supplement: Supplementary file 2 — Supplementary material [file mmc2.xlsx]

## Sheet: Sheet1
'Approach'	'Options'	'Test inside AD'	'Test outside AD'	'List of samples outside AD'
'Bounding box'	'---'	'367'	'7'	'[170 229 233 285 327 344 366]'
'Bounding box PCA'	'90 PCs'	'374'	'0'	'[]'
'Leverage'	'---'	'351'	'23'	'[65 80 92 120 127 152 170 175 192 194 202 208 229 242 281 285 304 314 327 343 344 358 366]'
'Distance from centroid'	'euclidean'	'356'	'18'	'[65 80 92 120 127 152 170 194 202 208 242 281 304 327 343 344 348 358]'
'Distance kNN - fixed k'	'euclidean'	'340'	'34'	'[65 82 92 100 120 123 127 129 152 164 170 175 178 192 194 202 208 220 229 238 242 247 281 282 285 293 304 314 327 343 344 348 356 366]'
'Distance kNN - variable k'	'euclidean'	'350'	'24'	'[65 92 120 127 129 152 170 178 192 194 202 208 229 238 242 282 285 293 304 314 327 343 344 348]'
'Potential functions'	'gaus'	'45'	'329'	'[1 2 3 4 5 6 7 9 11 13 15 16 17 19 20 21 22 23 24 25 26 27 28 29 30 32 34 35 36 37 39 40 41 42 43 44 45 46 47 49 50 51 52 53 54 56 57 58 61 63 64 65 66 67 68 69 70 71 72 73 74 76 77 78 79 80 81 82 83 84 85 86 87 88 89 90 91 92 93 94 95 96 97 99 100 101 102 103 104 105 106 107 109 110 111 113 114 116 117 118 119 120 121 122 123 127 129 130 131 132 133 134 135 136 137 138 139 140 141 142 143 144 1…
