# Supplementary material for: QSAR ligand dataset for modelling mutagenicity, genotoxicity, and rodent carcinogenicity
Source: Data Brief. 2018 Feb 2;17:876–84. doi: 10.1016/j.dib.2018.01.077 (PMC5835004; doi:10.1016/j.dib.2018.01.077)
Supplement: Supplementary file 3 — Supplementary material [file mmc3.xlsx]

## Sheet: Sheet1
	GCSX
AATS2m	0.37	20529
naAromAtom	0.35	15136
GATS2m	0.35	17920
GATS2i	0.35	16693
SpMin1_Bhp	0.34	15952
ETA_BetaP	0.32	14229
IC3	0.3	14615
nAcid	0.3	4138
nAtomLC	0.29	11238
nssO	0.29	9829
MDEC-33	0.29	12339
SHBint6	0.29	7607
R_TpiPCTPC	0.28	12038
RDF50m	0.28	7741
MPC4	0.28	13116
L3m	0.27	7252
De	0.26	7117
nHAvin	0.23	3773
MDEN-13	0.21	4086
n3HeteroRing	0.18	1316
	ISSCAN
ALogp2	0.4	13058
AATSC0p	0.38	11714
ATSC7e	0.38	9518
MATS3s	0.37	11996
BCUTp-1l	0.37	10779
MATS1e	0.37	11671
BCUTw-1h	0.35	9596
nN	0.35	6494
nAcid	0.34	1640
nCl	0.34	3703
P1s	0.33	7280
C3SP2	0.3	4817
nHBint4	0.3	2765
nHBint2	0.29	3028
nssCH2	0.29	5294
topoShape	0.29	5618
nHBint3	0.29	3033
nHBint5	0.28	2579
nHBint6	0.28	1998
C1SP2	0.28	4941
nHCsatu	0.27	3117
nAtomLAC	0.26	3733
ndO	0.26	4003
minsOH	0.26	3633
maxsOH	0.26	3248
nssO	0.26	2945
nsssCH	0.25	3217
maxsNH2	0.25	3572
maxssO	0.25	3885
nssssC	0.25	1917
ndssC	0.25	3828
nBase	0.25	1811
ETA_Beta_ns_d	0.25	3798
SaaS	0.24	612
nHssNH	0.24	1971
n6Ring	0.24	4471
n6HeteroRing	0.23	1761
mindsN	0.23	1969
nHBDon	0.23	3556
nsssN	0.23	2034
LipinskiFailures	0.23	1479
nsOm	0.23	1527
maxdsN	0.22	1748
n5HeteroRing	0.21	1658
MDEN-23	0.2	2373
SRW5	0.19	2445
mintsC	0.19	641
SaaO	0.18	789
MDEN-13	0.18	706
nT7Ring	0.15	574
nF11HeteroRing	0.13	393
	SHE
ATSC0e	0.39	2283
AATSC4m	0.39	2176
AATS0p	0.38	2522
AATS7i	0.38	1848
MATS2c	0.37	2105
AATS1m	0.36	2582
ATSC6s	0.36	2284
ATSC8s	0.36	1687
GATS2c	0.35	1825
AATSC7m	0.34	1812
MATS7m	0.34	1589
MATS8c	0.33	1571
MATS7p	0.33	1573
GATS1c	0.33	2219
GATS4m	0.33	1943
VE3_Dzp	0.32	2041
SpMin8_Bhp	0.32	1655
nAcid	0.31	448
GATS8v	0.31	1067
GATS8c	0.31	1464
SpMin7_Bhs	0.3	1857
VR2_Dt	0.3	1707
GATS8i	0.29	1172
naasC	0.29	808
TDB2i	0.29	1128
C1SP2	0.29	760
nsCH3	0.29	974
TDB8u	0.28	672
minHBint3	0.28	803
C1SP3	0.28	992
TDB4e	0.27	1057
ASP-6	0.27	1806
nRotBt	0.27	1127
SCH-5	0.27	594
Ds	0.27	972
SHsOH	0.27	897
RNCG	0.27	1039
E3p	0.27	915
RDF10m	0.27	961
TDB1m	0.27	1203
piPC9	0.27	1033
TDB3i	0.26	1314
nsNH2	0.26	400
nHsNH2	0.26	496
RotBFrac	0.26	1203
nssO	0.25	565
minsssN	0.25	376
nHeteroRing	0.25	490
TDB7r	0.24	835
maxssO	0.23	743
SRW5	0.23	442
minHBint7	0.23	424
nssssNp	0.23	25
nAtomLAC	0.22	871
MDEN-12	0.21	208
nT6HeteroRing	0.21	384
nHCHnX	0.2	172
nFG12HeteroRing	0.17	258
	Ames
AATS4e	0.42	17373
ATSC7c	0.42	15115
ATSC2c	0.41	18428
AATS2e	0.41	16488
AATS1m	0.41	16634
ATSC4m	0.4	16224
ATSC3m	0.4	16652
ATSC2v	0.38	15374
ATSC3e	0.38	15359
ATSC4i	0.37	14988
ATSC2e	0.37	15187
AATSC5c	0.37	14636
ATSC2i	0.36	14319
MATS6c	0.36	13289
nAcid	0.36	2038
MATS4c	0.36	15264
ATSC1e	0.35	15795
MATS4m	0.35	13467
ATSC1i	0.35	14449
MATS6i	0.34	12963
GATS3c	0.34	13301
GATS1c	0.33	14472
GATS8m	0.33	9386
AATSC1i	0.32	13724
AATSC1e	0.32	13859
GATS5v	0.32	12664
VE1_Dzp	0.32	11795
GATS3m	0.32	12529
MATS1e	0.31	12967
MATS1i	0.3	12082
BCUTc-1l	0.3	9751
GATS1m	0.3	12484
SpMax1_Bhv	0.29	13212
GATS2e	0.29	12634
SpMin1_Bhp	0.29	13295
GATS1p	0.29	11559
GATS1i	0.29	11251
SpMax1_Bhi	0.28	12842
ASP-2	0.28	8374
ETA_EtaP	0.28	11891
mindsssP	0.27	299
BCUTw-1h	0.27	8210
BCUTw-1l	0.27	5500
hmax	0.27	12581
BIC2	0.27	11166
TDB9u	0.27	4470
Mpe	0.27	9879
Du	0.27	6788
ETA_Epsilon_1	0.27	9185
MIC2	0.26	10461
nHCsats	0.26	4146
MDEC-12	0.26	5914
ETA_Eta_L	0.26	11100
E3i	0.26	6433
JGT	0.26	10771
TDB8i	0.26	5577
RDF40m	0.26	7058
ETA_Epsilon_4	0.25	9370
SHCsatu	0.25	4686
BIC1	0.25	11006
MLFER_S	0.25	10748
R_TpiPCTPC	0.25	11100
ETA_dEpsilon_A	0.25	8641
RDF20m	0.25	7793
WTPT-5	0.25	9438
C3SP3	0.25	1330
piPC10	0.25	7381
SaaaC	0.25	4592
RDF20s	0.25	7448
L3u	0.24	7228
SdCH2	0.24	705
ETA_BetaP_ns_d	0.24	5993
AMW	0.24	8526
MLFER_A	0.23	7826
nAtomP	0.23	7347
minHssNH	0.22	3200
ETA_Shape_X	0.22	2980
MDEN-33	0.21	990
mindsN	0.21	2570
minsNH2	0.21	3578
SRW9	0.2	4461
MDEN-23	0.2	2559
maxHCHnX	0.2	2082
minwHBd	0.19	1599
nTG12Ring	0.19	1527
nFG12Ring	0.19	1633
SaaS	0.18	760
MDEN-13	0.17	979
SCH-3	0.15	1699
VCH-3	0.14	1762
