# Supplementary material for: QSAR ligand dataset for modelling mutagenicity, genotoxicity, and rodent carcinogenicity
Source: Data Brief. 2018 Feb 2;17:876–84. doi: 10.1016/j.dib.2018.01.077 (PMC5835004; doi:10.1016/j.dib.2018.01.077)
Supplement: Supplementary file 4 — Supplementary material [file mmc4.xlsx]

## Sheet: Sheet1
'Approach'	'Options'	'Test inside AD'	'Test outside AD'	'List of samples outside AD'
'Bounding box'	'---'	'371'	'3'	'[72 293 344]'
'Bounding box PCA'	'20 PCs'	'374'	'0'	'[]'
'Leverage'	'---'	'352'	'22'	'[1 50 65 76 80 120 127 152 164 172 189 202 208 238 242 281 293 327 344 348 363 364]'
'Distance from centroid'	'euclidean'	'353'	'21'	'[1 65 76 80 120 127 152 164 189 194 202 208 238 242 281 293 327 344 348 358 364]'
'Distance kNN - fixed k'	'euclidean'	'337'	'37'	'[1 42 46 50 58 65 71 76 80 82 103 120 122 126 127 152 164 172 178 189 202 208 242 269 276 281 293 297 323 327 344 348 349 356 363 364 365]'
'Distance kNN - variable k'	'euclidean'	'355'	'19'	'[50 65 76 80 82 127 152 164 172 189 202 208 242 269 293 344 348 363 364]'
'Potential functions'	'gaus'	'40'	'334'	'[1 2 3 4 5 6 8 9 10 11 13 15 16 17 20 21 22 23 24 25 26 27 28 29 30 31 32 33 34 35 36 37 38 39 40 41 42 43 44 45 46 47 48 49 50 51 52 54 55 56 57 58 60 62 63 64 65 66 67 68 69 70 71 72 73 74 75 76 77 78 79 80 81 82 83 84 85 86 87 88 89 90 91 92 93 95 97 98 99 100 101 102 103 104 105 106 107 108 109 110 111 113 114 115 116 117 118 119 120 121 122 123 124 125 126 127 129 130 131 132 134 135 137 13…
