# Supplementary material for: QSAR ligand dataset for modelling mutagenicity, genotoxicity, and rodent carcinogenicity
Source: Data Brief. 2018 Feb 2;17:876–84. doi: 10.1016/j.dib.2018.01.077 (PMC5835004; doi:10.1016/j.dib.2018.01.077)
Supplement: Supplementary file 5 — Supplementary material [file mmc5.csv]

GreenScren Activity	smiles
Negative	S=C1NCCN1
Negative	S=C(Nc1ccccc1)Nc2sccn2
Positive	S=[P](N1CC1)(N2CC2)N3CC3
Negative	OCCSC1=C(SCCO)C(=O)c2ccccc2C1=O
Negative	OCCO
Negative	OCCNCCO
Negative	OCCNCCNc1ccc(NCCNCCO)c2C(=O)c3c(O)ccc(O)c3C(=O)c12
Negative	OCCN1CCN(CCCN2c3ccccc3Sc4ccc(Cl)cc24)CC1
Negative	OCCN1CCN(CCCN2c3ccccc3Sc4ccc(cc24)C(F)(F)F)CC1
Positive	OCCN1CCN(CC\C=C/2c3ccccc3Sc4ccc(cc24)C(F)(F)F)CC1
Negative	OCCN(CCO)c1nc(N2CCCCC2)c3nc(nc(N4CCCCC4)c3n1)N(CCO)CCO
Negative	OCc1oc(cc1)c2nn(Cc3ccccc3)c4ccccc24
Positive	OCC1CO1
Negative	OCc1cc(ccc1O)C(O)CNCCCCCCOCCCCc2ccccc2
Negative	OCc1cc(ccc1O)C(O)CNCCCCCCOCCCCc2ccccc2
Negative	OCc1c[nH]cn1
Negative	OCC(NC(=O)C(Cl)Cl)C(O)c1ccc(cc1)[N+]([O-])=O
Positive	Oc1ccccc1O
Negative	Oc1ccccc1N2CC=C(NC2=O)c3cccc(c3)[N+]([O-])=O
Negative	Oc1ccccc1c2ccccc2
Negative	Oc1cccc2c(O)nccc12
Negative	Oc1cccc(O)c1
Negative	Oc1ccc2CC3N(CCC45C(Oc1c24)c6[nH]c7ccccc7c6CC35O)CC8CC8
Positive	Oc1ccc2C=CC(=O)Oc2c1O
Negative	Oc1ccc2C[C@H]3N(CC[C@@]45[C@@H](Oc1c24)c6[nH]c7[C@@H]8Oc9c(O)ccc%10C[C@H]%11N(CC[C@@]8(c9%10)[C@@]%11(O)Cc7c6C[C@@]35O)CC%12CC%12)CC%13CC%13
Negative	Oc1ccc2C[C@H]3N(CC[C@@]45[C@@H](Oc1c24)C(=O)CC[C@@]35O)CC6CC6
Negative	Oc1ccc2C[C@H]3N(CC[C@@]45[C@@H](Oc1c24)C(=O)CC[C@@]35O)CC=C
Negative	Oc1ccc2C[C@H]3N(CC[C@@]45[C@@H](Oc1c24)C(=O)CC[C@@]35O)CC=C
Negative	Oc1ccc2C[C@H]3N(CC[C@@]45[C@@H](Oc1c24)/C(CC[C@@]35O)=N/NC(=O)c6ccccc6)CC=C
Negative	Oc1ccc2C[C@H]3N(CC[C@@]45[C@@H](Oc1c24)/C(CC[C@@]35O)=N/N=C/6CC[C@@]7(O)[C@H]8Cc9ccc(O)c%10O[C@@H]6[C@]7(CCN8CC=C)c9%10)CC=C
Negative	Oc1ccc2C[C@@H]3[C@@H]4CCCC[C@]4(CCN3CC=C)c2c1
Negative	Oc1ccc(O)cc1
Negative	Oc1ccc(O)cc1
Positive	Oc1ccc(NC2=C(C(=O)NC2=O)c3ccccc3[N+]([O-])=O)cc1Cl
Negative	Oc1ccc(Cn2ccnc2S)cc1
Negative	Oc1ccc(Cl)cc1Cl
Negative	Oc1ccc(Cl)cc1Cc2ccccc2
Negative	Oc1ccc(Cl)cc1C(=O)Nc2ccc(cc2Cl)[N+]([O-])=O
Negative	Oc1ccc(Cl)cc1C(=O)Nc2ccc(cc2Cl)[N+]([O-])=O
Negative	Oc1ccc(CCC(=O)c2c(O)cc(O)cc2O)cc1
Negative	Oc1ccc(cc1O)C=C(C#N)C#N
Negative	Oc1ccc(cc1O)C(=O)\C(=C\c2c[nH]c3ccccc23)C#N
Negative	Oc1ccc(cc1O)\C=C(C#N)\C(=O)NCCCNC(=O)\C(=C\c2ccc(O)c(O)c2)C#N
Positive	Oc1ccc(cc1O)\C=C(C#N)\C(=O)NCCCc2ccccc2
Positive	Oc1ccc(cc1O)\C=C(C#N)\C(=O)NCCc2ccccc2
Negative	Oc1ccc(cc1O)\C=C(C#N)\C(=O)Nc2ccccc2
Positive	Oc1ccc(cc1O)\C=C(C#N)\C(=O)Nc2ccccc2
Positive	Oc1ccc(cc1O)/C=C(C#N)/C(=O)N2CCc3ccccc23
Negative	Oc1ccc(cc1O)/C=C(C#N)/C(=O)c2ccc(O)c(O)c2
Positive	Oc1ccc(cc1N2C(=O)Nc3cc(ccc23)C(F)(F)F)C(F)(F)F
Negative	Oc1ccc(cc1[N+]([O-])=O)[N+]([O-])=O
Negative	Oc1ccc(cc1[N+]([O-])=O)[As](O)(O)=O
Negative	Oc1ccc(cc1)c2sc3cc(O)ccc3c2C(=O)c4ccc(OCCN5CCCCC5)cc4
Positive	Oc1ccc(cc1)C2=COc3cc(O)cc(O)c3C2=O
Negative	Oc1ccc(cc1)C2=CC(=O)c3c(O)cc(O)cc3O2
Positive	Oc1ccc(cc1)C=Cc2cc(O)cc(O)c2
Positive	Oc1ccc(cc1)/C=C/C(=O)c2ccc(O)cc2O
Negative	Oc1ccc(c(O)c1)C2=C(O)C(=O)c3c(O)cc(O)cc3O2
Positive	Oc1ccc(\C=C\C(=O)OCCc2ccccc2)cc1O
Positive	Oc1cc2CCCN(Cc2cc1O)C(=S)NCCc3ccc(Cl)cc3
Positive	Oc1cc2CC[C@H]3NCc4ccccc4[C@@H]3c2cc1O
Negative	Oc1cc(O)cc(\C=C\c2ccc(O)c(O)c2)c1
Negative	Oc1cc(O)c2C(=O)C=C(Oc2c1)c3ccc(O)c(O)c3
Negative	Oc1cc(O)c2C(=O)C(=C(Oc2c1)c3ccc(O)c(O)c3)O
Negative	Oc1cc(O)c2C(=O)C(=C(Oc2c1)c3ccc(O)c(O)c3)O
Negative	Oc1cc(O)c2C(=O)C(=C(Oc2c1)c3cc(O)c(O)c(O)c3)O
Negative	Oc1cc(nc2nc(Cl)ccc12)c3ccccc3
Negative	Oc1cc(Cl)ccc1Oc2ccc(Cl)cc2Cl
Negative	Oc1cc(Cl)cc(Cl)c1
Negative	Oc1cc(cc(O)c1O)C=C(C#N)C#N
Negative	Oc1cc(cc(c1O)[N+]([O-])=O)C(=O)c2ccccc2F
Negative	Oc1cc(cc(c1O)[N+]([O-])=O)[N+]([O-])=O
Positive	Oc1c(Br)cc(cc1Br)C#N
Negative	Oc1c(Br)cc(cc1Br)\C=C2/C(=O)Nc3ccc(I)cc23
Negative	OC1C(/CCCc2ccccc12)=C\C([O-])=O
Negative	OC1=CC(=O)C=C(O1)/C=C/c2ccc(O)c(O)c2
Negative	OC1=C(C(=O)c2ccc(Cl)cc2N1)c3cccc(Oc4ccccc4)c3
Negative	OC1(CCN(CCCC(=O)c2ccc(F)cc2)CC1)c3cccc(c3)C(F)(F)F
Negative	OC1(CCN(CCCC(=O)c2ccc(F)cc2)CC1)c3ccc(Cl)cc3
Positive	OC1(CCN(CC1)Cc2c[nH]c3ccccc23)c4ccc(Cl)cc4
Negative	OC[C@H]1OC([C@H](O)[C@@H]1O)c2[nH]c3ccccc3n2
Negative	OC[C@H]1O[C@H](O[C@]2(CO)O[C@H](CO)[C@@H](O)[C@@H]2O)[C@H](O)[C@@H](O)[C@@H]1O
Negative	OC[C@H]1O[C@H]([C@H](O)[C@@H]1O)n2cnc3c(SCc4ccc(cc4)[N+]([O-])=O)ncnc23
Negative	OC[C@H]1O[C@H]([C@H](O)[C@@H]1O)n2cnc3c(NCCc4ccccc4)ncnc23
Negative	OC[C@H]1O[C@H]([C@H](O)[C@@H]1O)n2cnc3c(NC4CCCCC4)ncnc23
Negative	OC[C@H]1O[C@H]([C@H](O)[C@@H]1O)n2cnc3c(Nc4ccccc4)ncnc23
Negative	OC[C@H]1O[C@H]([C@H](O)[C@@H]1O)n2cnc3c(NC4CCCC4)ncnc23
Negative	OC[C@H]1O[C@H]([C@H](O)[C@@H]1O)n2cnc3c(N[C@H]4C[C@H]5CC[C@@H]4C5)ncnc23
Positive	OC[C@H]1O[C@@H]2[C@@H](OC3=NC(=N)C=CN23)[C@@H]1O
Negative	OC[C@H]1NC[C@H](O)[C@@H](O)[C@@H]1O
Negative	OC[C@H]1NC[C@@H](O)[C@@H]1O
Positive	OC[C@@H]1CC[C@@H](O1)n2cnc3C(=O)N=CNc23
Negative	OC[C@@H](O)[C@@H](O)[C@H](O)[C@H](O)CO
Negative	OC[C@@H](O)[C@@H](O)[C@H](O)[C@@H](Cl)C=O
Negative	OC(CNCCNC(=O)N1CCOCC1)COc2ccc(O)cc2
Negative	OC(CCN1CCCCC1)(C2CCCCC2)c3ccccc3
Negative	OC(CCN1C(CCCCCCC(O)=O)C(=O)NC1=O)C2CCCCC2
Negative	OC(c1ccccc1)C(=O)c2ccccc2
Negative	OC(c1ccc(Cl)cc1)(c2cncnc2)c3ccccc3Cl
Negative	OC(=O)COc1nc(Cl)c(Cl)cc1Cl
Negative	OC(=O)COc1ccc(Cl)cc1Cl
Negative	OC(=O)CNC(=O)C(CS)Cc1ccccc1
Negative	OC(=O)CN(CCN(CC(O)=O)CC(O)=O)CCN(CC(O)=O)CC(O)=O
Negative	OC(=O)CN(CCN(CC(O)=O)CC(O)=O)CC(O)=O
Negative	OC(=O)CCCOc1ccc(Cl)cc1Cl
Negative	OC(=O)CCCCCCCC(O)=O
Positive	OC(=O)CCCc1ccc(cc1)N(CCCl)CCCl
Negative	OC(=O)CCc1oc(c2ccccc2)c(n1)c3ccccc3
Negative	OC(=O)CCC(=O)N1CCC[C@H]1C(O)=O
Negative	OC(=O)Cc1ccccc1Nc2c(Cl)cccc2Cl
Negative	OC(=O)Cc1ccc(O)c(O)c1
Negative	OC(=O)Cc1c[nH]cn1
Negative	OC(=O)Cc1[nH]c2ccc(O)cc2c1
Negative	OC(=O)CC[N+]([O-])=O
Negative	OC(=O)c1nn(Cc2ccc(Cl)cc2Cl)c3ccccc13
Negative	OC(=O)c1nc(Cl)ccc1Cl
Negative	OC(=O)c1nc(Cl)ccc1Cl
Negative	OC(=O)C1CCNCC1
Negative	OC(=O)C1CCn2c1ccc2C(=O)c3ccccc3
Negative	OC(=O)c1cccnc1Nc2cccc(c2)C(F)(F)F
Negative	OC(=O)c1cccnc1C(O)=O
Negative	OC(=O)c1ccccc1Nc2ccccc2
Negative	OC(=O)c1ccccc1Nc2cccc(OCc3ccc4ccccc4n3)c2
Negative	OC(=O)c1ccc([Hg+])cc1
Negative	OC(=O)c1cc(Oc2ccc(cc2Cl)C(F)(F)F)ccc1[N+]([O-])=O
Negative	OC(=O)c1cc(ccc1O)c2ccc(F)cc2F
Negative	OC(=O)c1cc(ccc1O)C(c2ccc(O)c(c2)C(O)=O)=C3C=CC(=O)C(=C3)C(O)=O
Negative	OC(=O)c1cc(ccc1NCCCc2ccccc2)[N+]([O-])=O
Negative	OC(=O)C1C2CCC(O2)C1C(O)=O
Negative	OC(=O)c1c(Cl)ccc2cc(Cl)cnc12
Negative	OC(=O)C1=CCNCC1
Negative	OC(=O)C1=CCCNC1
Negative	OC(=O)C1=CCCN(CCON=C(c2ccccc2)c3ccccc3)C1
Negative	OC(=O)C1=CC(=O)c2ccccc2N1
Negative	OC(=O)C1=CC(=O)c2ccc(Cl)cc2N1
Negative	OC(=O)C1=CC(=O)c2c(Cl)cc(Cl)cc2N1
Negative	OC(=O)C1=CC(=O)C=C(N1)C(O)=O
Negative	OC(=O)c1[nH]c2ccc(F)cc2c1
Negative	OC(=O)c1[nH]c2cc(Cl)cc(Cl)c2c1\C=C(C(O)=O)/c3ccccc3
Negative	OC(=O)C=Cc1c[nH]cn1
Negative	OC(=O)C[P](O)(O)=O
Negative	OC(=O)C(F)(F)C(F)(F)C(F)(F)C(F)(F)C(F)(F)C(F)(F)C(F)(F)F
Negative	OC(=O)C(Cl)Cl
Negative	OC(=O)\C=C/c1ccc(O)c(O)c1
Negative	OC(=O)[C@H]1C[C@@H](N1)C(O)=O
Negative	OC(=O)[C@@H]1CCN1
Negative	OC(=O)[C@@H]1C[C@@H](N1)C(O)=O
Negative	OC(=O)/C=C/C(O)=O
Negative	O=Nc1ccc2OC(=O)C=Cc2c1
Positive	O=C1ON=C2C=Nc3ccccc3N12
Negative	O=C1OC(=O)c2ccccc12
Positive	O=C1OC(=O)C2C3CCC(O3)C12
Negative	O=C1NOC2=C1CCNC2
Negative	O=C1NCN(c2ccccc2)C13CCN(CC3)CC4COc5ccccc5O4
Negative	O=C1NCC2(CCN(CCc3ccccc3)CC2)O1
Negative	O=C1Nc2ccccc2N1CCCN3CCN(CC3)C(c4ccccc4)c5ccccc5
Negative	O=C1Nc2ccccc2c3ccccc13
Negative	O=C1NC(C(=O)[N-]1)(c2ccccc2)c3ccccc3
Negative	O=C1NC(=O)c2nc3ccccc3nc2N1
Positive	O=C1NC(=O)C(N1)(c2ccccc2)c3ccccc3
Negative	O=C1N2CCc3c([nH]c4ccccc34)C2=Nc5ccccc15
Negative	O=C1N=CN=C2NNC=C12
Negative	O=C1N(c2ccccc2)c3ccccc3C1(Cc4ccncc4)Cc5ccncc5
Negative	O=C1N([Se]c2ccccc12)c3ccccc3
Negative	O=C1CN(CC2N1CCc3ccccc23)C(=O)C4CCCCC4
Negative	O=C1CCCN1CC#CCN2CCCC2
Negative	O=C1CCCCC1
Negative	O=C1CCc2cc(OCCCCc3nnnn3C4CCCCC4)ccc2N1
Negative	O=C1CCC(=NN1)c2ccc(cc2)n3ccnc3
Negative	O=C1CC2(CCCC2)CC(=O)N1CCCCN3CCN(CC3)c4ncccn4
Negative	O=C1c2ccccc2c3n[nH]c4cccc1c34
Negative	O=C1C=CC(=O)C=C1
Positive	O=C1C=C(Oc2c1cccc2c3ccccc3)N4CCOCC4
Negative	O=C(OCCN1CCOCC1)C2(CCCCC2)c3ccccc3
Negative	O=C(Nc1snnc1)Nc2ccccc2
Negative	O=C(CCNNC(=O)c1ccncc1)NCc2ccccc2
Negative	O=[Ti]=O
Negative	O=[S](=O)(N1CCNCC1)c2cccc3cnccc23
Negative	C1=CC=C(C=C1)[Sn](C2=CC=CC=C2)C3=CC=CC=C3
Negative	O[S](=O)(=O)C1CCNCC1
Negative	O[S](=O)(=O)c1cc2c(ccc(NC(=O)c3cccc(NC(=O)Nc4cccc(c4)C(=O)Nc5ccc(c6cc(cc(c56)[S](O)(=O)=O)[S](O)(=O)=O)[S](O)(=O)=O)c3)c2c(c1)[S](O)(=O)=O)[S](O)(=O)=O
Positive	O[S](=O)(=O)C(F)(F)C(F)(F)C(F)(F)C(F)(F)C(F)(F)C(F)(F)C(F)(F)C(F)(F)F
Negative	O[P](O)(=O)CCCl
Negative	O[P](O)(=O)C(Cl)(Cl)[P](O)(O)=O
Negative	O[C@H]1Cc2c(O)cc(O)cc2O[C@@H]1c3ccc(O)c(O)c3
Negative	O[C@H]1CC[C@@]2(O)[C@H]3Cc4ccc(O)c5O[C@@H]1[C@]2(CCN3CC6CCC6)c45
Negative	O[C@H]1CC[C@@]2(O)[C@H]3Cc4ccc(O)c5O[C@@H]1[C@]2(CCN3CC6CCC6)c45
Negative	O[C@H]1C[C@H](F)[C@H](\C=C\[C@H](O)C2Cc3ccccc3C2)[C@H]1C\C=C/CCCC(O)=O
Negative	O[C@H]([C@@H](O)C(O)=O)C(O)=O
Negative	O[C@H]([C@@H](O)C(O)=O)C(O)=O
Negative	O[C@@H]1CO[C@@H]2[C@@H](O)CO[C@H]12
Positive	O[C@@H]1C=C[C@@]2(C[C@H]1O[C@@H](C2)C(O)=O)C(O)=O
Negative	NOCC(O)=O
Negative	NNCc1cccc(O)c1
Positive	NNc1nncc2ccccc12
Negative	NNC1=Nc2nccnc2C(=O)N1
Negative	NNC(N)=O
Negative	NNC(N)=N
Negative	NNC(=O)c1ccc(O)cc1
Negative	NNC(=O)\C=C/C(O)=O
Negative	Nn1nnc2ccccc12
Negative	NCCSSCCN
Negative	NCCSC(N)=N
Negative	NCCS
Negative	NCCNC(=O)Cc1cccc(NC(=O)Cc2ccc(Nc3ncnc4n(cnc34)[C@@H]5O[C@H](CO)[C@@H](O)[C@H]5O)cc2)c1
Negative	NCCNC(=O)c1ncsc1c2cccc(F)c2
Negative	NCCCNCCS[P](O)(O)=O
Negative	NCCCNCCCCNCCCN
Negative	NCCCCNCCCN
Negative	NCCCCN[S](=O)(=O)c1ccc2c(Cl)cccc2c1
Negative	NCCCCN
Negative	NCCCCCCCCCCN
Negative	NCCCCCC(O)=O
Negative	NCCCCC(O)=O
Negative	NCCCC(O)=O
Negative	NCCCC(O)([P](O)(O)=O)[P](O)(O)=O
Negative	NCCc1ccc(O)cc1
Negative	NCCc1ccc(O)c(O)c1
Negative	NCCc1ccc(cc1)[S](F)(=O)=O
Negative	NCCc1c[nH]cn1
Negative	NCCc1c[nH]c2ccccc12
Negative	NCCc1c[nH]c2ccc(O)cc12
Negative	NCCC[S](O)(=O)=O
Negative	NCCC[P](O)(O)=O
Negative	NCC1=CC(=O)NO1
Negative	NCC1(CCCCC1)CC(O)=O
Negative	NCC[S](O)=O
Negative	NCC[S](O)(=O)=O
Negative	NCC(O)C1CCCCCCC1
Negative	NCC(O)c1cc(O)c(O)cc1F
Negative	NCC(O)(C[S](O)(=O)=O)c1ccc(Cl)cc1
Negative	NCC(C[P](O)(O)=O)c1ccc(Cl)cc1
Negative	NCC(=O)NCCC(c1ccccc1)c2ccccc2
Negative	Nc7c(cc(Nc8ccc(Nc9nc(Cl)nc(Nc%10cccc(c%10)[S]([O-])(=O)=O)n9)c(c8)[S]([O-])(=O)=O)c%11C(=O)c%12ccccc%12C(=O)c7%11)[S]([O-])(=O)=O
Negative	Nc1sc2cc(OC(F)(F)F)ccc2n1
Negative	Nc1nnc(c(N)n1)c2cccc(Cl)c2Cl
Negative	Nc1nnc(c(N)n1)c2cccc(Cl)c2Cl
Negative	Nc1ncnc2n(cnc12)C3CCCO3
Negative	Nc1ncnc2n(cnc12)C3CCCC3
Negative	Nc1ncnc2n(cnc12)[C@@H]3O[C@H](CO)[C@@H](O)[C@H]3O
Negative	Nc1nccc2n(cnc12)[C@@H]3O[C@H](CO)[C@@H](O)[C@H]3O
Positive	Nc1nc2ccc(Cl)cc2c3nc(nn13)c4occc4
Negative	Nc1nc(SCc2ccc(cc2)[N+]([O-])=O)c3ncn([C@@H]4O[C@H](CO)[C@@H](O)[C@H]4O)c3n1
Negative	Nc1nc(OCc2ccccc2)c3[nH]cnc3n1
Negative	Nc1nc(Nc2ccccc2)nc3n(cnc13)[C@@H]4O[C@H](CO)[C@@H](O)[C@H]4O
Negative	Nc1nc(N)nc(NC2CC2)n1
Negative	Nc1nc(N)nc(N)n1
Positive	Nc1nc(N)c2nc(c3ccccc3)c(N)nc2n1
Negative	Nc1nc(Cl)nc2n(cnc12)[C@@H]3O[C@H](CO[P]([O-])(=O)O[P]([O-])(=O)O[P]([O-])([O-])=O)[C@@H](O)[C@H]3O
Negative	Nc1nc(Cl)nc2n(cnc12)[C@@H]3O[C@H](CO)[C@@H](O)[C@H]3O
Negative	Nc1n[nH]cn1
Negative	Nc1n(nc(C#N)c1[S](=O)C(F)(F)F)c2c(Cl)cc(cc2Cl)C(F)(F)F
Negative	NC1CONC1=O
Negative	NC1CONC1=O
Negative	NC1CONC1=O
Negative	Nc1ccncc1
Negative	NC1CCN(CC1)c2cccc(Cl)n2
Negative	NC1CCc2cc(O)c(O)cc2C1
Negative	Nc1ccc2C(=O)NC(=O)c3cccc1c23
Negative	Nc1ccc(N2C(=O)c3ccccc3C2=O)c(Cl)c1
Negative	Nc1ccc(Cl)cc1
Negative	Nc1ccc(CCNc2ncnc3n(cnc23)[C@@H]4O[C@H](CO)[C@@H](O)[C@H]4O)cc1
Negative	Nc1ccc(cc1)C(N)=N
Negative	Nc1ccc(cc1)[S](=O)(=O)Nc2ccnn2c3ccccc3
Negative	Nc1ccc(cc1)[S](=O)(=O)c2ccc(N)cc2
Negative	Nc1cc(Cl)c(NC2=NCCN2)c(Cl)c1
Negative	NC1CC(=CC=C1)C(O)=O
Negative	Nc1c2CCCCc2nc3ccccc13
Negative	Nc1c2ccccc2nc3CCCC(O)c13
Negative	Nc1c(Cl)c(Cl)nc(C(O)=O)c1Cl
Negative	NC12CC3CC(CC(C3)C1)C2
Positive	NC1=Nc2nc[nH]c2C(=S)N1
Positive	NC1=NC(=O)N(C=N1)[C@@H]2O[C@H](CO)[C@@H](O)[C@H]2O
Positive	NC1=NC(=O)N(C=N1)[C@@H]2O[C@H](CO)[C@@H](O)[C@H]2O
Positive	NC1=NC(=O)N(C=C1)[C@H]2CC[C@@H](CO)O2
Negative	NC1=NC(=O)c2ncn(COCCO)c2N1
Negative	NC1=NC(=O)c2ncn(COC(CO)CO)c2N1
Positive	NC1=NC(=O)c2ncn(COC(CO)CO)c2N1
Negative	NC1=NC(=O)C2=C(NC(=O)C=N2)N1
Negative	NC1=NC(=CC(=O)N1)N
Negative	NC1=CC(=NC(=N)N1O)N2CCCCC2
Negative	NC1=C(Cl)C(=O)N(N=C1)c2ccccc2
Negative	NC1(CCCCC1)C(O)=O
Negative	NC1(CC1)C(O)=O
Negative	NC\C=C\C(O)=O
Negative	NC\C=C/C(O)=O
Negative	NC[C@H]1O[C@H](O[C@@H]2[C@@H](N)C[C@@H](N)[C@H](O)[C@H]2O[C@@H]3O[C@H](CO)[C@@H](O[C@H]4O[C@@H](CN)[C@@H](O)[C@H](O)[C@H]4N)[C@H]3O)[C@H](N)[C@@H](O)[C@@H]1O
Negative	NC[C@@H]1O[C@H](O[C@H]2[C@@H](O)C(O[C@@H]2CO)O[C@@H]3[C@@H](O)[C@H](N)C[C@H](N)C3O[C@H]4O[C@H](CO)[C@@H](O)[C@H](O)[C@H]4N)[C@H](N)[C@@H](O)[C@@H]1O
Positive	NC[C@@H]1O[C@@H](Cc2c(O)c(O)ccc12)C34CC5CC(CC(C5)C3)C4
Negative	NC(N)=NCCN[S](=O)(=O)c1cccc2cnccc12
Negative	NC(N)=Nc1scc(CSCCC(N)=N[S](N)(=O)=O)n1
Negative	NC(N)=NC(N)=NCCc1ccccc1
Negative	NC(N)=NC(=O)Cc1c(Cl)cccc1Cl
Negative	NC(N)=NC(=O)c1nc(Cl)c(nc1N)N2CCCCCC2
Negative	NC(N)=NC(=O)c1nc(Cl)c(N)nc1N
Negative	NC(N)=N\N=C\c1c(Cl)cccc1Cl
Negative	NC(CO)C(=O)NNCc1ccc(O)c(O)c1O
Negative	NC(CCCN=C(N)N[N+]([O-])=O)C(O)=O
Negative	NC(CCCC(O)=O)C(O)=O
Positive	NC(Cc1ccc(cc1)N(CCCl)CCCl)C(O)=O
Positive	NC(Cc1ccc(cc1)N(CCCl)CCCl)C(O)=O
Negative	NC(Cc1cc(O)c(O)cc1O)C(O)=O
Negative	NC(C[S](O)=O)C(O)=O
Negative	NC(=O)OCC(COC(N)=O)c1ccccc1
Negative	NC(=O)NO
Positive	NC(=O)NO
Negative	NC(=O)N1c2ccccc2C=Cc3ccccc13
Negative	NC(=O)CN1CCCC1=O
Negative	NC(=O)CN1CC(O)CC1=O
Negative	NC(=O)CI
Negative	NC(=O)c1ncn(n1)[C@@H]2O[C@H](CO)[C@@H](O)[C@H]2O
Negative	NC(=O)c1ncn(C2OC(CO)C(O)C2O)c1O
Negative	NC(=O)c1cnccn1
Negative	NC(=O)c1cnccn1
Negative	NC(=O)c1ccccc1C(=O)N[C@@H](CCC(O)=O)C(O)=O
Negative	NC(=O)c1ccccc1
Negative	NC(=O)c1cccc(N)c1
Negative	NC(=O)c1ccc(OCCC(O)N2CCC(=CC2)c3ccc(F)cc3)cc1
Negative	NC(=O)c1cc[n+](CC2=C(N3[C@H](SC2)[C@H](NC(=O)C(c4ccccc4)[S]([O-])(=O)=O)C3=O)C([O-])=O)cc1
Negative	NC(=O)c1cc(N2CC2)c(cc1[N+]([O-])=O)[N+]([O-])=O
Negative	NC(=O)C(CO)c1ccccc1
Negative	NC(=O)C([O-])=O
Negative	NC(=N)SCCc1cccc(CCSC(N)=N)c1
Negative	NC(=N)SCCc1[nH]cnc1
Negative	NC(=N)NC(CCC(O)=O)C(O)=O
Negative	NC(=N)NC(=N)Nc1ccccc1
Negative	NC(=N)NC(=N)Nc1cccc(Cl)c1
Negative	NC(=N)N1CCc2ccccc2C1
Negative	NC(=N)c1ccccc1
Negative	NC(=N)c1ccc(OCCCCCOc2ccc(cc2)C(N)=N)cc1
Negative	NC(\C(=C/c1ccc(O)cc1)C#N)=C(C#N)C#N
Negative	NC(/C(=C/c1cc(O)c(O)c(O)c1)C#N)=C(C#N)C#N
Negative	NC#N
Negative	N=C1Sc2ccccc2C3=NCCCN13
Negative	N\C(Sc1ccccc1N)=C(C#N)/C(C#N)=C(\N)Sc2ccccc2N
Negative	N[S](=O)(=O)c1cc2c(NCN[S]2(=O)=O)cc1Cl
Negative	N[S](=O)(=O)c1cc2c(NCN[S]2(=O)=O)cc1Cl
Negative	N[S](=O)(=O)c1cc2c(NC=N[S]2(=O)=O)cc1Cl
Negative	N[S](=O)(=O)c1cc2c(NC(N[S]2(=O)=O)C3CC4CC3C=C4)cc1Cl
Negative	N[S](=O)(=O)c1cc(C(O)=O)c(NCc2occc2)cc1Cl
Negative	N[S](=O)(=O)c1cc(C(O)=O)c(NCc2occc2)cc1Cl
Negative	N[C@H]1C[C@@H]1c2ccccc2
Negative	N[C@H](CO)C(O)=O
Negative	N[C@H](CCC(=O)NC[S](O)(=O)=O)C(O)=O
Negative	N[C@@H](CO[P](O)(O)=O)C(O)=O
Negative	N[C@@H](CCl)C(O)=O
Negative	N[C@@H](CCCNC(N)=O)C(O)=S
Negative	N[C@@H](CCCNC(N)=N)C(O)=O
Negative	N[C@@H](CCC(O)=O)C(O)=O
Negative	N[C@@H](CCC(N)=O)C(O)=O
Negative	N[C@@H](CCC(=O)N[C@@H](CSN=O)C(=O)NCC(O)=O)C(O)=O
Negative	N[C@@H](CCC(=O)N[C@@H](CSCC(=O)c1ccc(cc1)N=[N+]=[N-])C(=O)NCC(O)=O)C(O)=O
Negative	N[C@@H](Cc1ccc(O)c(O)c1)C(O)=O
Negative	N[C@@H](Cc1ccc(O)c(I)c1)C(O)=O
Negative	N[C@@H](Cc1ccc(F)cc1)C(O)=O
Negative	N[C@@H](Cc1c[nH]cn1)C(O)=O
Negative	N[C@@H](Cc1c[nH]c2ccccc12)C(O)=O
Negative	N[C@@H](Cc1c[nH]c2ccc(O)cc12)C(O)=O
Negative	N[C@@H](CC=C)C(O)=O
Negative	N[C@@H](CC(O)=O)C(O)=O
Negative	N[C@@H](C(=O)N[C@H]1[C@H]2SCC(=C(N2C1=O)C(O)=O)Cl)c3ccccc3
Negative	N[C@@H]([C@H](O)C(O)=O)C(O)=O
Negative	N(Nc1ccccc1)c2ccccc2
Negative	N(N=Nc1ccccc1)c2ccccc2
Negative	N(c1ccccc1)c2ccccc2
Negative	N#CSCSc1sc2ccccc2n1
Negative	N#CSCSC#N
Negative	N#CSc1ccc2oc(cc2c1)C3=NCCN3
Negative	Ic1cccc2c1cccc2[S](=O)(=O)N3CCCNCC3
Negative	Ic1ccc(cc1)N2CCN(CC2)Cc3c[nH]c4ncccc34
Negative	Fc1cccc(CN(C2=NCCN2)c3c(Cl)cccc3Cl)c1
Positive	Fc1ccc2c([nH]cc2C3=CCN(CCN4c5cccc6CCCN(c56)[S]4(=O)=O)CC3)c1
Negative	Fc1ccc(Oc2ccnc3cc(Cl)cc(Cl)c23)cc1
Negative	Fc1ccc(cc1)C2=C(NC(N2)=C3C=CC(=O)C=C3)c4ccncc4
Negative	Fc1ccc(cc1)C(OCCCc2c[nH]cn2)c3ccc(F)cc3
Positive	Fc1ccc(cc1)C(N2CCN(CC2)C\C=C\c3ccccc3)c4ccc(F)cc4
Negative	Fc1ccc(cc1)C(CCCN2CCC3(CC2)N(CNC3=O)c4ccccc4)c5ccc(F)cc5
Positive	Fc1ccc(cc1)C(CCCN2CCC(CC2)N3C(=O)Nc4ccccc34)c5ccc(F)cc5
Negative	Fc1ccc(cc1)C(=O)CCCN2CCC3(CC2)N(CN(CCc4ccc(cc4)N=C=S)C3=O)c5ccccc5
Negative	Fc1ccc(cc1)C(=O)CCCN2CCC(=CC2)N3C(=O)Nc4ccccc34
Negative	Fc1ccc(cc1)C(=O)C2CCN(CC2)CCN3C(=O)Nc4ccccc4C3=O
Negative	Fc1ccc(cc1)C(=C2CCN(CCN3C(=S)Nc4ccccc4C3=O)CC2)c5ccc(F)cc5
Negative	Fc1ccc(cc1)[C@@H]2CCNC[C@H]2COc3ccc4OCOc4c3
Negative	Fc1cc2OCC(=O)N(CC#C)c2cc1N3C(=O)C4=C(CCCC4)C3=O
Positive	FC1=CNC(=O)NC1=O
Positive	FC1=CNC(=O)NC1=O
Positive	FC1(F)Oc2cccc(c2O1)c3c[nH]cc3C#N
Negative	FC(OC(F)(F)F)C(F)(F)Oc1ccc(NC(=O)NC(=O)c2c(F)cccc2F)cc1Cl
Negative	FC(F)C(F)(F)OCC(Cn1cncn1)c2ccc(Cl)cc2Cl
Negative	FC(F)(F)COc1ccc(OCC(F)(F)F)c(c1)C(=O)NCC2CCCCN2
Positive	FC(F)(F)c1cc(CO[C@@H]2CCCN[C@@H]2c3ccccc3)cc(c1)C(F)(F)F
Negative	CSc1nc(NC(C)C)nc(NC(C)C)n1
Negative	CSc1ccc2Sc3ccccc3N(CCC4CCCCN4C)c2c1
Negative	CSc1ccc(cc1)C(=O)C2=C(C)NC(=O)N2
Negative	CSC1=NN=C(C(=O)N1N)C(C)(C)C
Negative	CSC1=N[C@](C)(C(=O)N1Nc2ccccc2)c3ccccc3
Negative	CSC(=O)c1cccc2nnsc12
Negative	CSC(=O)c1c(CC(C)C)c(C(=O)SC)c(nc1C(F)F)C(F)(F)F
Negative	CSC(\C)=N/OC(=O)N(C)SN(C)C(=O)O\N=C(\C)SC
Negative	CON(C)C(=O)Nc1ccc(Cl)c(Cl)c1
Positive	CON(C(=O)OC)c1ccccc1COc2ccn(n2)c3ccc(Cl)cc3
Negative	COCCOC(=O)C1=C(C)NC(=C(C1c2cccc(c2)[N+]([O-])=O)C(=O)OC(C)C)C
Negative	COCCO
Negative	COCCCC\C(=N/OCCN)c1ccc(cc1)C(F)(F)F
Negative	COCc1cnc(C2=NC(C)(C(C)C)C(=O)N2)c(c1)C(O)=O
Negative	COCc1[nH]c2C(=O)N(C)C(=O)N(CC(C)C)c2n1
Negative	COCC(C)N(C(=O)CCl)c1c(C)scc1C
Negative	COCC(=O)O[C@]1(CCN(C)CCCc2[nH]c3ccccc3n2)CCc4cc(F)ccc4[C@@H]1C(C)C
Negative	COCC(=O)N(C(C)C(=O)OC)c1c(C)cccc1C
Negative	COc1nc(NC(C)C)nc(NC(C)C)n1
Negative	COc1nc(C)nc(NC(=O)N[S](=O)(=O)c2ccccc2OCCCl)n1
Negative	COc1nc(C)nc(NC(=O)N[S](=O)(=O)c2ccccc2Cl)n1
Negative	COc1nc(C)nc(NC(=O)N[S](=O)(=O)c2ccccc2CCC(F)(F)F)n1
Negative	COc1cnc(OC)n2nc(N[S](=O)(=O)c3c(OCC(F)F)cccc3C(F)(F)F)nc12
Negative	COC1CN(CCCOc2ccc(F)cc2)CCC1NC(=O)c3cc(Cl)c(N)cc3OC
Negative	COc1ccccc1N2CCNCC2
Negative	COc1ccccc1N2CCN(CCCNC3=CC(=O)N(C)C(=O)N3C)CC2
Negative	COc1ccccc1N2CCN(CCCCNC(=O)c3ccc4ccccc4c3)CC2
Negative	COc1ccccc1N2CCN(CCCCN3C(=O)c4ccccc4C3=O)CC2
Negative	COc1ccccc1N2CCN(CC2)CCN3C(=O)CC4(CCCC4)CC3=O
Negative	COc1ccccc1N2CCN(CC2)CCN(C(=O)c3ccc(F)cc3)c4ccccn4
Negative	COc1ccccc1N2CCN(CC2)CC(O)COc3cccc4ccccc34
Negative	COc1ccccc1N(C(N)=O)c2nc(nc3ccccc23)c4cccnc4
Negative	COc1cccc2OC[C@H]3CN(CCCCN4C(=O)Nc5c(sc6ncc(nc56)c7ccccc7)C4=O)C[C@H]3c12
Positive	COc1cccc2C(=O)c3c(O)c4C[C@](O)(C[C@H](O[C@H]5C[C@H](N)[C@H](O)[C@H](C)O5)c4c(O)c3C(=O)c12)C(C)=O
Positive	COc1cccc2C(=O)c3c(O)c4C[C@](O)(C[C@H](O[C@H]5C[C@H](N)[C@@H](O)[C@H](C)O5)c4c(O)c3C(=O)c12)C(=O)CO
Negative	COc1cccc(OC)c1OCCNCC2CSc3ccccc3O2
Negative	COc1cccc(OC)c1OCCNCC2COc3ccccc3O2
Negative	COc1cccc(NC(=O)/C=C/c2ccc(Cl)cc2)c1
Negative	COc1cccc(c1N)C2=CC(=O)c3ccccc3O2
Negative	COc1cccc(C(=O)NN(C(=O)c2cc(C)cc(C)c2)C(C)(C)C)c1C
Negative	COc1ccc2nccc([C@H](O)[C@H]3C[C@@H]4CCN3C[C@@H]4C=C)c2c1
Negative	COc1ccc2nccc([C@@H](O)[C@@H]3CC4CCN3C[C@@H]4C=C)c2c1
Positive	COc1ccc2nc3cc(Cl)ccc3c([NH2+]CCC[NH2+]CCCl)c2c1
Negative	COc1ccc2n(Cc3ccc(F)cc3)c(C)c(CC(O)=O)c2c1
Negative	COc1ccc2n(Cc3ccc(Cl)cc3)c(C)c(CC(O)=O)c2c1
Negative	COc1ccc2n(c(C)c(CC(O)=O)c2c1)C(=O)c3ccccc3
Negative	COc1ccc2n(c(C)c(CC(O)=O)c2c1)C(=O)c3ccc(Cl)cc3
Negative	COc1ccc2C[C@H]3N(C)CCc4cccc(c34)c2c1O
Negative	COc1ccc2C[C@H]3[C@H]4CCCC[C@@]4(CCN3C)c2c1
Negative	COc1ccc2c(c[n+](C)c3c2ccc4cc5OCOc5cc34)c1OC
Negative	COc1ccc2[nH]cc(CCNC(C)=O)c2c1
Negative	COc1ccc2[nH]cc(CCN)c2c1
Negative	COc1ccc2[nH]c(I)c(CCNC(C)=O)c2c1
Negative	COc1ccc2[C@H]3CC[C@]4(C)[C@H](CC[C@H]4[C@@H]3CCc2c1)NCCCCCCN5C(=O)C=CC5=O
Negative	COc1ccc2[C@@H](OC(=O)c2c1OC)[C@H]3N(C)CCc4cc5OCOc5cc34
Negative	COc1ccc(OC)c(c1)C(O)C(C)N
Positive	COc1ccc(O)cc1
Positive	COc1ccc(O)cc1
Negative	COc1ccc(CN(CCN(C)C)c2ccccn2)cc1
Negative	COc1ccc(Cl)cc1C(=O)NCCc2ccc(cc2)[S](=O)(=O)NC(=O)NC3CCCCC3
Negative	COc1ccc(CCN(C)CCc2ccc(OC)c(OC)c2)cc1OC
Negative	COc1ccc(CCCOC(Cn2ccnc2)c3ccc(OC)cc3)cc1
Negative	COc1ccc(Cc2nccc3cc(OC)c(OC)cc23)cc1OC
Negative	COc1ccc(cc1OC2CCCC2)C3CNC(=O)C3
Negative	COc1ccc(cc1OC)C(=C\C(=O)N2CCOCC2)/c3ccc(Cl)cc3
Negative	COc1ccc(cc1NNC(=O)OC(C)C)c2ccccc2
Negative	COc1ccc(cc1C(=O)NCc2cccnc2)C(=O)NCc3cccnc3
Negative	COc1ccc(cc1)n2nc(cc2c3ccc(Cl)cc3)C(F)(F)F
Negative	COc1ccc(cc1)c2ccc(N)[n+](CCCC(O)=O)n2
Negative	COc1ccc(cc1)C(c2ccc(OC)cc2)C(Cl)(Cl)Cl
Negative	COc1ccc(cc1)C(=O)N2CCCC2=O
Negative	COc1ccc(cc1)[C@@H]2Sc3ccccc3N(CCN(C)C)C(=O)[C@@H]2OC(C)=O
Negative	COc1ccc(CC(C)NCC(O)c2ccc(O)c(NC=O)c2)cc1
Negative	COc1ccc(/C=C/C(=O)Nc2ccccc2C(O)=O)cc1OC
Negative	COc1cc2OC[C@H]3Oc4c5C[C@@H](Oc5ccc4C(=O)[C@H]3c2cc1OC)C(C)=C
Negative	COc1cc2OC[C@H]3Oc4c5C[C@@H](Oc5ccc4C(=O)[C@H]3c2cc1OC)C(C)=C
Negative	COc1cc2ncnc(Nc3cccc(Cl)c3)c2cc1OC
Negative	COc1cc2nc(nc(N)c2cc1OC)N3CCN(CC3)C(=O)c4occc4
Negative	COc1cc2nc(nc(N)c2cc1OC)N3CCN(CC3)C(=O)C4COc5ccccc5O4
Negative	COc1cc2nc(nc(N)c2cc1OC)N3CCN(CC3)C(=O)C4CCCO4
Negative	COc1cc2CCN3C(=O)N(C)C(C=C3c2cc1OC)=Nc4c(C)cc(C)cc4C
Negative	COc1cc2CCN(C(=O)Nc3cc(F)cc(c3)c4cccnc4)c2cc1C(F)(F)F
Negative	COc1cc2c(CCNC(C)=O)c[nH]c2cc1O
Negative	COc1cc2c(CCNC(C)=O)c[nH]c2cc1Cl
Positive	COc1cc2[C@H]3CC[C@]4(C)[C@@H](O)CC[C@H]4[C@@H]3CCc2cc1O
Negative	COc1cc(OC)nc(Sc2cccc(Cl)c2C([O-])=O)n1
Negative	COc1cc(OC)nc(NC(=O)N=[S]([O-])(=O)c2ncccc2OCC(F)(F)F)n1
Negative	COc1cc(OC)nc(NC(=O)N[S](=O)(=O)c2c(NC=O)cccc2C(=O)N(C)C)n1
Negative	COc1cc(OC)cc(c1)C(CNc2ncnc3n(cnc23)C4O[C@H](CO)[C@@H](O)[C@H]4O)c5ccccc5C
Negative	COc1cc(OC)c(\C=C2/C(=O)Nc3ccccc23)c(OC)c1
Positive	COc1cc(NC(C)CCCN)c2ncccc2c1
Positive	COc1cc(N[S](C)(=O)=O)ccc1Nc2c3ccccc3nc4ccccc24
Negative	COc1cc(CNC(=O)CCCCCCC(C)C)ccc1O
Negative	COc1cc(Cl)c(OC)cc1Cl
Negative	COc1cc(ccc1OC(F)F)C2=NNC(=O)C=C2
Negative	COc1cc(ccc1O)C(O)CO
Negative	COc1cc(Cc2cnc(N)nc2N)cc(OC)c1OC
Positive	COc1cc(cc(OC)c1OC)[C@H]2[C@@H]3[C@H](COC3=O)[C@@H](O)c4cc5OCOc5cc24
Positive	COc1cc(cc(OC)c1O)[C@H]2[C@@H]3C(COC3=O)[C@H](O[C@@H]4O[C@@H]5CO[C@@H](C)O[C@H]5[C@H](O)[C@H]4O)c6cc7OCOc7cc26
Positive	COc1cc(cc(OC)c1O)[C@H]2[C@@H]3C(COC3=O)[C@H](O[C@@H]4O[C@@H]5CO[C@@H](C)O[C@H]5[C@H](O)[C@H]4O)c6cc7OCOc7cc26
Negative	COc1cc(cc(O)c1O)C=C(C#N)C#N
Negative	COc1cc(CC(O)=O)ccc1O
Negative	COc1cc(cc(I)c1O)/C=C(C#N)/C(=O)c2ccc(O)c(O)c2
Positive	COC1CC(=O)C[C@@H](C)[C@]12Oc3c(Cl)c(OC)cc(OC)c3C2=O
Negative	COc1c2CC(Oc2nc3ccccc13)C(C)(O)CO
Negative	COc1c(Cl)ccc(Cl)c1C(O)=O
Negative	COC1=NN(CS[P](=S)(OC)OC)C(=O)S1
Negative	COC1=NC(C)(NC(=C1)Cl)NC2=NCCN2
Negative	COC1=CC=C2C(=CC1=O)[C@H](CCc3cc(OC)c(OC)c(OC)c23)NC(C)=O
Positive	COC1=CC=C2C(=CC1=O)[C@H](CCc3cc(OC)c(OC)c(OC)c23)NC(C)=O
Negative	COC1=CC(=O)N(C)c2c(OCC(O)C(C)(C)O)cccc12
Negative	COC1=C(OC)C(=O)c2ccccc2C1=O
Negative	COc1[nH]c2ccc(F)cc2c1C(=O)OCC3CCN(CCN[S](C)(=O)=O)CC3
Negative	COC(N)=O
Positive	COC(=O)Nc1[nH]c2ccccc2n1
Positive	COC(=O)Nc1[nH]c2cc(ccc2n1)C(=O)c3sccc3
Positive	COC(=O)Nc1[nH]c2cc(ccc2n1)C(=O)c3sccc3
Negative	COC(=O)NC(=S)Nc1ccccc1NC(=S)NC(=O)OC
Negative	COC(=O)N[S](=O)(=O)c1ccc(N)cc1
Negative	COC(=O)N(C(=O)N1CO[C@]2(Cc3cc(Cl)ccc3C2=N1)C(=O)OC)c4ccc(OC(F)(F)F)cc4
Negative	COC(=O)CSc1cc(N=C2SC(=O)N3CCCCN23)c(F)cc1Cl
Negative	COC(=O)c1ccccc1C[S](=O)(=O)NC(=O)Nc2nc(OC)cc(OC)n2
Negative	COC(=O)c1ccccc1C(O)=O
Negative	COC(=O)c1ccccc1C(=O)OC
Negative	COC(=O)c1ccccc1[S](=O)(=O)NC(=O)Nc2nc(OC(F)F)cc(OC(F)F)n2
Negative	COC(=O)c1ccccc1[S](=O)(=O)NC(=O)Nc2nc(C)nc(OC)n2
Negative	COC(=O)c1ccccc1[S](=O)(=O)NC(=O)N(C)c2nc(C)nc(OC)n2
Negative	COC(=O)c1cccc(C)c1[S](=O)(=O)NC(=O)Nc2nc(OCC(F)(F)F)nc(n2)N(C)C
Negative	COC(=O)c1ccc(I)cc1[S]([O-])(=O)=NC(=O)Nc2nc(C)cc(OC)n2
Negative	COC(=O)c1ccc(CN[S](C)(=O)=O)cc1[S](=O)(=O)NC(=O)Nc2nc(OC)cc(OC)n2
Negative	COC(=O)c1cc2c([nH]c3ccccc23)cn1
Negative	COC(=O)c1c(Cl)nn(C)c1[S](=O)(=O)NC(=O)Nc2nc(OC)cc(OC)n2
Negative	COC(=O)c1c(CC(C)C)c(C2=NCCS2)c(nc1C(F)F)C(F)(F)F
Negative	COC(=O)c1c(C)[nH]c(C)c1C(=O)c2ccccc2Cc3ccccc3
Negative	COC(=O)C1=CCCN(C)C1
Negative	COC(=O)C1=C(c2cc(OC)c(OC)c(OC)c2)c3ccnc(OCc4ncccn4)c3C(=O)N1Cc5ccnc(C)c5
Negative	COC(=O)C1=C(c2cc(OC)c(OC)c(OC)c2)c3ccc(OCc4ccccn4)cc3C(=O)N1c5ccc(N)cc5
Negative	COC(=O)C1=C(C)NC(=C(C1c2ccccc2[N+]([O-])=O)C(=O)OC)C
Negative	COC(=O)C1=C(C)NC(=C(C1c2cccc(c2)[N+]([O-])=O)C(=O)OCCN(C)Cc3ccccc3)C
Negative	COC(=O)C(N)Cc1ccc(O)c(O)c1
Negative	COC(=O)C(C1CCCCN1)c2ccccc2
Negative	COC(=O)C(C)Oc1ccc(Oc2ccc(Cl)cc2Cl)cc1
Negative	COC(=O)C(C)(N)Cc1ccc(O)cc1
Negative	COC(=O)C([NH3+])Cc1ccc(Cl)cc1
Negative	COC(=O)\C=C(/C)O[P](=O)(OC)OC
Negative	COC(=O)[C@H]1[C@@H](O)CC[C@H]2CN3CCc4c([nH]c5ccccc45)[C@@H]3C[C@H]12
Negative	COC(=O)[C@H](NC(=O)c1cc(nc2ccccc12)c3ccccc3)c4ccccc4
Negative	COC(=O)[C@@H]1[C@@H](O)CC[C@@H]2CN3CCc4c([nH]c5ccccc45)[C@@H]3C[C@H]12
Positive	CO\N=C(C1=NOCCO1)/c2ccccc2Oc3ncnc(Oc4ccccc4Cl)c3F
Negative	CO\N=C(C(=O)OC)/c1ccccc1CO\N=C(/C)c2cccc(c2)C(F)(F)F
Negative	CO\N=C(C(=O)NC1[C@H]2SCC(=C(N2C1=O)C([O-])=O)CSC3=NC(=O)C(=O)[N-]N3C)\c4csc(N)n4
Negative	CO\N=C(C(=O)N[C@H]1[C@H]2SCC(=C(N2C1=O)C([O-])=O)COC(C)=O)\c3csc(N)n3
Positive	CO\C=C(C(=O)OC)/c1ccccc1Oc2cc(Oc3ccccc3C#N)ncn2
Negative	CO[P](N)(=O)SC
Negative	CO[P](=S)(OC)SCN1N=Nc2ccccc2C1=O
Negative	CO[P](=S)(OC)Oc1nc(Cl)c(Cl)cc1Cl
Negative	CO[P](=S)(OC)Oc1ccc(SC)c(C)c1
Negative	CO[P](=S)(OC)Oc1ccc(cc1)[N+]([O-])=O
Negative	CO[P](=S)(OC)Oc1ccc(c(C)c1)[N+]([O-])=O
Negative	CO[P](=O)(OC)SCN1C(=O)Oc2cc(Cl)cnc12
Positive	CO[P](=O)(OC)OC=C(Cl)Cl
Negative	CO[P](=O)(OC)OC(Br)C(Cl)(Cl)Br
Negative	CO[P](=O)(OC)OC(/C)=C/C(=O)N(C)C
Positive	CO[P](=O)(OC)C(O)C(Cl)(Cl)Cl
Negative	CO[P](=O)(NC(C)=O)SC
Negative	CO[C@H]8C[C@@H](O[C@@H](C)[C@@H]8O)O[C@H]9[C@H](C)O[C@H](C[C@@H]9OC)O[C@H]\%10[C@@H](C)/C=C/C=C/%11CO[C@@H]%12[C@H](O)C(=C[C@@H](C(=O)O[C@H]%13C[C@@H](C/C=C%10C)O[C@@]%14(CC[C@H](C)[C@H](O%14)C(C)C)C%13)[C@]%11%12O)C
Negative	CO[C@H]8C[C@@H](O[C@@H](C)[C@@H]8O)O[C@H]9[C@H](C)O[C@H](C[C@@H]9OC)O[C@H]/%10[C@@H](C)/C=C/C=C/%11CO[C@@H]%12[C@H](O)C(=C[C@@H](C(=O)O[C@H]%13C[C@@H](C\C=C%10C)O[C@@]%14(C%13)O[C@H](C(C)C)[C@@H](C)C=C%14)[C@]%11%12O)C
Negative	CO[C@H]1[C@@H](C[C@@H]2CN3CCc4c([nH]c5cc(OC)ccc45)[C@H]3C[C@@H]2[C@@H]1C(=O)OC)OC(=O)c6cc(OC)c(OC)c(OC)c6
Negative	CO[C@]1(NC(=O)CSCC#N)[C@H]2SCC(=C(N2C1=O)C([O-])=O)CSc3nnnn3C
Negative	CO[C@@H]1C[C@@]23C(CC[NH+]2CCC4=C3CC(=O)OC4)C=C1
Positive	CO[C@@]12[C@H](COC(N)=O)C3=C(N1C[C@@H]4N[C@H]24)C(=O)C(=C(N)C3=O)C
Negative	CNCCCN1c2ccccc2CCc3ccccc13
Negative	CNCCCC1c2ccccc2C=Cc3ccccc13
Negative	CNCCCC12CCC(c3ccccc13)c4ccccc24
Negative	CNCCc1ccc(O)c(O)c1
Negative	CNCCC=C1c2ccccc2CCc3ccccc13
Negative	CNCCC(Oc1ccccc1OC)c2ccccc2
Negative	CNCCC(Oc1ccc(cc1)C(F)(F)F)c2ccccc2
Negative	CNCC[C@@H](Oc1ccccc1C)c2ccccc2
Negative	CNc1ncnc2n(cnc12)[C@@H]3O[C@H](CO)[C@@H](O)[C@H]3O
Negative	CNc1ccc2oc(CC3OC4(CCC3C)OC(C(C)CC4C)C(C)C(=O)c5[nH]ccc5)nc2c1C(O)=O
Positive	CNC1CCc2cc(OC)c(OC)c(OC)c2C3=CC=C(OC)C(=O)C=C13
Negative	CNc1cc(N[S](=O)(=O)c2ccc(N)cc2)nc(NC)n1
Negative	CNC1=C(Cl)C(=O)N(N=C1)c2cccc(c2)C(F)(F)F
Negative	CNC1(C)C2CCC(C2)C1(C)C
Negative	CNC[C@H](O)c1cccc(O)c1
Negative	CNC[C@H](O)c1cccc(O)c1
Negative	CNC(=O)OCC[N+](C)(C)C
Negative	CNC(=O)Oc1ccccc1OC(C)C
Negative	CNC(=O)Oc1cccc2OC(C)(C)Oc12
Negative	CNC(=O)Oc1cccc2ccccc12
Negative	CNC(=O)Oc1cccc2ccccc12
Negative	CNC(=O)Oc1cccc(c1)N=CN(C)C
Negative	CNC(=O)O\N=C\C(C)(C)SC
Negative	CNC(=O)O\N=C(SC)\C(=O)N(C)C
Negative	CNC(=O)O\N=C(/C)SC
Negative	CNC(=O)NC
Negative	CNC(=O)N(C)c1sc(nn1)C(C)(C)C
Negative	CNC(=O)CS[P](=S)(OC)OC
Positive	CNC(=O)c1cc2c([nH]c3ccccc23)cn1
Negative	CNC(=O)\C=C(/C)O[P](=O)(OC)OC
Negative	CNC(=O)[C@H]1O[C@H]([C@H](O)[C@@H]1O)n2cnc3c(NCc4cccc(I)c4)ncnc23
Negative	CNC(=O)[C@H]1O[C@H]([C@H](O)[C@@H]1O)n2cnc3c(NCc4cccc(I)c4)nc(Cl)nc23
Negative	CNC(=O)[C@H]1O[C@H]([C@H](O)[C@@H]1O)n2cnc3c(NCc4ccc(N)cc4)ncnc23
Negative	CNC(/NCCSCc1oc(CN(C)C)cc1)=C\[N+]([O-])=O
Negative	CNC(/NCCSCc1oc(CN(C)C)cc1)=C\[N+]([O-])=O
Negative	CNC(/NCCSCc1csc(CN(C)C)n1)=C\[N+]([O-])=O
Negative	Cn1nc(C)c(\C=N\OCc2ccc(cc2)C(=O)OC(C)(C)C)c1Oc3ccccc3
Positive	CN1CSC(=S)N(C)C1
Negative	CN1COCN(Cc2sc(Cl)nc2)\C1=N/[N+]([O-])=O
Negative	Cn1cnc2NC(=O)N(C)C(=O)c12
Negative	Cn1cnc2N(C)C(=O)NC(=O)c12
Negative	Cn1cnc2N(C)C(=O)N(CCCCC(C)=O)C(=O)c12
Negative	Cn1cnc2N(C)C(=O)N(C)C(=O)c12
Negative	Cn1cnc2c(NCc3ccccc3)nc(NCCO)nc12
Negative	Cn1cnc2c(NC3CCCC3)ncnc12
Negative	Cn1cnc(CCN)c1
Negative	Cn1cnc(c1Sc2ncnc3nc[nH]c23)[N+]([O-])=O
Negative	Cn1ccnc1
Negative	CN1CCN2C(C1)c3ccccc3Cc4ccccc24
Negative	CN1CCN(CCCN2c3ccccc3Sc4ccc(Cl)cc24)CC1
Negative	CN1CCN(CCCN2c3ccccc3Sc4ccc(cc24)C(F)(F)F)CC1
Negative	CN1CCN(CC1)CC(=O)N2c3ccccc3NC(=O)c4csc(C)c24
Negative	CN1CCN(CC1)CC(=O)N2c3ccccc3C(=O)Nc4cccnc24
Negative	CN1CCN(CC1)C2=Nc3cccnc3Nc4ccc(C)cc24
Negative	CN1CCN(CC1)C2=Nc3ccccc3Oc4ccc(Cl)cc24
Negative	CN1CCN(CC1)C2=C3C=CC=CC3=Nc4ccc(Cl)cc4N2
Negative	CN1CCN(CC\C=C/2c3ccccc3Sc4ccc(cc24)[S](=O)(=O)N(C)C)CC1
Negative	CN1CCc2ccccc2Cc3[nH]c4ccccc4c3CC1
Negative	CN1CCc2cccc3c2[C@H]1Cc4ccc(O)c(O)c34
Negative	CN1CCc2cccc(Cl)c2CC1
Negative	CN1CCc2cc3OCOc3cc2[C@H]1[C@@H]4OC(=O)c5c6OCOc6ccc45
Negative	Cn1ccc2cc(NC(=O)Nc3snc(C)c3)ccc12
Negative	CN1CCc2cc(Cl)c(O)cc2[C@H](C1)c3ccccc3
Negative	CN1CCC=C(C1)C(=O)OCC#C
Negative	CN1CCC[C@@H]1CCO[C@](C)(c2ccccc2)c3ccc(Cl)cc3
Negative	CN1CCC(CC1)=C2c3ccccc3CC(=O)c4sccc24
Negative	CN1CCC(CC1)=C2c3ccccc3C=Cc4ccccc24
Negative	CN1CC2CC3N(CCc4c3oc5ccccc45)CC2N(C)C1=O
Negative	CN1CC(c2ccccc2)c3cccc(N)c3C1
Negative	Cn1cc(c2ccccc12)C3=C(C(=O)NC3=O)c4ccc(Cl)cc4Cl
Negative	Cn1cc(C(=O)OCC2CCN(CCN[S](C)(=O)=O)CC2)c3ccccc13
Negative	CN1CC(=C[C@H]2[C@H]1Cc3c[nH]c4cccc2c34)C
Negative	CN1C2CCC1CC(C2)OC(c3ccccc3)c4ccccc4N
Negative	CN1C2CCC1CC(C2)OC(=O)[C@H](CO)c3ccccc3
Negative	CN1C[C@H](O)[C@@H](O)[C@H](O)[C@H]1CO
Negative	CN1C[C@H](CNC(=O)OCc2ccccc2)C[C@H]3[C@H]1Cc4cn(C)c5cccc3c45
Negative	CN1C[C@@H](C[C@H]2[C@H]1Cc3c[nH]c4cccc2c34)C(=O)N[C@]5(C)O[C@@]6(O)[C@@H]7CCCN7C(=O)[C@H](Cc8ccccc8)N6C5=O
Negative	CN1C[C@@H](C[C@H]2[C@H]1Cc3c[nH]c4cccc2c34)C(=O)N[C@]5(C)O[C@@]6(O)[C@@H]7CCCN7C(=O)[C@H](Cc8ccccc8)N6C5=O
Positive	Cn1c(N)nc2ncc(cc12)c3ccccc3
Positive	Cn1c(N)nc2c3cccnc3cc(C)c12
Positive	Cn1c(N)nc2c1ccc3ncccc23
Positive	Cn1c(N)nc2c1ccc3ncc(C)nc23
Negative	CN1C(CCC1=O)c2cccnc2
Positive	Cn1c(cc(c2ccccc2)[n+]1C)c3ccccc3
Negative	CN1C(c2ccc(Cl)cc2)[S](=O)(=O)CCC1=O
Negative	CN1C(=O)N(Cc2occc2)c3nc(C)[nH]c3C1=O
Negative	CN1C(=O)N(CC=C)C(=O)c2n(C)c(nc12)c3ccc(cc3)[S](O)(=O)=O
Negative	CN1C(=O)N(C)c2ncn(CCSC(N)=N)c2C1=O
Negative	CN1C(=O)N(C)c2nc[nH]c2C1=O
Negative	CN1C(=O)N(C)c2nc(C=Cc3cccc(Cl)c3)n(C)c2C1=O
Negative	CN1C(=O)N(C)c2nc([nH]c2C1=O)c3ccccc3
Negative	CN1C(=O)N(C)c2nc([nH]c2C1=O)C3CCCC3
Negative	CN1C(=O)N(C)c2nc([nH]c2C1=O)c3ccc(cc3)[S](O)(=O)=O
Negative	CN1C(=O)N(C(=O)C=C1C(F)(F)F)c2ccc(Cl)c(c2)C(=O)OC(C)(C)C(=O)OCC=C
Negative	CN1C(=C(/O)Nc2ccccn2)/C(=O)c3ccccc3[S]1(=O)=O
Negative	CN1[C@H]2CC(C[C@H]1[C@@H]3O[C@H]23)OC(=O)C(CO)c4ccccc4
Negative	CN1[C@@H]2CCC[C@]1(CC2)C3(Cl)CC(=CC(=C3)Cl)C([O-])=O
Negative	CN1[C@@H]2CCC[C@]1(CC2)C3(C=Nc4ccccc34)C(O)=O
Negative	CN1[C@@H]2CC[C@@H]1CC(C2)OC(c3ccccc3)c4ccccc4
Negative	CN1[C@@H](CCC[C@@H]1CC(=O)c2ccccc2)C[C@H](O)c3ccccc3
Negative	CN=C1SN(c2ccccc2)C(=N1)c3ccccc3
Negative	CN=C=S
Negative	CN=C(NCCSCc1nc[nH]c1C)NC#N
Negative	CN=C(NCc1sc(Cl)nc1)N[N+]([O-])=O
Negative	CN=C(NC#N)Nc1ccc(cc1)C2=NNC(=O)CC2C
Negative	CN[C@H](CC(O)=O)C(O)=O
Positive	CN[C@@H]1C[C@@H](c2ccc(Cl)c(Cl)c2)c3ccccc13
Negative	CN[C@@H](C)[C@H](O)c1ccccc1
Negative	CN(NO)C1=CC(=O)C=CC1=O
Positive	CN(N=O)C(/N)=N/[N+]([O-])=O
Negative	CN(CCOc1ccc(C[C@H](Nc2ccccc2C(=O)c3ccccc3)C(O)=O)cc1)c4ccccn4
Negative	CN(CCOc1ccc(C[C@@H]2SC(=O)NC2=O)cc1)c3ccccn3
Negative	CN(CCCOc1ccc(Cl)cc1Cl)CC#C
Positive	CN(CCCl)Cc1cc(Cl)c(NC2=NCCN2)c(Cl)c1
Positive	CN(Cc1cnc2nc(N)nc(N)c2n1)c3ccc(cc3)C(=O)N[C@@H](CCC(O)=O)C(O)=O
Positive	CN(Cc1cnc2nc(N)nc(N)c2n1)c3ccc(cc3)C(=O)N[C@@H](CCC(O)=O)C(O)=O
Negative	CN(Cc1ccc(Cl)nc1)C(C)=NC#N
Negative	CN(CC#C)Cc1ccccc1
Positive	CN(C1CCCCC1)C(=O)CCCOc2ccc3NC(=O)C=Cc3c2
Negative	CN(C=Nc1ccc(C)cc1C)C=Nc2ccc(C)cc2C
Negative	CN(C)N=O
Negative	CN(C)CCOC(c1ccccc1)c2ccccc2C
Negative	CN(C)CCOC(c1ccccc1)c2ccccc2
Negative	CN(C)CCOC(c1ccccc1)c2ccccc2
Negative	CN(C)CCOC(C)(c1ccccc1)c2ccccn2
Negative	CN(C)CCOC(=O)COc1ccc(Cl)cc1
Negative	CN(C)CCN(Cc1sccc1)c2ccccn2
Negative	CN(C)CCCO[C@H]1[C@H](O[C@@H]2OC(C)(C)O[C@H]12)C(O)CO
Negative	CN(C)CCCN1c2ccccc2Sc3ccccc13
Negative	CN(C)CCCN1c2ccccc2Sc3ccc(Cl)cc13
Negative	CN(C)CCCN1c2ccccc2Sc3ccc(cc13)C(F)(F)F
Negative	CN(C)CCCN1c2ccccc2CCc3ccccc13
Negative	CN(C)CCCN1c2ccccc2CCc3ccc(Cl)cc13
Negative	CN(C)CCCC1(OCc2cc(ccc12)C#N)c3ccc(F)cc3
Negative	CN(C)CCCC1(OCc2cc(ccc12)C#N)c3ccc(F)cc3
Negative	CN(C)CCC=C1c2ccccc2CCc3ccccc13
Negative	CN(C)CCC=C1c2ccccc2C=Cc3ccccc13
Negative	CN(C)CCC(c1ccccc1)c2ccccn2
Negative	CN(C)CCC(c1ccc(Cl)cc1)c2ccccn2
Negative	CN(C)CC\C=C1/c2ccccc2COc3ccccc13
Negative	CN(C)CC\C=C/1c2ccccc2Sc3ccc(Cl)cc13
Negative	CN(C)CC[C@@H](c1ccc(Cl)cc1)c2ccccn2
Negative	CN(C)c1nc(nc(n1)N(C)C)N(C)C
Negative	CN(C)c1nc(N)c(nc1Cl)C(=O)N=C(N)N
Positive	CN(C)c1cccc2c1cccc2[S](=O)(=O)NCCO[P](O)(=O)O[P](O)(=O)OC[C@H]3O[C@H]([C@H](O)[C@@H]3O)N4C=CC(=NC4=O)N
Negative	CN(C)c1ccc(cc1)N=Nc2ccccc2
Negative	CN(C)c1ccc(cc1)/C=C2/C(=O)Nc3ccccc23
Negative	CN(C)c1cc2c(Nc3ccc4n(Cc5ccccc5)ncc4c3)ncnc2cn1
Negative	CN(C)C1=NC(=O)N(C2CCCCC2)C(=O)N1C
Negative	CN(C)C/C=C(/c1ccc(Br)cc1)c2cccnc2
Negative	CN(C)C(=S)SSC(=S)N(C)C
Negative	CN(C)C(=O)Oc1nc(nc(C)c1C)N(C)C
Negative	CN(C)C(=O)Oc1cccc(c1)[N+](C)(C)C
Negative	CN(C)C(=O)Oc1ccc[n+](C)c1
Negative	CN(C)C(=O)Nc1cccc(c1)C(F)(F)F
Negative	CN(C)C(=O)Nc1ccc(Cl)c(Cl)c1
Negative	CN(C)C(=O)C(CCN1CCC(O)(CC1)c2ccc(Cl)cc2)(c3ccccc3)c4ccccc4
Negative	CN(C)C(=N)N=C(N)N
Positive	CN(C)[S](=O)(=O)n1c(nc(Cl)c1c2ccc(C)cc2)C#N
Negative	CN(C)[S](=O)(=O)N[C@H]1C[C@H]2[C@@H](Cc3cn(C)c4cccc2c34)N(C)C1
Negative	CN(C)[S](=O)(=O)c1ccc2NC(=O)\C(=C\c3[nH]c4CCCCc4c3)c2c1
Negative	CN(C)[P](=O)(N(C)C)N(C)C
Positive	CN(C)[C@H]1[C@@H]2C[C@H]3C(=C(O)c4c(O)ccc(Cl)c4[C@@]3(C)O)C(=O)[C@]2(O)C(=O)\C(=C(N)\O)C1=O
Negative	CN(C)[C@H]1[C@@H]2C[C@@H]3Cc4c(ccc(O)c4C(=C3C(=O)[C@]2(O)C(=O)\C(=C(N)/O)C1=O)O)N(C)C
Negative	CN(C)[C@H]1[C@@H]2C[C@@H]3[C@H](O)c4c(Cl)ccc(O)c4C(=C3C(=O)[C@]2(O)C(=O)\C(=C(N)/O)C1=O)O
Positive	CN(C(N)=O)[N+]([O-])=O
Negative	CN(C(CN1CCCC1)c2cccc(OCC(O)=O)c2)C(=O)Cc3ccc(Cl)c(Cl)c3
Negative	CN([C@H]1CC[C@@]2(CCCO2)C[C@@H]1N3CCCC3)C(=O)Cc4ccc(Cl)c(Cl)c4
Negative	CN([C@@H]1CC[C@]2(CCCO2)C[C@H]1N3CCCC3)C(=O)Cc4ccccc4
Negative	ClN1C(=O)N(Cl)C(=O)N(Cl)C1=O
Negative	ClCl
Positive	ClCCNC(=O)N(CCCl)N=O
Negative	ClCCN1CCC(CC1)OC(=O)C(c2ccccc2)c3ccccc3
Negative	ClCCN(CCCl)[P]1(=O)NCCCO1
Negative	ClCCN(CCCl)[P]1(=O)NCCCO1
Negative	ClCc1ccccc1
Negative	ClCC(=O)[C@H](Cc1ccccc1)NC(=O)OCc2ccccc2
Negative	Clc1nc(Cl)nc(Nc2ccccc2Cl)n1
Negative	Clc1cnc(Oc2ccc(Oc3ncc(Cl)cc3Cl)cc2)c(Cl)c1
Negative	Clc1ccccc1c2nnc(nn2)c3ccccc3Cl
Negative	Clc1ccccc1C(n2ccnc2)(c3ccccc3)c4ccccc4
Negative	Clc1cccc2c1cccc2[S](=O)(=O)N3CCCNCC3
Negative	Clc1cccc(n1)C(Cl)(Cl)Cl
Negative	Clc1cccc(Cl)c1NC2=NCCN2
Negative	Clc1cccc(Cl)c1C#N
Negative	Clc1cccc(c1)N2CCNCC2
Negative	Clc1cccc(c1)N2CCN(CCCN3N=C4C=CC=CN4C3=O)CC2
Negative	Clc1ccc2OC(=O)Nc2c1
Negative	Clc1ccc2N(C3CCN(CCCN4C(=O)Nc5ccccc45)CC3)C(=O)Nc2c1
Negative	Clc1ccc(nn1)N2C[C@H]3CC[C@@H](C2)N3
Negative	Clc1ccc(CN2CCSC2=NC#N)cn1
Negative	Clc1ccc(Cn2c(CN3CCCC3)nc4ccccc24)cc1
Positive	Clc1ccc(CCC(Cn2cncn2)(C#N)c3ccccc3)cc1
Negative	Clc1ccc(cc1)N2CCN(CC2)Cc3c[nH]c4ncccc34
Negative	Clc1ccc(cc1)c2ccccc2NC(=O)c3cccnc3Cl
Negative	Clc1ccc(cc1)C(n2cc[n+](CC(OCc3ccc(Cl)cc3Cl)c4ccc(Cl)cc4Cl)c2)c5ccc(Cl)cc5
Negative	Clc1ccc(CC(=O)N2CCCCC2CN3CCCC3)cc1Cl
Positive	Clc1ccc(C(Cn2ccnc2)OCC=C)c(Cl)c1
Negative	Clc1cc(NC(=O)Nc2ccccc2)ccn1
Negative	Clc1cc(I)cc(Cl)c1NC2=NCCN2
Negative	ClC1C(Cl)C(Cl)C(Cl)C(Cl)C1Cl
Negative	Clc1c(Cl)c(C#N)c(Cl)c(C#N)c1Cl
Negative	ClC1=CC2=NC(=O)C(=O)N=C2C=C1Cl
Negative	ClC1=C(Cl)c2ccccc2C(=O)O1
Negative	ClC1=C(Cl)C2(Cl)C3CO[S](=O)OCC3C1(Cl)C2(Cl)Cl
Negative	ClC1(Cl)C2(Cl)C3(Cl)C4(Cl)C(=O)C5(Cl)C3(Cl)C1(Cl)C5(Cl)C24Cl
Negative	ClC(Cl)C(Cl)Cl
Negative	ClC(Cl)C(Cl)(Cl)SN1C(=O)C2CC=CCC2C1=O
Negative	ClC(Cl)C(c1ccc(Cl)cc1)c2ccccc2Cl
Negative	ClC(Cl)(Cl)SN1C(=O)c2ccccc2C1=O
Negative	ClC(Cl)(Cl)SN1C(=O)C2CC=CCC2C1=O
Negative	ClC(Cl)(Cl)C(Cl)(Cl)Cl
Negative	Cl
Negative	CCSSNC(N)=N
Negative	CCSCCC(N)C(O)=O
Negative	CCSC(N)=N
Negative	CCSC(=O)N1CCCCCC1
Negative	CCSC(=O)N(CC)C1CCCCC1
Negative	CCSC(=O)N(CC(C)C)CC(C)C
Positive	CCOCN(C(=O)CCl)c1c(C)cccc1CC
Negative	CCOc1snc(n1)C(Cl)(Cl)Cl
Negative	CCOC1Oc2ccc(O[S](C)(=O)=O)cc2C1(C)C
Negative	CCOc1nc(NC)nc(NC(=O)N[S](=O)(=O)c2ccccc2C(=O)OC)n1
Positive	CCOc1nc(F)cc2nc(nn12)[S](=O)(=O)Nc3c(Cl)cccc3Cl
Negative	CCOc1cc(Oc2ccc(cc2Cl)C(F)(F)F)ccc1[N+]([O-])=O
Positive	CCOc1cc(ccc1C2COC(=N2)c3c(F)cccc3F)C(C)(C)C
Negative	CCOC(=O)NCCOc1ccc(Oc2ccccc2)cc1
Negative	CCOC(=O)Nc1ccc(NCc2ccc(F)cc2)nc1N
Negative	CCOC(=O)N1CCC(CC1)=C2c3ccc(Cl)cc3CCc4cccnc24
Negative	CCOC(=O)N1CCC(CC1)=C2c3ccc(Cl)cc3CCc4cccnc24
Negative	CCOC(=O)COc1cc(N2N=CC(=C(C)C2=O)C(F)(F)F)c(F)cc1Cl
Negative	CCOC(=O)COc1cc(c(F)cc1Cl)c2nn(C)c(OC(F)F)c2Cl
Negative	CCOC(=O)CC(S[P](=S)(OC)OC)C(=O)OCC
Negative	CCOC(=O)CC(S[P](=O)(OC)OC)C(=O)OCC
Negative	CCOC(=O)c1ncn2c3ccc(OC)cc3C(=O)C4NCC[C@H]4c12
Negative	CCOC(=O)c1ncn2c1CN(C)C(=O)c3cc(F)ccc23
Negative	CCOC(=O)c1cnc2n(CC)ncc2c1NN=C(C)C
Negative	CCOC(=O)C12CC1C(=N/O)\c3ccccc3O2
Negative	CCOC(=O)C1=C[C@]2(CC)CCCN3CCc4c5ccccc5n1c4[C@H]23
Negative	CCOC(=O)C1=C(C)NC(=S)NC1c2cccc(O)c2
Negative	CCOC(=O)C1=C(C)NC(=C(C1c2cccc(Cl)c2Cl)C(=O)OC)C
Negative	CCOC(=O)C1=C(C)NC(=C(C1c2cccc(c2)[N+]([O-])=O)C(=O)OC)C
Negative	CCOC(=O)C1=C(C)N(CC#C)C(=C(C1c2cccc(c2)[N+]([O-])=O)C(=O)OC)C
Negative	CCOC(=O)C(Cl)Cc1cc(N2N=C(C)N(C(F)F)C2=O)c(F)cc1Cl
Negative	CCOC(=O)C(C)Oc1ccc(Oc2oc3cc(Cl)ccc3n2)cc1
Negative	CCOC(=O)C(C)Oc1ccc(Oc2cnc3cc(Cl)ccc3n2)cc1
Negative	CCOC(=O)C(C)OC(=O)c1cc(Oc2ccc(cc2Cl)C(F)(F)F)ccc1[N+]([O-])=O
Negative	CCOC(=O)C(C)(C)Oc1ccc(Cl)cc1
Negative	CCOC(=O)C(C)(C)Oc1ccc(Cl)cc1
Negative	CCOC(=O)[N-]c1cn(n[o+]1)N2CCOCC2
Positive	CCO[S](C)(=O)=O
Negative	CCO[P](=S)(OCC)SCN1C(=O)Oc2cc(Cl)ccc12
Negative	CCO[P](=S)(OCC)SCCSCC
Negative	CCO[P](=S)(OCC)Oc1nn(C(C)C)c(Cl)n1
Negative	CCO[P](=S)(OCC)Oc1ccc2C(=C(Cl)C(=O)Oc2c1)C
Negative	CCO[P](=S)(OCC)Oc1ccc(cc1)[N+]([O-])=O
Negative	CCO[P](=S)(OCC)Oc1cc(C)nc(n1)C(C)C
Negative	CCO[P](=S)(OCC)OC(Cl)C(Cl)(Cl)Cl
Negative	CCO[P](=S)(OC(C)C)Oc1cnc(nc1)C(C)(C)C
Negative	CCO[P](=O)(SC(C)CC)N1CCSC1=O
Negative	CCO[P](=O)(OCC)Oc1nc(Cl)c(Cl)cc1Cl
Negative	CCO[P](=O)(OCC)Oc1cc(C)nc(n1)C(C)C
Negative	CCO[P](=O)(NC(C)C)Oc1ccc(SC)c(C)c1
Negative	CCO
Negative	CCNc1nc(NC(C)C)nc(SC)n1
Negative	CCNc1nc(N)nc(Cl)n1
Negative	CCNc1nc(Cl)nc(NCC)n1
Negative	CCNc1nc(Cl)nc(NC(C)C)n1
Negative	CCNc1nc(Cl)nc(NC(C)(C)C#N)n1
Negative	CCNC(=O)NC(=O)\C(=N\OC)C#N
Negative	CCNC(=O)N1CCN(CCCC(c2ccc(F)cc2)c3ccc(F)cc3)CC1
Negative	CCNC(=O)[C@H]1OC([C@H](O)[C@@H]1O)n2cnc3c(N)ncnc23
Negative	CCNC(=O)[C@H]1O[C@H]([C@H](O)[C@@H]1O)n2cnc3c(N)nc(NCCc4ccc(CCC(O)=O)cc4)nc23
Negative	CCN1N=C(C(O)=O)C(=O)c2cc3OCOc3cc12
Positive	CCn1cnc2c(Nc3cccc(Cl)c3)nc(N[C@@H]4CCCC[C@@H]4N)nc12
Negative	CCn1ccnc1CC2COc3ccccc3O2
Negative	CCN1CCc2oc(N)nc2CC1
Negative	CCN1C=C(C(O)=O)C(=O)c2ccc(Cc3ccccc3)nc12
Negative	CCN1C=C(C(O)=O)C(=O)c2ccc(C)nc12
Negative	CCN1C=C(C(O)=O)C(=O)c2cc3OCOc3cc12
Negative	CCN1C=C(C(O)=O)C(=O)c2cc(F)c(N3CCNC(C)C3)c(F)c12
Negative	CCN1C=C(C(O)=O)C(=O)c2cc(F)c(cc12)N3CCNCC3
Negative	CCN1C[C@]2(C)CC[C@H](O)[C@@]34[C@@H]5C[C@H]6[C@H](O)[C@@H]5[C@](O)(C[C@@H]6OC)[C@@H](C[C@H]23)C14
Positive	CCN1C(=O)Nc2cc(Cl)c(Cl)cc12
Positive	CCN1C(=O)N(CC)c2nc([nH]c2C1=O)c3ccccc3
Negative	CCN1C(=O)C=CC1=O
Negative	CCN[P](=S)(OC)OC(/C)=C\C(=O)OC(C)C
Negative	CCN(Cc1c(F)cccc1Cl)c2c(cc(cc2[N+]([O-])=O)C(F)(F)F)[N+]([O-])=O
Negative	CCN(CC)CCOCCOC(=O)C1(CCCC1)c2ccccc2
Negative	CCN(CC)CCOc1ccc(cc1)\C(=C(Cl)\c2ccccc2)c3ccccc3
Negative	CCN(CC)CCOC(=O)c1ccc(N)cc1
Negative	CCN(CC)CCOC(=O)c1cc(Cl)c(N)cc1OC
Negative	CCN(CC)CCOC(=O)C1(CCCCC1)C2CCCCC2
Positive	CCN(CC)CCNc1ccc(CO)c2Sc3ccccc3C(=O)c12
Negative	CCN(CC)CCNC(=O)c1ccc(NC(C)=O)cc1
Negative	CCN(CC)CCNC(=O)c1ccc(N)cc1
Negative	CCN(CC)CCNC(=O)c1cc(Cl)c(N)cc1OC
Negative	CCN(CC)CCNC(=O)c1cc(ccc1OC)[S](C)(=O)=O
Negative	CCN(CC)CCCC(C)Nc1ccnc2cc(Cl)ccc12
Negative	CCN(CC)CCCC(C)Nc1ccnc2cc(Cl)ccc12
Negative	CCN(CC)CCCC(C)Nc1c2ccc(Cl)cc2nc3ccc(OC)cc13
Negative	CCN(CC)CC(=O)Nc1c(C)cccc1C
Negative	CCN(CC)CC#CCOC(=O)C(O)(C1CCCCC1)c2ccccc2
Negative	CCN(CC)c1nc(N)nc2n(cnc12)[C@@H]3O[C@H](CO[P]([O-])(=O)O[P]([O-])(=O)C(Br)(Br)[P]([O-])([O-])=O)[C@@H](O)[C@H]3O
Negative	CCN(CC)c1nc(C)cc(O[P](=S)(OC)OC)n1
Positive	CCN(CC)C(C)C(=O)N1c2ccccc2Sc3ccccc13
Negative	CCN(CC)C(=S)SSC(=S)N(CC)CC
Negative	CCN(CC)C(=O)SCc1ccc(Cl)cc1
Negative	CCN(CC)C(=O)c1ccc(O)c(OC)c1
Negative	CCN(CC)C(=O)c1ccc(cc1)C(N2C[C@H](C)N(CC=C)C[C@H]2C)c3cccc(OC)c3
Negative	CCN(CC)C(=O)C(C)Oc1cccc2ccccc12
Negative	CCN(CC)C([S-])=S
Negative	CCN(CC(C)=C)c1c(cc(cc1[N+]([O-])=O)C(F)(F)F)[N+]([O-])=O
Positive	CCN(C(N)=O)[N+]([O-])=O
Negative	CCN(C(C)C)c1nc(N)c(nc1Cl)C(=O)N=C(N)N
Negative	CCCS[P](=O)(OCC)SCCC
Negative	CCCS[P](=O)(OCC)Oc1ccc(Br)cc1Cl
Negative	CCCONNC(=O)N=N
Negative	CCCOCC(=Nc1ccc(Cl)cc1C(F)(F)F)n2ccnc2
Negative	CCCOc1ccccc1C2=NC(=O)C3=NNNC3=N2
Negative	CCCOC(=O)NCCC[NH+](C)C
Negative	CCCOC(=O)c1ccc(nc1)C(=O)OCCC
Negative	CCCOC(=O)c1c(CCC)c(C(=O)SCC)c(CC)nc1c2ccccc2
Negative	CCCNCC(O)COc1ccccc1C(=O)CCc2ccccc2
Negative	CCCNC(C)C(=O)Nc1ccccc1C
Negative	CCCNC(=O)N[S](=O)(=O)c1ccc(Cl)cc1
Negative	CCCn1cnc2N(C)C(=O)N(CCCCC(C)=O)C(=O)c12
Negative	CCCN1CCC[C@@H]2Cc3nc(N)ncc3C[C@@H]12
Negative	CCCN1C[C@H](CSC)C[C@H]2[C@H]1Cc3c[nH]c4cccc2c34
Negative	CCCn1c(C)c(C(=O)c2cccc3ccccc23)c4ccccc14
Negative	CCCN1C(=O)NC(=O)c2[nH]cnc12
Negative	CCCN1C(=O)N(CCCOC(=O)c2ccc(cc2)[S](F)(=O)=O)c3nc([nH]c3C1=O)C4CCCC4
Negative	CCCN1C(=O)N(CCC)c2ncn(C)c2C1=O
Positive	CCCN1C(=O)N(CCC)c2nc([nH]c2C1=O)C3CCCC3
Negative	CCCN1C(=O)N(CCC)c2nc([nH]c2C1=O)c3ccc(OCC(=O)NCCN)cc3
Negative	CCCN1C(=O)N(CCC)c2nc([nH]c2C1=O)c3ccc(OCC(=O)Nc4ccc(cc4)C#N)cc3
Negative	CCCN1C(=O)N(CCC)c2nc([nH]c2C1=O)c3ccc(cc3)[S](O)(=O)=O
Negative	CCCN(CCOc1c(Cl)cc(Cl)cc1Cl)C(=O)n2ccnc2
Negative	CCCN(CCC)CCc1cccc2NC(=O)Cc12
Negative	CCCN(CCC)CCc1cccc2NC(=O)Cc12
Negative	CCCN(CCC)CCc1ccc(O)c(O)c1
Negative	CCCN(CCC)c1c(cc(cc1[N+]([O-])=O)C(F)(F)F)[N+]([O-])=O
Positive	CCCN(CCC)c1c(cc(cc1[N+]([O-])=O)[S](N)(=O)=O)[N+]([O-])=O
Negative	CCCN(CCC)c1c(cc(c(N)c1[N+]([O-])=O)C(F)(F)F)[N+]([O-])=O
Negative	CCCN(CCC)C(=O)SCC
Negative	CCCN(CCC)C(=O)C(CCC(O)=O)NC(=O)c1ccccc1
Negative	CCCN(CC1CC1)c2nc(C)nc(Nc3c(Cl)cc(Cl)cc3Cl)c2Cl
Negative	CCCN(CC)CC1COC2(CCC(CC2)C(C)(C)C)O1
Positive	CCCCS[P](=O)(SCCCC)SCCCC
Negative	CCCCOCN(C(=O)CCl)c1c(CC)cccc1CC
Negative	CCCCOc1cc(CC2CNC(=O)N2)ccc1OC
Negative	CCCCOC(=O)N[S](=O)(=O)c1sc(CC(C)C)cc1c2ccc(Cn3c(CC)nc4c(C)cc(C)nc34)cc2
Negative	CCCCOC(=O)c1ccccc1C(=O)OCCCC
Negative	CCCCOC(=O)c1ccccc1C([O-])=O
Negative	CCCCOC(=O)C(C)Oc1ccc(Oc2ccc(cn2)C(F)(F)F)cc1
Negative	CCCCOC(=O)[C@@H](C)Oc1ccc(Oc2ccc(cn2)C(F)(F)F)cc1
Negative	CCCCOC(=O)[C@@H](C)Oc1ccc(Oc2ccc(cc2F)C#N)cc1
Negative	CCCCNc1ccc(cc1)C(=O)OCCN(C)C
Negative	CCCCNc1cc(cc(c1Oc2ccccc2)[S](N)(=O)=O)C(O)=O
Negative	CCCCNc1c2cnn(CC)c2nc(C)c1C(=O)OCC
Positive	CCCCNC(=O)n1c(NC(=O)OC)nc2ccccc12
Positive	CCCCNC(=O)n1c(NC(=O)OC)nc2ccccc12
Negative	CCCCNC(=O)N[S](=O)(=O)c1ccc(C)cc1
Negative	CCCCN1CCC(CC1)N2C(=O)Nc3ccccc23
Negative	CCCCN(CC)c1c(cc(cc1[N+]([O-])=O)C(F)(F)F)[N+]([O-])=O
Negative	CCCCCOC(=O)COc1cc(N2C(=O)C3=C(CCCC3)C2=O)c(F)cc1Cl
Negative	CCCCCl
Negative	CCCCCCN(CCCCCC)C(=O)Cc1c([nH]c2ccccc12)c3ccc(F)cc3
Negative	CCCCCCCCCCCCO[S]([O-])(=O)=O
Positive	CCCCCCCCCCCCCCCCOCC(COCC(F)(F)F)O[P]([O-])(=O)OC
Negative	CCCCCCCCCCCCCCCCCCOCC(CO[P]([O-])(=O)OCC[N+](C)(C)C)OC
Negative	CCCCCCCCCCCCCCCCCCNC(=O)OCC(CO[P]([O-])(=O)OCC[n+]1cscc1)OC
Negative	CCCCCCCCCCCCCCCCCC(=O)NCC(CO[P](O)(=O)OCC[N+](C)(C)C)OCC
Negative	CCCCCCCCCCCCCCCC(O)=S
Negative	CCCCCCCCCCCCCCCC(=O)OC(CC(O)=O)C[N+](C)(C)C
Negative	CCCCCCCCCCCCCCCC(=O)NCCO
Negative	CCCCCCCCCCCCCCCC(=O)NCC(CO[P](O)(=O)OCC[N+](C)(C)C)OCC
Negative	CCCCCCCCCCCCCCC[C@H](O)[C@H](N)CO
Negative	CCCCCCCCCCCCCC(=O)O[C@@H]1[C@@H](C)[C@@]2(O)[C@@H](C=C(CO)C[C@@]3(O)[C@H]2C=C(C)C3=O)[C@@H]4C(C)(C)[C@]14OC(C)=O
Negative	CCCCCCCCCCCCC\C=C\[C@@H](O)C(CO)NC(=O)CCCCCCC
Negative	CCCCCCCCCCCCC/C=C/[C@@H](O)[C@@H](N)CO
Negative	CCCCCCCCCCC[C@@H](C[C@@H]1OC(=O)[C@H]1CCCCCC)OC(=O)[C@H](CC(C)C)NC=O
Negative	CCCCCCCCCCC/C=C\C(C)(C)\C=C/CCCC(O)=O
Negative	CCCCCCCCCC[Si](C)(C)CCC(=O)NC(Cc1ccc(C)cc1)c2ccccc2
Negative	CCCCCCCCC(=O)NCc1ccc(O)c(OC)c1
Negative	CCCCCCCC\C=C/CCCCCCCC(O)=O
Positive	CCCCCCCC\C=C/CCCCCCCC(=O)NCCO
Negative	CCCCCCCC\C=C/CCCCCCCC(=O)NCCc1ccc(O)c(O)c1
Negative	CCCCCCCC(=O)O[C@@H]1[C@@H](OC(=O)C(/C)=C\C)C(=C2[C@@H]3OC(=O)[C@@](C)(O)[C@@]3(O)[C@H](C[C@](C)(OC(C)=O)[C@@H]12)OC(=O)CCC)C
Negative	CCCCCCC(C)(C)c1ccc([C@H]2C[C@@H](O)CC[C@@H]2CCCO)c(O)c1
Negative	CCCCCC(O)CCCC(O)=O
Negative	CCCCCC(O)c1cccc(OCc2ccc3ccccc3n2)c1
Positive	CCCCCC(N)=O
Positive	CCCCc1oc2ccccc2c1C(=O)c3cc(I)c(OCCN(CC)CC)c(I)c3
Negative	CCCCc1ccc(nc1)C(O)=O
Negative	CCCCC1C(=O)N(N(C1=O)c2ccccc2)c3ccccc3
Negative	CCCCC\C=C/C[C@@H](O)/C=C/c1cccc(C[C@@H](O)CCCCO)n1
Negative	CCCCC[C@H](CC(=O)NO)C(=O)N[C@@H](C(C)C)C(=O)N1CCC[C@H]1CO
Negative	CCCCC/C=C\C\C=C/C/C=C\C\C=C/CCCCNCC(O)=O
Positive	CCCCC(O)(Cn1cncn1)c2ccc(Cl)cc2Cl
Negative	CCCCC(CC)COC(=O)c1ccccc1C(=O)OCC(CC)CCCC
Negative	CCCCC(CC)COC(=O)c1ccccc1C([O-])=O
Negative	CCCCC(CC)CO[P](=O)(OCC(CC)CCCC)OCC(CC)CCCC
Negative	CCCCC#Cc1nc(N)c2ncn([C@@H]3O[C@@H]([C@@H](O)[C@H]3O)C(=O)NCC)c2n1
Negative	CCCC1O[C@@H]2C[C@H]3[C@@H]4CCC5=CC(=O)C=C[C@]5(C)[C@H]4[C@@H](O)C[C@]3(C)[C@@]2(O1)C(=O)CO
Negative	CCCC1O[C@@H]2C[C@H]3[C@@H]4CCC5=CC(=O)C=C[C@]5(C)[C@H]4[C@@H](O)C[C@]3(C)[C@@]2(O1)C(=O)CO
Negative	CCCC1COC(Cn2cncn2)(O1)c3ccc(Cl)cc3Cl
Negative	CCCc1c(O)c(ccc1OCCCOc2ccc(OCC(O)=O)cc2)C(C)=O
Negative	CCCc1c(nn(c2ccc(O)cc2)c1c3ccc(O)cc3)c4ccc(O)cc4
Negative	CCCC[S](=N)(=O)CC[C@H](N)C(O)=O
Negative	CCCC(CCC)C(O)=O
Negative	CCCC(C)(COC(N)=O)COC(=O)NC(C)C
Negative	CCCC(C)(COC(N)=O)COC(=O)NC(C)C
Negative	CCCC(=O)NCCc1c2cc(OC)ccc2n3CCCc4ccccc4c13
Negative	CCCC(=O)NCCc1c2cc(OC)ccc2n3Cc4ccccc4c13
Positive	CCCC([O-])=O
Negative	CCc1nn(C)c(C(=O)NCc2ccc(cc2)C(C)(C)C)c1Cl
Positive	CCc1nc(N)nc(N)c1c2ccc(Cl)cc2
Negative	CCC1NC(=O)C(C(O)C(C)C\C=C\C)N(C)C(=O)C(C(C)C)N(C)C(=O)C(CC(C)C)N(C)C(=O)C(CC(C)C)N(C)C(=O)C(C)NC(=O)C(C)NC(=O)C(CC(C)C)N(C)C(=O)C(NC(=O)C(CC(C)C)N(C)C(=O)CN(C)C1=O)C(C)C
Negative	CCC1NC(=O)C(C(O)C(C)C\C=C\C)N(C)C(=O)C(C(C)C)N(C)C(=O)C(CC(C)C)N(C)C(=O)C(CC(C)C)N(C)C(=O)C(C)NC(=O)C(C)NC(=O)C(CC(C)C)N(C)C(=O)C(NC(=O)C(CC(C)C)N(C)C(=O)CN(C)C1=O)C(C)C
Negative	CCc1cnc(C2=NC(C)(C(C)C)C(=O)N2)c(c1)C(O)=O
Negative	CCc1cccc2c3CCOC(CC)(CC(O)=O)c3[nH]c12
Negative	CCc1cccc2c3CCOC(CC)(CC(O)=O)c3[nH]c12
Positive	CCc1cccc(CC)c1N(COC)C(=O)CCl
Negative	CCc1cccc(c1)N(C)C(N)=Nc2cccc3ccccc23
Negative	CCc1cccc(C)c1N(C(C)COC)C(=O)CCl
Negative	CCc1ccc(cc1)C(=O)NN(C(=O)c2cc(C)cc(C)c2)C(C)(C)C
Negative	CCc1ccc(C)c(C(N)=O)c1CC
Negative	CCc1cc(ccn1)C(N)=S
Positive	CCc1c2CN3C(=O)C4=C(C=C3c2nc5ccc(OC(=O)N6CCC(CC6)N7CCCCC7)cc15)[C@@](O)(CC)C(=O)OC4
Positive	CCc1c(ncc2[nH]c3cc(OC)c(OC)cc3c12)C(=O)OC
Negative	CCC1(Cc2ccccc2O1)C3=NCCN3
Negative	CCC1(C)CC(=O)NC1=O
Negative	CCC1(C(=O)NCNC1=O)c2ccccc2
Negative	CCC[C@@H]1C[C@H](N(C)C1)C(=O)NC(C(C)Cl)[C@H]2O[C@H](SC)[C@H](O)[C@@H](O)[C@H]2O
Negative	CCC(CC)Nc1c(cc(C)c(C)c1[N+]([O-])=O)[N+]([O-])=O
Negative	CCC(C)OC(=O)N1CCCCC1CCO
Negative	CCC(C)Nc1c(cc(cc1[N+]([O-])=O)C(C)(C)C)[N+]([O-])=O
Negative	CCC(C)N1C(=O)NC(=C(Br)C1=O)C
Negative	CCC(C)N(C)C(=O)c1cc2ccccc2c(n1)c3ccccc3Cl
Positive	CCC(C)(NC(=O)c1cc(Cl)c(C)c(Cl)c1)C(=O)CCl
Negative	CCC(C)(CC)c1cc(NC(=O)c2c(OC)cccc2OC)on1
Positive	CCC(C)(C)C(=O)OC1=C(C(=O)OC12CCCCC2)c3ccc(Cl)cc3Cl
Negative	CCC(=O)OCC(=O)[C@@]1(OC(=O)CC)[C@@H](C)C[C@H]2[C@@H]3CCC4=CC(=O)C=C[C@]4(C)[C@@]3(F)[C@@H](O)C[C@]12C
Negative	CCC(=O)O[C@@]1([C@H](C)C[C@H]2[C@@H]3C[C@H](F)C4=CC(=O)C=C[C@]4(C)[C@@]3(F)[C@@H](O)C[C@]12C)C(=O)SCF
Negative	CCC(=O)Nc1ccc(Cl)c(Cl)c1
Negative	CCC(=O)N1CCN(CC1)C(=O)c2ccccc2
Negative	CCC(=O)c1ccc2Sc3ccccc3N(CCCN(C)C)c2c1
Negative	CCC(=O)c1ccc(N)cc1
Negative	CCC(=O)[C-]1C(=O)CC(CC1=O)C([O-])=O
Negative	Cc3ccc(cc3)C(=O)OC(=O)C(O)C(O)C(=O)OC(=O)c4ccc(C)cc4
Negative	Cc2ccc(cc2)[S]([O-])(=O)=O
Negative	Cc1sc(SCC2=C(N3C(SC2)C(NC(=O)Cn4cnnn4)C3=O)C([O-])=O)nn1
Negative	Cc1oncc1C(=O)Nc2ccc(cc2)C(F)(F)F
Positive	CC1O[C@H](O[C@H]2C[C@@H](O)[C@]3(CO)C4C(O)C[C@]5(C)C(CC[C@]5(O)C4CC[C@]3(O)C2)C6COC(=O)C6)C(O)C(O)[C@H]1O
Negative	Cc1noc(N[S](=O)(=O)c2ccc(N)cc2)c1C
Negative	Cc1ncc(n1CCO)[N+]([O-])=O
Positive	Cc1ncc(CNC(=O)N(CCCl)N=O)c(N)n1
Negative	Cc1nc2n(cccc2OCc3ccccc3)c1CC#N
Negative	CC1Nc2cc(Cl)c(cc2C(=O)N1c3ccccc3C)[S](N)(=O)=O
Positive	Cc1nc(N)cc2[nH]c3ccccc3c12
Negative	Cc1nc(N)c2ncn([C@@H]3O[C@H](CO[P]([O-])(=O)O[P]([O-])(=O)O[P]([O-])([O-])=O)[C@@H](O)[C@H]3S)c2n1
Negative	Cc1nc(N)c2ncn([C@@H]3O[C@H](CO[P]([O-])(=O)O[P]([O-])([O-])=O)[C@@H](O)[C@H]3S)c2n1
Negative	CC1COc2c(N3CCN(C)CC3)c(F)cc4C(=O)C(=CN1c24)C(O)=O
Positive	CC1COc2c(N3CCN(C)CC3)c(F)cc4C(=O)C(=CN1c24)C(O)=O
Negative	CC1COC(Cn2cncn2)(O1)c3ccc(Oc4ccc(Cl)cc4)cc3Cl
Positive	CC1CNCCN1[S](=O)(=O)c2cccc3cnccc23
Negative	CC1CNCCN1[S](=O)(=O)c2cccc3cnccc23
Negative	Cc1cnc(cn1)C(=O)NCCc2ccc(cc2)[S](=O)(=O)NC(=O)NC3CCCCC3
Negative	CC1CN(CCN1)[S](=O)(=O)c2cccc3cnccc23
Negative	Cc1ccn2nc(nc2n1)[S](=O)(=O)Nc3c(F)cccc3F
Negative	Cc1ccccc1O[P](=O)(Oc2ccccc2C)Oc3ccccc3C
Negative	Cc1ccccc1N2CCN(CC2)[S](=O)(=O)C[C@]34CCC(CC3NC(=O)[C@@H](N)CC[S](C)(=O)=O)C4(C)C
Negative	Cc1ccccc1CNc2ncnc3n(cnc23)[C@@H]4O[C@H](CO)[C@@H](O)[C@H]4O
Negative	Cc1cccc(n1)C#Cc2ccccc2
Negative	Cc1cccc(C)c1NC2=NCCCS2
Negative	Cc1cccc(\C=C\c2ccccc2)n1
Negative	Cc1ccc2cc3c(ccc4ccccc34)c5CCc1c25
Negative	Cc1ccc(Cl)cc1N
Negative	Cc1ccc(cc1NC(=O)c2cccc(NC(=O)Nc3cccc(c3)C(=O)Nc4cc(ccc4C)C(=O)Nc5ccc(c6cc(cc(c56)[S]([O-])(=O)=O)[S]([O-])(=O)=O)[S]([O-])(=O)=O)c2)C(=O)Nc7ccc(c8cc(cc(c78)[S]([O-])(=O)=O)[S]([O-])(=O)=O)[S]([O-])(=O)=O
Negative	Cc1ccc(cc1)\C(=C/CN2CCCC2)c3ccccn3
Negative	Cc1ccc(cc1)[S](=O)(=O)NC(Cc2ccccc2)C(=O)CCl
Negative	Cc1ccc(cc1)[S](=O)(=O)NC(=O)NN2CCCCCC2
Negative	CC1Cc2cc3OCOc3cc2C(=NN1)c4ccc(N)cc4
Negative	Cc1cc(O)c2C(=O)c3c(O)cc(O)cc3C(=O)c2c1
Negative	Cc1cc(nc(Nc2ccccc2)n1)C3CC3
Negative	Cc1cc(N)c2ccccc2[n+]1CCCCCCCCCCCCCC[n+]3c(C)cc(N)c4ccccc34
Negative	Cc1cc(Cl)ccc1OCC(O)=O
Negative	Cc1cc(cc(C)c1CC2=NCCN2)C(C)(C)C
Negative	Cc1cc(C)nc(Nc2ccccc2)n1
Negative	Cc1cc(C)nc(NC(=O)N[S](=O)(=O)c2ccccc2C(=O)OC3COC3)n1
Positive	Cc1cc(c(O)c(C)c1CC2=NCCN2)C(C)(C)C
Positive	Cc1c2ccccc2c(C)c3c4ccccc4ccc13
Negative	Cc1c2[nH]c3ccccc3c2c(C)c4cnccc14
Negative	Cc1c[nH]nc1
Negative	Cc1c(F)c(F)c(COC(=O)C2C(\C=C(/Cl)C(F)(F)F)C2(C)C)c(F)c1F
Negative	Cc1c(COC(=O)C2C(\C=C(/Cl)C(F)(F)F)C2(C)C)cccc1c3ccccc3
Negative	Cc1c(CC(C)(C)C(O)=O)n(Cc2ccc(Cl)cc2)c3ccc(F)cc13
Negative	Cc1c(C[S](=O)c2[nH]c3ccccc3n2)nccc1OCC(F)(F)F
Negative	Cc1c(C[S](=O)c2[nH]c3ccccc3n2)nccc1OCC(F)(F)F
Negative	Cc1c(C)c2OC(C)(CCc2c(C)c1O)COc3ccc(CC4SC(=O)NC4=O)cc3
Negative	CC12CCC(=O)C=C1CCC3C2CCC4(C)C3CCC4(O)C(=O)CO
Negative	CC12CC3CC(C)(C1)CC(N)(C3)C2
Negative	CC1=NNC(=O)N(C1)\N=C\c2cccnc2
Negative	CC1=NN=C(c2ccc(N)cc2)c3cc4OCOc4cc3C1
Negative	CC1=NN(C(=O)N1C(F)F)c2cc(N[S](C)(=O)=O)c(Cl)cc2Cl
Negative	CC1=NCCc2c1[nH]c3ccccc23
Negative	CC1=NC(=N/Nc2ccccc2)/C(=O)C=C1
Negative	CC1=NC(=N/Nc2ccc(cc2[S](O)(=O)=O)[S](O)(=O)=O)\C(=C(C=O)C1=O)CO[P](O)(O)=O
Negative	CC1=NC(=N/Nc2ccc(cc2)C([O-])=O)\C(=C(C=O)C1=O)CO[P]([O-])([O-])=O
Negative	CC1=N[S](=O)(=O)c2cc(Cl)ccc2N1
Negative	CC1=CN(C(=O)C=C1)c2ccccc2
Positive	CC1=CN([C@H]2C[C@H](N=[N+]=[N-])[C@@H](CO)O2)C(=O)NC1=O
Negative	CC1=CN([C@@H]2O[C@H](CO)C=C2)C(=O)NC1=O
Positive	CC1=CC(=O)N(O)C(=C1)C2CCCCC2
Negative	CC1=C(SCCO1)C(=O)Nc2ccccc2
Negative	CC1=C(N2C(SC1)[C@H](NC(=O)[C@H](N)c3ccccc3)C2=O)C(O)=O
Negative	CC1=C(N2[C@H](SC1)[C@H](NC(=O)[C@H](N)C3=CCC=CC3)C2=O)C(O)=O
Negative	CC1=C(Cl)C(=O)N(C(=O)N1)C(C)(C)C
Negative	CC1=C(CCN2CCC(CC2)c3noc4cc(F)ccc34)C(=O)N5CCCCC5=N1
Negative	CC1=C(CCN2CCC(CC2)C(=O)c3ccc(F)cc3)C(=O)N4C=CC=CC4=N1
Negative	CC1=C(CCN2CCC(CC2)=C(c3ccccc3)c4ccc(F)cc4)C(=O)N5C=CSC5=N1
Negative	CC1=C(CCN2CCC(CC2)=C(c3ccc(F)cc3)c4ccc(F)cc4)C(=O)N5C=CSC5=N1
Negative	CC1=C(C=C(C#N)C(=O)N1)c2ccncc2
Negative	CC1=C(C)C(=O)C(=C(C)C1=O)CCCCC#CCCCC#CCO
Negative	CC1=C(\C=C\C(C)=C\C=C\C(C)=C\C(O)=O)C(C)(C)CCC1
Positive	CC1=C(\C=C\C(C)=C\C=C\C(C)=C\C(=O)Nc2ccc(O)cc2)C(C)(C)CCC1
Negative	CC1=C(\C=C\C(C)=C\C=C\C(C)=C/C(O)=O)C(C)(C)CCC1
Negative	Cc1[nH]c2ccc(O)cc2c1CCN
Negative	Cc1[nH]c(\C=C2/C(=O)Nc3ccccc23)c(C)c1
Positive	CC1(OC(=O)N(Nc2ccccc2)C1=O)c3ccc(Oc4ccccc4)cc3
Negative	CC1(OC(=O)N(C1=O)c2cc(Cl)cc(Cl)c2)C=C
Positive	CC1(CCCCC1)C(=O)Nc2ccc(O)c(Cl)c2Cl
Negative	CC1(C)S[C@@H]2[C@H](NC(=O)[C@H](N)c3ccccc3)C(=O)N2[C@H]1C(O)=O
Negative	CC1(C)O[C@@H]2CO[C@@]3(CO[S](N)(=O)=O)OC(C)(C)O[C@H]3[C@@H]2O1
Negative	CC1(C)NC(=O)N(c2ccc(c(c2)C(F)(F)F)[N+]([O-])=O)C1=O
Negative	CC1(C)CON(Cc2ccccc2Cl)C1=O
Negative	CC1(C)CCC2=C(O1)c3ccccc3C(=O)C2=O
Negative	CC1(C)CCC=[N+]1[O-]
Negative	CC1(C)CCC(CC1)NC(=O)[C@@H](N)CCC(O)=O
Negative	CC1(C)CC\C(=C/c2ccc(Cl)cc2)C1(O)Cn3cncn3
Negative	CC1(C)C(C=C(Cl)Cl)C1C(=O)OC(C#N)c2cccc(Oc3ccccc3)c2
Negative	CC1(C)C(C=C(Cl)Cl)C1C(=O)OC(C#N)c2ccc(F)c(Oc3ccccc3)c2
Negative	CC1(C)C(C(=O)OC(C#N)c2cccc(Oc3ccccc3)c2)C1(C)C
Negative	CC1(C)C(=O)N(CCN2CCC(CC2)C(=O)c3ccc(F)cc3)c4ccccc14
Negative	CC1(C)[C@@H](C=C(Cl)Cl)[C@H]1C(=O)OCc2cccc(Oc3ccccc3)c2
Negative	CC1(C)[C@@H](C=C(Cl)Cl)[C@H]1C(=O)OCc2cccc(Oc3ccccc3)c2
Positive	CC\C(c1ccc(O)cc1)=C(CC)/c2ccc(O)cc2
Negative	CC\1=C(CC(O)=O)c2cc(F)ccc2C1=C\c3ccc(cc3)[S](C)=O
Negative	CC\1=C(CC(O)=O)c2cc(F)ccc2C1=C\c3ccc(cc3)[S](C)(=O)=O
Negative	CC[S](=O)(=O)Nc1cccc(c1)[C](=[C]2CC[CH2]CC2)c3[nH]cnc3
Negative	CC[S](=O)(=O)c1cccnc1[S](=O)(=O)NC(=O)Nc2nc(OC)cc(OC)n2
Positive	CC[S]([O-])(=O)=O
Negative	CC[N+](CC)(CC)CCOc1cccc(OCC[N+](CC)(CC)CC)c1OCC[N+](CC)(CC)CC
Negative	CC[N+](CC)(CC)CCOc1ccc(cc1)\C=C\c2ccccc2
Negative	CC[N+](CC)(CC)CC
Negative	CC[N+](C)(C)c1cccc(O)c1
Negative	CC[C@H]1OC(=O)[C@H](C)[C@@H](O[C@H]2C[C@@](C)(OC)[C@@H](O)[C@H](C)O2)[C@H](C)[C@@H](O[C@@H]3O[C@H](C)C[C@@H]([C@H]3O)N(C)C)[C@](C)(O)C[C@@H](C)C(=O)[C@H](C)[C@@H](O)[C@]1(C)O
Negative	CC[C@H]1CN2CCc3cc(OC)c(OC)cc3C2C[C@@H]1C[C@H]4NCCc5cc(OC)c(OC)cc45
Negative	CC[C@H]1[C@H](COC1=O)Cc2cncn2C
Positive	CC[C@H]\1CC[C@H]2O[C@@]3(CC[C@@H](C)[C@@H](C[C@H](C)O)O3)[C@H](C)[C@@H](OC(=O)\C=C\[C@@H](C)[C@H](O)[C@@H](C)C(=O)[C@@H](C)[C@H](O)[C@@H](C)C(=O)[C@@](C)(O)[C@H](O)[C@@H](C)C/C=C/C=C1)[C@H]2C
Negative	CC[C@H](NC(=O)c1c(C)c(nc2ccccc12)c3ccccc3)c4ccccc4
Negative	CC[C@H](CO)Nc1nc(NCc2ccccc2)c3ncn(C(C)C)c3n1
Negative	CC[C@H](C)C(=O)O[C@H]1CCC=C2C=C[C@H](C)[C@H](CC[C@@H]3C[C@@H](O)CC(=O)O3)[C@@H]12
Negative	CC[C@H](C)C(=O)O[C@H]1C[C@H](O)C=C2C=C[C@H](C)[C@H](CC[C@@H](O)C[C@@H](O)CC([O-])=O)[C@@H]12
Negative	CC[C@H](C)[C@H]1O[C@@]2(C[C@@H]3C[C@@H](C\C=C(C)\[C@@H](O[C@H]4C[C@H](OC)[C@@H](O[C@H]5C[C@H](OC)[C@@H]([NH2+]C)[C@H](C)O5)[C@H](C)O4)[C@@H](C)/C=C/C=C/6CO[C@@H]7[C@H](O)C(=C[C@@H](C(=O)O3)[C@]67O)C)O2)C=C[C@@H]1C
Positive	CC[C@H](C)[C@@H]1NC(=O)C(Cc2cn(OC)c3ccccc23)NC(=O)C(CCCCCC(=O)CC)NC(=O)C4CCCCN4C1=O
Positive	CC[C@]1(O)C[C@H]2CN(CCc3c([nH]c4ccccc34)[C@@](C2)(C(=O)OC)c5cc6c(cc5OC)N(C=O)[C@H]7[C@](O)([C@H](OC(C)=O)[C@]8(CC)C=CCN9CC[C@]67[C@H]89)C(=O)OC)C1
Negative	CC[C@]1(O)C[C@@H]2CN(CCc3c([nH]c4ccccc34)[C@@](C2)(C(=O)OC)c5cc6c(cc5OC)N(C=O)[C@H]7[C@](O)([C@H](OC(C)=O)[C@]8(CC)C=CCN9CC[C@]67[C@H]89)C(=O)OC)C1
Negative	CC[C@]1(O)C[C@@H]2CN(CCc3c([nH]c4ccccc34)[C@@](C2)(C(=O)OC)c5cc6c(cc5OC)N(C)[C@H]7[C@](O)([C@H](OC(C)=O)[C@]8(CC)C=CCN9CC[C@]67[C@H]89)C(=O)OC)C1
Positive	CC[C@]1(O)C[C@@H]2CN(CCc3c([nH]c4ccccc34)[C@@](C2)(C(=O)OC)c5cc6c(cc5OC)N(C)[C@H]7[C@](O)([C@H](OC(C)=O)[C@]8(CC)C=CCN9CC[C@]67[C@H]89)C(=O)OC)C1
Negative	CC[C@@H](CO)NC(=O)[C@H]1CN(C)[C@@H]2Cc3cn(C)c4cccc(C2=C1)c34
Negative	CC[C@@H](CO)NC(=O)[C@H]1CN(C)[C@@H]2Cc3c[nH]c4cccc(C2=C1)c34
Positive	CC[C@@]1(O)C(=O)OCC2=C1C=C3N(Cc4cc5ccccc5nc34)C2=O
Positive	CC[C@@]1(O)C(=O)OCC2=C1C=C3N(Cc4cc5ccccc5nc34)C2=O
Positive	CC[C@@]1(O)C(=O)OCC2=C1C=C3N(Cc4cc5c(CN(C)C)c(O)ccc5nc34)C2=O
Negative	CC/C(c1ccccc1)=C(c2ccccc2)/c3ccc(OCCN(C)C)cc3
Negative	CC/C(c1ccccc1)=C(c2ccccc2)/c3ccc(OCCN(C)C)cc3
Negative	CC(Oc1cccc(Cl)c1)C(O)=O
Negative	CC(Oc1ccc(Cl)cc1Cl)C(O)=O
Negative	CC(O)Oc1ccccc1
Negative	CC(O)C(=O)C1=NC2C(NC1)N=C(N)NC2=O
Negative	CC(NC(C)(C)C)C(=O)c1cccc(Cl)c1
Negative	CC(N=C(NC#N)Nc1ccncc1)C(C)(C)C
Negative	CC(N)Cc1c[nH]c2ccc(OCc3sccc3)cc12
Negative	CC(N)Cc1c[nH]c2ccc(O)cc12
Negative	CC(N)C1CCC(CC1)C(=O)Nc2ccncc2
Negative	CC(N)=O
Negative	CC(N)=NCCCC[C@H](N)C(O)=O
Negative	CC(N)(Cc1ccc(O)cc1)C(O)=O
Positive	CC(COc1ccccc1)N(CCCl)Cc2ccccc2
Negative	CC(COc1ccc(Oc2ccccc2)cc1)Oc3ccccn3
Negative	CC(CN1c2ccccc2Sc3ccccc13)N(C)C
Negative	CC(CN(C)C)CN1c2ccccc2CCc3ccccc13
Negative	CC(CCc1ccccc1)NCC(O)c2ccc(O)c(c2)C(N)=O
Negative	CC(CCc1ccccc1)NC(C)C(O)c2ccc(O)cc2
Negative	CC(CCc1ccc(O)cc1)NCCc2ccc(O)c(O)c2
Negative	CC(Cc1ccc(O)cc1)NCC(O)c2cc(O)cc(O)c2
Negative	CC(C1CC1)C(O)(Cn2cncn2)c3ccc(Cl)cc3
Negative	CC(C[N+](C)(C)C)OC(N)=O
Negative	CC(C[N+](C)(C)C)OC(C)=O
Negative	CC(C)Oc1cccc(NC(=O)c2ccccc2C(F)(F)F)c1
Negative	CC(C)Oc1cc(N2N=C(OC2=O)C(C)(C)C)c(Cl)cc1Cl
Negative	CC(C)OC(=O)Nc1cccc(Cl)c1
Negative	CC(C)OC(=O)CCC/C=C/C[C@H]1[C@@H](O)C[C@@H](O)[C@@H]1CC[C@@H](O)CCc2ccccc2
Negative	CC(C)OC(=O)C(C)(C)Oc1ccc(cc1)C(=O)c2ccc(Cl)cc2
Negative	CC(C)OC(=O)C(C)(C)Oc1ccc(cc1)C(=O)c2ccc(Cl)cc2
Negative	CC(C)O[P](=S)(OC(C)C)SCCN[S](=O)(=O)c1ccccc1
Negative	CC(C)NNC(=O)c1ccncc1
Negative	CC(C)NCC(O)COc1ccccc1CC=C
Negative	CC(C)NCC(O)COc1cccc2[nH]ccc12
Negative	CC(C)NCC(O)COc1ccc(CCOCC2CC2)cc1
Negative	CC(C)Nc1nc(Cl)nc(NC(C)C)n1
Negative	CC(C)NC[C@H](O)COc1cccc2[nH]ccc12
Negative	CC(C)NC[C@H](O)COc1cccc2[nH]ccc12
Negative	CC(C)NC(C)Cc1ccc(I)cc1
Negative	CC(C)NC(C)C(O)COc1ccc(C)c2CCCc12
Negative	CC(C)NC(=O)N1CC(=O)N(C1=O)c2cc(Cl)cc(Cl)c2
Negative	CC(C)n1cc2C[C@@H]3[C@H](C[C@H](CN3C)C(=O)OC(C)C(C)O)c4cccc1c24
Positive	CC(C)N1C(=O)N(CSC1=NC(C)(C)C)c2ccccc2
Negative	CC(C)N1C(=O)c2ccccc2N[S]1(=O)=O
Negative	CC(C)N[P](=O)(NC(C)C)O[P](=O)(NC(C)C)NC(C)C
Negative	CC(C)N(CCC(C(N)=O)(c1ccccc1)c2ccccn2)C(C)C
Negative	CC(C)N(CCC(C(N)=O)(c1ccccc1)c2ccccn2)C(C)C
Negative	CC(C)N(CCC(=O)c1ccc2ccccc2c1)Cc3ccccc3
Negative	CC(C)N(C(C)C)C(=O)SCC(Cl)=C(Cl)Cl
Negative	CC(C)N(C(=O)COc1sc(nn1)C(F)(F)F)c2ccc(F)cc2
Negative	CC(C)COCC(CN(Cc1ccccc1)c2ccccc2)N3CCCC3
Negative	CC(C)COC(=O)OCN1C(=O)CN(CCN2CC(=O)N(COC(=O)OCC(C)C)C(=O)C2)CC1=O
Negative	CC(C)CN1C(=O)N(C)C(=O)c2[nH]cnc12
Negative	CC(C)CC(NC(=O)C(O)C(N)Cc1ccccc1)C(O)=O
Negative	CC(C)c1cccc(C(C)C)c1O
Negative	CC(C)c1ccc2n(Cc3ccc(Cl)cc3)c(CC(C)(C)C([O-])=O)c(SC(C)(C)C)c2c1
Negative	CC(C)C1CCC(C)CC1O
Negative	CC(C)c1cc(OC(C)=O)c(C)cc1OCCN(C)C
Negative	CC(C)C12CCC(C)(O1)C(C2)OCc3ccccc3C
Negative	CC(C)C1(C)N=C(NC1=O)c2ncccc2C(O)=O
Negative	CC(C)C1(C)N=C(NC1=O)c2ncc(C)cc2C(O)=O
Negative	CC(C)C1(C)N=C(NC1=O)c2nc3ccccc3cc2C(O)=O
Negative	CC(C)C[C@H](NC(=O)[C@@H]1O[C@H]1C(O)=O)C(=O)NCCCCN=C(N)N
Negative	CC(C)C[C@H](NC(=O)[C@@H](O)[C@H](N)Cc1ccccc1)C(O)=O
Negative	CC(C)C[C@H](N)CS
Negative	CC(C)C(=O)Nc1ccc(c(c1)C(F)(F)F)[N+]([O-])=O
Negative	CC(C)C(=O)c1c2ccccn2nc1C(C)C
Negative	CC(C)=CCCC(C)=CCCC(C)=CCSc1ccccc1C(O)=O
Negative	CC(C)=CC1C(C(=O)OCc2coc(Cc3ccccc3)c2)C1(C)C
Positive	CC(C)=CC1C(C(=O)OC2CC(=O)C(=C2C)CC=C)C1(C)C
Positive	CC(C)=CC1C(C(=O)OC2CC(=O)C(=C2C)CC=C)C1(C)C
Negative	CC(C)=C[C@H]1[C@H](C(=O)OC2CC(=O)C(=C2C)CC#C)C1(C)C
Negative	CC(C)=C[C@@H]1[C@@H](C(=O)OCN2C(=O)C3=C(CCCC3)C2=O)C1(C)C
Negative	CC(C)[NH2+]CC(O)c1ccc(O)c(O)c1
Negative	CC(C)[N+]1(C)C2CCC1CC(C2)OC(=O)C(CO)c3ccccc3
Negative	CC(C)[N+](C)(CCOC(=O)C1c2ccccc2Oc3ccccc13)C(C)C
Negative	CC(C)[N+](C)(CCOC(=O)C1c2ccccc2Oc3ccccc13)C(C)C
Negative	CC(C)[C@H]1CN[C@@H]([C@H]1CC(O)=O)C(O)=O
Negative	CC(C)[C@H](NC(=O)OCc1ccccc1)C(=O)N[C@@H](Cc2ccccc2)C=O
Positive	CC(C)[C@H](N)C(=O)OCCOCn1cnc2C(=O)N=C(N)Nc12
Negative	CC(C)[C@H](CO)Nc1nc(Nc2cccc(Cl)c2)c3ncn(C(C)C)c3n1
Negative	CC(C)[C@@H]1NC(=O)[C@H](CCCCN)NC(=O)[C@@H](Cc2c[nH]c3ccccc23)NC(=O)[C@H](Cc4ccc(O)cc4)NC(=O)[C@H](C)N(C)C(=O)[C@H](Cc5ccccc5)NC1=O
Negative	CC(C)[C@@H](C(=O)O[C@@H](C#N)c1cccc(Oc2ccccc2)c1)c3ccc(Cl)cc3
Negative	CC(C)[C@@]1(NC(=O)[C@H]2CN(C)[C@@H]3Cc4c[nH]c5cccc(C3=C2)c45)O[C@@]6(O)[C@@H]7CCCN7C(=O)[C@H](Cc8ccccc8)N6C1=O
Negative	CC(C)(Sc1ccc(CCN(CCCCC2CCCCC2)C(=O)NC3CCCCC3)cc1)C(O)=O
Negative	CC(C)(Oc1ccc(cc1)C2CC2(Cl)Cl)C(O)=O
Negative	CC(C)(O)[C@@H]6[C@@H]7OC(=O)[C@H]6[C@]8(O)C[C@H]9O[C@]9%10C(=O)O[C@H]7[C@]8%10C
Negative	CC(C)(NC(=O)c1cc(Cl)cc(Cl)c1)C#C
Negative	CC(C)(c1ccc(O)cc1)c2ccc(O)cc2
Positive	CC(C)(c1ccc(O)cc1)c2ccc(O)cc2
Negative	CC(C)(C)OC(=O)C(C)([NH3+])c1ccc(Cl)cc1
Negative	CC(C)(C)O
Negative	CC(C)(C)NCC(O)c1ccccc1Cl
Negative	CC(C)(C)NCC(O)c1ccc(O)c(CO)c1
Negative	CC(C)(C)NCC(O)c1cc(O)cc(O)c1
Negative	CC(C)(C)N1N=CC(=C(Cl)C1=O)SCc2ccc(cc2)C(C)(C)C
Negative	CC(C)(C)c1onc(OC[P](O)(O)=O)c1CC(N)C(O)=O
Negative	CC(C)(C)c1ccc(OC2CCCCC2O[S](=O)OCC#C)cc1
Negative	CC(C)(C)c1ccc(cc1)C(O)CCCN2CCC(CC2)C(O)(c3ccccc3)c4ccccc4
Negative	CC(C)(C)c1ccc(cc1)[S](=O)(=O)\C=C\C#N
Negative	CC(C)(C)c1cc(CC(C)(C)CO)cc(c1O)C(C)(C)C
Negative	CC(C)(C)c1cc(CC(C)(C)C=O)cc(c1O)C(C)(C)C
Negative	CC(C)(C)c1cc(C=C(C#N)C#N)cc(c1O)C(C)(C)C
Positive	CC(C)(C)C1=CC(=C\C(C#N)=C(\N)S)C=C(C1=O)C(C)(C)C
Negative	CC(C)(C)C1=C(CC(N)C(O)=O)C(=O)NO1
Negative	CC(C)(C)C(O)C(Oc1ccc(Cl)cc1)n2cncn2
Negative	CC(C)(C)C(O)\C(=C/c1ccc(Cl)cc1Cl)n2cncn2
Negative	CC(C)(C)C(=O)C(Oc1ccc(Cl)cc1)n2cncn2
Negative	CC(C)(C)[C@]1(O)CCN2C[C@H]3c4ccccc4CCc5cccc([C@@H]2C1)c35
Negative	CC(C)(C)[C@@H](O)C(Cc1ccc(Cl)cc1)n2cncn2
Negative	CC(C)(C(O)=O)c1ccc(cc1)C(O)CCCN2CCC(CC2)C(O)(c3ccccc3)c4ccccc4
Negative	CC(C(O)c1ccc(O)cc1)N2CCC(CC2)Cc3ccccc3
Negative	CC(C(O)=O)c1cccc(c1)C(=O)c2ccccc2
Negative	CC(C(O)=O)c1ccc(CC2CCCC2=O)cc1
Negative	CC(=O)SCC[N+](C)(C)C
Positive	CC(=O)S[C@@H]1CC2=CC(=O)CC[C@]2(C)[C@H]3CC[C@@]4(C)[C@@H](CC[C@@]45CCC(=O)O5)[C@H]13
Negative	CC(=O)OCC1=C(N2[C@H](SC1)[C@H](NC(=O)CSc3ccncc3)C2=O)C([O-])=O
Negative	CC(=O)OCC1=C(N2[C@H](SC1)[C@H](NC(=O)Cc3sccc3)C2=O)C([O-])=O
Negative	CC(=O)OCC(=O)[C@@]1(O)CC[C@H]2[C@@H]3CCC4=CC(=O)CC[C@]4(C)[C@H]3C(=O)C[C@]12C
Negative	CC(=O)Oc1ccccc1C(O)=O
Negative	CC(=O)O[C@H]1C[C@@H]2CC[C@@H]3[C@H](CC[C@@]4(C)[C@H]3C[C@@H]([C@@H]4OC(C)=O)[N+]5(C)CCCCC5)[C@@]2(C)C[C@@H]1[N+]6(C)CCCCC6
Positive	CC(=O)O[C@H]1C(=O)[C@]2(C)[C@@H](O)C[C@H]3OC[C@@]3(OC(C)=O)C2[C@H](OC(=O)c4ccccc4)[C@]5(O)C[C@H](OC(=O)[C@H](O)[C@@H](NC(=O)c6ccccc6)c7ccccc7)C(=C1C5(C)C)C
Positive	CC(=O)O[C@H]1C(=O)[C@]2(C)[C@@H](O)C[C@H]3OC[C@@]3(OC(C)=O)[C@H]2[C@H](OC(=O)c4ccccc4)[C@]5(O)C[C@H](OC(=O)[C@H](O)[C@@H](NC(=O)c6ccccc6)c7ccccc7)C(=C1C5(C)C)C
Negative	CC(=O)O[C@H]1[C@@H](O)[C@H]2C(C)(C)CC[C@H](O)[C@]2(C)[C@@]3(O)C(=O)C[C@@](C)(O[C@]13C)C=C
Positive	CC(=O)O[C@@]12CO[C@@H]1C[C@H](O)[C@]3(C)[C@@H]2[C@H](OC(=O)c4ccccc4)[C@]5(O)C[C@H](OC(=O)[C@H](O)[C@@H](NC(=O)OC(C)(C)C)c6ccccc6)C(=C([C@@H](O)C3=O)C5(C)C)C
Negative	CC(=O)O[C@@]1(CC[C@H]2[C@@H]3C=C(Cl)C4=CC(=O)[C@@H]5C[C@@H]5[C@]4(C)[C@H]3CC[C@]12C)C(C)=O
Negative	CC(=O)NNC(=O)N1Cc2ccccc2Oc3ccc(Cl)cc13
Negative	CC(=O)NCCc1ccc(O)c(O)c1
Negative	CC(=O)NCCc1c[nH]c2ccccc12
Negative	CC(=O)NCCc1c[nH]c2ccc(O)cc12
Negative	CC(=O)Nc1sc(nn1)[S](N)(=O)=O
Negative	CC(=O)Nc1ccc2c(Cc3ccccc23)c1
Negative	CC(=O)NBr
Negative	CC(=O)N1CCN(CC1)c2ccc(OC[C@H]3CO[C@@](Cn4ccnc4)(O3)c5ccc(Cl)cc5Cl)cc2
Negative	CC(=O)N[C@H](C(O)=O)C(C)(C)SN=O
Negative	CC(=O)N[C@@H](CS)C(O)=O
Negative	CC(=O)N[C@@H](Cc1c[nH]c2ccccc12)C(=O)OCc3cc(cc(c3)C(F)(F)F)C(F)(F)F
Negative	CC(=O)c1ccc(cc1)[S](=O)(=O)NC(=O)NC2CCCCC2
Negative	CC(=O)c1c(O)c(C)c(O)c(Cc2c(O)c3C=CC(C)(C)Oc3c(c2O)C(=O)\C=C\c4ccccc4)c1O
Negative	CC(=O)C(C)=O
Negative	CC(=O)C(/C)=N/O
Negative	CC(=O)\C(C#N)=C(/O)Nc1cc(Br)ccc1Br
Negative	CC(=O)[C@H]1CC[C@H]2[C@@H]3CCC4=CC(=O)CC[C@]4(C)[C@H]3CC[C@]12C
Negative	CC(=O)[C@H]1CC[C@H]2[C@@H]3CCC4=CC(=O)CC[C@]4(C)[C@H]3CC[C@]12C
Negative	CC(=O)[C@H]1CC[C@H]2[C@@H]3CC[C@H]4C[C@H](O)CC[C@]4(C)[C@H]3CC[C@]12C
Negative	CC(=O)[C@H]1CC[C@H]2[C@@H]3CC[C@H]4C[C@H](O)CC[C@]4(C)[C@H]3C(=O)C[C@]12C
Negative	CC(=O)[C@@]1(O)CC[C@H]2[C@@H]3CCC4=CC(=O)CC[C@]4(C)[C@H]3CC[C@]12C
Negative	CC(=N)NOCC[C@H](N)C(O)=O
Negative	CC(=C\C=C\C=C(C)\C=C\C=C(C)\C=C\C1=C(C)C(=O)[C@@H](O)CC1(C)C)/C=C/C=C(C)/C=C/C2=C(C)C(=O)[C@@H](O)CC2(C)C
Negative	CC(=C)C1CCC(=CC1)C
Negative	CC(=C)C=C
Negative	CC(=C)[C@H]1CN[C@@H]([C@H]1CC(O)=O)C(O)=O
Negative	CC#N
Negative	CC#CCOC(=O)c1c(C)nc2sc3CC(O)CCc3c2c1N
Positive	CC#CC(CNC([O-])=O)C(C)I
Negative	CC#C[C@]1(O)CC[C@H]2[C@@H]3CCC4=CC(=O)CCC4=C3[C@H](C[C@]12C)c5ccc(cc5)N(C)C
Positive	C1OC1c2ccccc2
Negative	C1COCCO1
Negative	c1cnccn1
Negative	c1cnc2c(c1)ccc3cccnc23
Negative	C1CN2CC(N=C2S1)c3ccccc3
Negative	C1CN=C(NC(C2CC2)C3CC3)O1
Negative	C1CN=C(N1)C2COc3ccccc3O2
Negative	C1CN=C(N1)c2ccc3ccccc3n2
Negative	C1CN=C(COc2ccccc2C3CC3)N1
Negative	C1CN=C(Cc2cccc3ccccc23)N1
Negative	C1CN(CCN1C\C=C\c2ccccc2)C(c3ccccc3)c4ccccc4
Negative	C1CN(CCN1)c2cccc3ccccc23
Negative	C1CCOC1
Negative	c1ccncc1
Negative	C1CCn2nnnc2CC1
Negative	C1CCN(CC1)C2(CCCCC2)c3sc4ccccc4c3
Negative	c1ccc2c(c1)ccc3ccccc23
Negative	C1Cc2ccccc2C3(C1)CCN(CC3)Cc4ccccc4
Negative	C1CC(C2=NCCN2)c3ccccc3C1
Negative	C1C[n+]2ccccc2c3cccc[n+]13
Positive	C\C1=C\CC[C@@]2(C)O[C@H]2[C@H]3OC(=O)C(=C)[C@@H]3CC1
Negative	C\C(C=C)=C/[C@@]1(C)SC(=C(C)C1=O)O
Negative	C\C(=C/c1ccc(cc1)C(O)=O)c2ccc3c(c2)C(C)(C)CCC3(C)C
Negative	C[Si](Cn1cncn1)(c2ccc(F)cc2)c3ccc(F)cc3
Negative	C[Se]C[C@H](N)C(O)=O
Negative	C[S](C)=O
Positive	C[S](=O)(=O)OCCCCO[S](C)(=O)=O
Negative	C[S](=O)(=O)Nc1ccc(cc1Oc2ccccc2)[N+]([O-])=O
Negative	C[S](=O)(=O)c1ccc(C(=O)C2C(=O)CCCC2=O)c(c1)[N+]([O-])=O
Negative	C[S](=O)(=O)c1cc(ccc1C(=O)c2cnoc2C3CC3)C(F)(F)F
Negative	C[P](O)(=O)C1=CCNCC1
Negative	C[n+]1ccc(cc1)c2cc[n+](C)cc2
Negative	C[n+]1cc2c3OCOc3ccc2c4C=CC5C=C6OCOC6=CC5c14
Negative	C[N+]1(C)CCOC(O)(C1)c2ccc(cc2)c3ccc(cc3)C4(O)C[N+](C)(C)CCO4
Negative	C[N+]1(C)CCN(CC1)c2ccccc2
Negative	C[N+]1(C)CCCCC1
Negative	C[N+]1(C)CCC(CC1)OC(=O)C(c2ccccc2)c3ccccc3
Negative	C[N+]1(C)C2CCC1CC(C2)OC(=O)c3c[nH]c4ccccc34
Negative	C[N+]1(C)C2CCC1CC(C2)OC(=O)C(CO)c3ccccc3
Negative	C[N+]1(C)C2CCC1CC(C2)OC(=O)C(CO)c3ccccc3
Negative	C[N+]1(C)[C@H]2CC(C[C@H]1[C@H]3O[C@@H]23)OC(=O)C(CO)c4ccccc4
Negative	C[N+](C)(C)CCOC(N)=O
Negative	C[N+](C)(C)CCOC(=O)CCC(=O)OCC[N+](C)(C)C
Negative	C[N+](C)(C)CCOC(=O)CBr
Positive	C[N+](C)(C)CCO[P]([O-])(=O)O[P]([O-])(=O)OC[C@H]1O[C@H]([C@H](O)[C@@H]1O)N2C=CC(=NC2=O)N
Negative	C[N+](C)(C)CCO
Negative	C[N+](C)(C)CCCl
Negative	C[N+](C)(C)CCCCCNCC12CC3CC(CC(C3)C1)C2
Negative	C[N+](C)(C)CCCCCCCCCC[N+](C)(C)C
Negative	C[N+](C)(C)CCCCCC[N+](C)(C)C
Negative	C[N+](C)(C)CCCCCC[N+](C)(C)C
Negative	C[N+](C)(C)CCC(=O)c1cccc2ccccc12
Negative	C[N+](C)(C)CC=O
Negative	C[N+](C)(C)CC(O)=O
Negative	C[N+](C)(C)CC#CCOC(=O)Nc1cccc(Cl)c1
Negative	C[N+](C)(C)CC#CCN1CCCC1=O
Negative	C[C@H]1O[C@@H](O[C@@H]\2C[C@@H]3O[C@](O)(C[C@@H](O)C[C@@H](O)[C@H](O)CC[C@@H](O)C[C@@H](O)CC(=O)O[C@@H](C)[C@H](C)[C@H](O)[C@@H](C)\C=C/C=C\C=C/C=C\C=C/C=C\C=C2)C[C@H](O)[C@H]3C(O)=O)[C@@H](O)[C@@H](N)[C@@H]1O
Negative	C[C@H]1COc2c(N3CCN(C)CC3)c(F)cc4C(=O)C(=CN1c24)C(O)=O
Positive	C[C@H]1CCC/C=C/[C@@H]2C[C@H](O)C[C@H]2[C@H](O)\C=C\C(=O)O1
Negative	C[C@H]1C[C@H]2[C@@H]3CCC4=CC(=O)C=C[C@]4(C)[C@@]3(F)[C@@H](O)C[C@]2(C)[C@@]1(O)C(=O)CO
Negative	C[C@H]1C[C@H]2[C@@H]3CCC4=CC(=O)C=C[C@]4(C)[C@@]3(Cl)[C@@H](O)C[C@]2(C)[C@@]1(O)C(=O)CO
Negative	C[C@H]1C(SC(=O)N1C(=O)NC2CCCCC2)c3ccc(Cl)cc3
Negative	C[C@H](NCCc1ccc(O)cc1)[C@H](O)c2ccc(O)cc2
Positive	C[C@H](NC(=O)\C(=C\c1ccc(O)c(O)c1)C#N)c2ccccc2
Negative	C[C@H](N)CN1CCc2ccc(Br)cc12
Negative	C[C@H](CS)C(=O)N1CCC[C@H]1C(O)=O
Negative	C[C@H](Cc1ccccc1)NCC#C
Negative	C[C@H](Cc1ccc2OC(Oc2c1)(C(O)=O)C(O)=O)NC[C@H](O)c3cccc(Cl)c3
Negative	C[C@]12CCC(=O)C=C1CC[C@H]3[C@@H]4CC[C@](O)(C(=O)CO)[C@@]4(C)CC(=O)[C@H]23
Negative	C[C@]12CCC(=O)C=C1CC[C@H]3[C@@H]4CC[C@](O)(C(=O)CO)[C@@]4(C)C[C@H](O)[C@H]23
Negative	C[C@]12CCC(=O)C=C1CC[C@H]3[C@@H]4CC[C@](O)(C(=O)CO)[C@@]4(C)C[C@H](O)[C@H]23
Negative	C[C@]12Cc3cnoc3C=C1CC[C@@H]4[C@@H]2CC[C@@]5(C)[C@H]4CC[C@@]5(O)C#C
Negative	C[C@]12Cc3cn4c(nc5ccccc45)nc3C=C1CC[C@@H]6[C@@H]2CC[C@@]7(C)[C@H]6CC[C@@]7(O)C#C
Negative	C[C@]12CC[C@H]3[C@@H](CCc4cc(O)ccc34)[C@@H]1CCC2=O
Negative	C[C@]12CC[C@H]3[C@@H](CCc4cc(O)ccc34)[C@@H]1CC[C@@H]2O
Negative	C[C@]12CC[C@H]3[C@@H](CCC4=CC(=O)CC[C@]34C)[C@@H]1CCC2=O
Negative	C[C@]12CC[C@H]3[C@@H](CCC4=C(O)C(=O)CC[C@]34C)[C@@H]1CCC2=O
Negative	C[C@]12CC[C@H]3[C@@H](CC[C@H]4C[C@H](O)CC[C@]34C)[C@@H]1CC[C@@H]2O
Negative	C[C@]12CC[C@@H](O)C[C@@H]1CC[C@@H]3[C@@H]2CC[C@@]4(C)[C@H]3CCC4=O
Negative	C[C@]12C[C@H](O)[C@H]3[C@@H](CCC4=CC(=O)CC[C@]34C)[C@@H]1CC[C@@H]2C(=O)CO
Negative	C[C@]12C[C@H](O)[C@@]3(F)[C@@H](CCC4=CC(=O)C=C[C@]34C)[C@@H]1C[C@@H](O)[C@]2(O)C(=O)CO
Negative	C[C@]12C[C@H](O)[C@@]3(F)[C@@H](CCC4=CC(=O)C=C[C@]34C)[C@@H]1C[C@@H](O)[C@]2(O)C(=O)CO
Negative	C[C@](N)(CC[P](O)(O)=O)C(O)=O
Negative	C[C@@H]1O[C@H](C[C@H](N)[C@@H]1O)O[C@H]2C[C@@](O)(Cc3c(O)c4C(=O)c5ccccc5C(=O)c4c(O)c23)C(C)=O
Negative	C[C@@H]1C[C@H]2[C@@H]3CCC4=CC(=O)C=C[C@]4(C)[C@@]3(F)[C@@H](O)C[C@]2(C)[C@@]1(O)C(=O)CO
Negative	C[C@@H]1[C@H]2[C@H](O)[C@H]3[C@H](N(C)C)C(=O)C(=C(N)/O)/C(=O)[C@@]3(O)C(=O)C2=C(O)c4c(O)cccc14
Negative	C[C@@H]1[C@H]2[C@H](O)[C@H]3[C@H]([NH+](C)C)C(=O)C(=C(N)/O)/C(=O)[C@@]3(O)C(=O)C2=C(O)c4c(O)cccc14
Negative	C[C@@H](Oc1ccc(Oc2ncc(Cl)cc2F)cc1)C(=O)OCC#C
Positive	C[C@@H](Oc1ccc(Oc2cnc3ccc(Cl)cc3n2)cc1)C([O-])=O
Negative	C[C@@H](NC(=O)\C(=C\c1ccc(O)c(O)c1)C#N)c2ccccc2
Negative	C[C@@]12[C@H]3CC[C@H](O3)[C@]1(C)C(=O)OC2=O
Positive	C[C@@]1([C@@H]2CC[C@@H](O2)[C@@]1(C)C(O)=O)C(O)=O
Negative	C[As](C)(O)=O
Negative	Brc1ccc2OCC3=NOC(=O)N3c2c1
Negative	Brc1ccc2[nH]c3c(CC(=O)Nc4ccccc34)c2c1
Negative	Brc1c(NC2=NCCN2)ccc3nccnc13
Negative	Br\C=C1/CCC(C(=O)O1)c2cccc3ccccc23
Negative	[S-]C(=S)NN1CCCC1
Negative	[S-]C(=S)NCCNC([S-])=S
Negative	[S-]C(=S)NCCNC([S-])=S
Negative	[S-]C(=S)NCCNC([S-])=S
Negative	[O-]CCCCCc1ccc2OCOc2c1
Negative	[O-]C(=O)CI
Negative	[O-]C(=O)Cc1ccccc1Nc2c(Cl)cccc2Cl
Negative	[O-]C(=O)c1oc2ccc(Cc3cccnc3)cc2c1
Positive	[O-][n+]1onc(c2ccccc2)c1C#N
Negative	[O-][N+](=O)NC1=NCCN1Cc2ccc(Cl)nc2
Negative	[O-][N+](=O)c1oc(cc1)/C=N/N2CC(=O)NC2=O
Negative	[O-][N+](=O)c1cccc2cn[nH]c12
Negative	[O-][N+](=O)c1cccc2c(Br)n[nH]c12
Positive	[O-][N+](=O)c1ccc(Cl)c(c1)C(=O)Nc2ccccc2
Negative	[O-][N+](=O)c1ccc(cc1)c2oc(cc2)\C=N\N3CC(=O)[N-]C3=O
Negative	[O-][N+](=O)c1cc2NC(=O)C(=O)Nc2cc1[N+]([O-])=O
Positive	[O-][N+](=O)c1cc[n+]([O-])c2ccccc12
Negative	[O-][N+](=O)c1cc(c(Cl)c(c1Nc2ncc(cc2Cl)C(F)(F)F)[N+]([O-])=O)C(F)(F)F
Negative	[O-][N+](=O)c1c(Cl)c(Cl)c(Cl)c(Cl)c1Cl
Positive	[O-][As]([O-])[O-]
Negative	[NH-]c1cn(n[o+]1)N2CCOCC2
Negative	[nH]1c2ccccc2nc1c3cscn3
Positive	[I-]1c2ccccc2c3ccccc13
