# Supplementary material for: QSAR ligand dataset for modelling mutagenicity, genotoxicity, and rodent carcinogenicity
Source: Data Brief. 2018 Feb 2;17:876–84. doi: 10.1016/j.dib.2018.01.077 (PMC5835004; doi:10.1016/j.dib.2018.01.077)
Supplement: Supplementary file 6 — Supplementary material [file mmc6.xlsx]

## Sheet: Sheet1
'Approach'	'Options'	'Test inside AD'	'Test outside AD'	'List of samples outside AD'
'Bounding box'	'---'	'356'	'18'	'[80 92 100 101 139 150 154 170 195 202 209 220 251 293 327 344 365 366]'
'Bounding box PCA'	'51 PCs'	'371'	'3'	'[80 300 332]'
'Leverage'	'---'	'309'	'65'	'[1 8 11 12 19 42 53 56 65 73 80 92 100 101 111 113 119 120 121 128 129 131 139 152 154 155 163 164 168 170 171 176 179 180 189 194 195 202 208 210 220 226 232 233 238 241 242 247 276 288 293 297 300 314 318 327 344 346 348 349 358 362 365 366 370]'
'Distance from centroid'	'euclidean'	'330'	'44'	'[8 19 53 58 65 80 100 101 103 111 113 120 131 132 139 152 154 155 168 170 171 180 194 195 202 208 220 226 231 233 235 238 242 247 276 293 327 344 346 348 349 358 365 366]'
'Distance kNN - fixed k'	'euclidean'	'305'	'69'	'[1 19 26 42 46 53 56 58 65 73 76 80 92 95 100 101 103 111 113 115 118 119 120 123 127 128 129 131 132 152 154 155 163 170 171 172 180 194 195 202 208 210 215 220 226 231 233 235 236 238 241 242 247 266 276 288 293 300 322 327 332 344 348 349 351 362 365 366 370]'
'Distance kNN - variable k'	'euclidean'	'325'	'49'	'[1 42 58 65 80 92 95 100 101 103 113 115 119 120 127 128 129 131 152 154 164 170 171 172 180 189 194 202 208 220 226 231 235 238 241 242 247 266 276 288 293 322 327 332 344 348 349 365 366]'
'Potential functions'	'gaus'	'14'	'360'	'[1 2 3 4 5 6 7 8 9 10 11 12 13 14 15 16 17 18 19 20 21 22 23 24 25 26 27 28 30 31 32 33 34 35 36 37 38 39 40 41 42 43 44 45 46 48 49 50 51 52 53 54 55 56 57 58 59 60 61 62 63 64 65 66 67 68 69 70 71 72 73 74 75 76 77 78 79 80 81 82 83 84 85 86 87 88 89 90 91 92 93 94 95 96 97 98 99 100 101 102 103 104 105 106 107 108 109 110 111 113 114 115 116 117 118 119 120 121 122 123 124 125 126 127 128 129…
