# Supplementary material for: QSAR ligand dataset for modelling mutagenicity, genotoxicity, and rodent carcinogenicity
Source: Data Brief. 2018 Feb 2;17:876–84. doi: 10.1016/j.dib.2018.01.077 (PMC5835004; doi:10.1016/j.dib.2018.01.077)
Supplement: Supplementary file 7 — Supplementary material [file mmc7.csv]

Substance ID	ChemName	Synonyms	CAS	Reference	MolWeight	Formula	SMILES	TD50_Rat	Rat_Male_Canc	Rat_Female_Canc	Rat_Male_NTP	Rat_Female_NTP	Carc
47	D&C Red no. 9	1-(4-chloro-o-sulfo-5-tolylazo)-2-naphthol, barium salt; 1860 red; cosmetic coral red ko bluish; cosmetic dvr; cosmetic pigment yellow red dvr; C Red No. 9; dainichi lake red c; d&c red 9; desert red; duplex red lake C20-5925; eljon lake red c; hamilton red; helio red toner lcll; irgalite red cbn; irgalite red cbr; irgalite red cbt; irgalite red mbc; isol lake red lcs 12527; isol red lcr 2517; la…	5160-02-1	NTP225	888.95	C34H24BaCl2N4O8S2	[O-]S(=O)(=O)c3cc(Cl)c(cc3/N=N/c2c1ccccc1ccc2O)C	146	3	2	ND	ND	Positive
1002	Mitomycin-C	Ametycine; Mutamycin; Mitozytrex	98-92-0	CPDB	334.331	C15H18N4O5	[C@@]12(N(C3C(C(C)=C(C(C([C@H]1COC(N)=O)=3)=O)N)=O)C[C@]4([C@@]2(N4)[H])[H])OC	0.00102	3	3	ND	ND	Positive
258	C.I. Basic Red 9 Hydrochloride	4,4'-((4-imino-2,5-cyclohexadien-1-ylidene)methylene)dianiline monohydrochloride; 4-((4-aminophenyl)(4-imino-2,5-cyclohexadien-1-ylidene)methyl)benzenamine monohydrochloride; p-fuchsin; Paramagenta; Pararosanilin; pararosaniline chloride; Pararosaniline chloride, high purity biological stain; Pararosaniline Hydrochloride; basic parafuchsine; Basic Fuchsin; Basic Red 9; Basic Red 9, monohydrochlor…	569-61-9	NTP285	323.83	C19H18N3	[Cl-].[NH2+]=C\1/C=C\C(/C=C/1)=C(/c2ccc(N)cc2)c3ccc(N)cc3	39.4	3	3	CE	CE	Positive
583	Phenoxybenzamine Hydrochloride	2-(N-benzyl-2-chloroethylamino)-1-phenoxypropane hydrochloride; 688A; bensylyt nen; benzyl(2-chloroethyl)(1-methyl-2-phenoxyethyl)amine hydrochloride; benzylyt; dibenylin; dibenzyline; Dibenzyline hydrochloride; fenoxybenzamin; N-(2-chloroethyl)-N-(1-methyl-2-phenoxyethyl)benzenemethanamine hydrochloride; N-(2-chloroethyl)-N-(1-methyl-2-phenoxyethyl)benzylamine hydrochloride; N-2-phenoxyisopropyl…	100-41-4	NTP72	340.33	C18H23ClNO	[Cl-].ClCC[NH+](C(COc1ccccc1)C)Cc2ccccc2	1.09	3	3	ND	ND	Positive
653	3,3'-Dimethoxybenzidine Dihydrochloride	ortho-Dianisidine dihydrochloride; 3,3'-dimethoxy-[1,1'-biphenyl]-4,4'-diamine, dihydrochloride; dianisidine dihydrochloride; ci disperse black 6 dihydrochloride.	106-92-3	CPDB & NTP372	317.21	C14H16N2O2	[Cl].NC1(=CC=C(C=C1OC)C2=CC=C(C(=C2)OC)N).[Cl]	1.04	3	3	CE	CE	Positive
430	Z-ethyl-O,N,N-azoxymethane	-	38514-71-5	CPDB	88.11	C3H8N2O	[N+](=N/C)(/CC)[O-]	0.0189	3	ND	ND	ND	Positive
431	Z-ethyl-O,N,N-azoxyethane	Azoxyethane; Diazene, diethyl-, 1-oxide.	637-07-0	CPDB	102.14	C4H10N2O	[N+](=N/CC)(/CC)[O-]	0.022	3	ND	ND	ND	Positive
794	1-Azoxypropane	Diazene, dipropyl-, 1-oxide.	91-76-9	CPDB	130.1894	C6H14N2O	[N+](=N/CCC)(/CCC)[O-]	0.000241	3	ND	ND	ND	Positive
795	2-Azoxypropane	Azoxyisopropane; bis(1-methylethyl)diazene 1-oxide.	98-07-7	CPDB	130.1894	C6H14N2O	[N+](=N\C(C)C)(/C(C)C)[O-]	0.00268	3	ND	ND	ND	Positive
293	Nitrogen mustard N-oxide	2-chloro-N-(2-chloroethyl)-N-methyl-Ethanamine, N-oxide; Mitomen.	126-85-2	Toxnet	172.05	C5H11Cl2NO	[N+](CCCl)(CCCl)(C)[O-]	0.764	3	ND	ND	ND	Positive
187	C.I. Direct Blue 6	3,3'-((4,4'-biphenylylene)bis(azo))bis(5-amino-4-hydroxy)-2,7-naphthalene-disulfonic acid tetrasodium salt; C.I. 22610; sodium diphenyl-4,4'-bis-azo-2''-8''-amino-1''-naphthol-3'',6''-disulfonate; airedale blue 2bd; aizen direct blue 2bh; amanil blue 2bx; atlantic blue 2b; atul direct blue 2b; azocard blue 2b; azomine blue 2b; belamine blue 2b; bencidal blue 2b; benzanil blue 2b; benzo blue bba-c…	2602-46-2	NTP108	932.81	C32H20N6O14S4	[Na+].[Na+].[O-]S(=O)(=O)c6cc1cc(cc(N)c1c(O)c6/N=N/c2ccc(cc2)c5ccc(/N=N/c4c(cc3cc(cc(N)c3c4O)S([O-])(=O)=O)S([O-])(=O)=O)cc5)S([O-])(=O)=O.[Na+].[Na+]	1.73	3	3	ND	ND	Positive
623	C.I. Acid Orange 3	5-((2,4-dinitrophenyl)amino)-2-(phenylamino)benzenesulfonic acid, monosodium salt; acid fast yellow ag; acid fast yellow E5R; acid leather light brown g; acid orange 3; acid orange no. 3; acid yellow e; airedale yellow e; amido yellow e; amido yellow ea; amido yellow ea-cf; anthralan yellow rrt; C.I. 10385; C.I. Orange 3; derma yellow p; erio fast yellow ae; nylomine acid yellow b-rd; sodium-4-(2…	74-96-4	NTP335	452.39	C18H13N4O7S	[Na+].[O-][N+](=O)c3ccc(Nc2ccc(Nc1ccccc1)c(c2)S([O-])(=O)=O)c(c3)[N+]([O-])=O	1710	1	3	NE	CE	Positive
268	Malonaldehyde, Sodium Salt	3-Hydroxy-2-propenal, sodium salt; sodium malonaldehyde, ion (1-); sodium malondialdehyde; propanedial, ion (1-), sodium.	24382-04-5	NTP331	94.05	C3H3O2	[Na+].[O-]\C=C\C=O	122	3	3	CE	CE	Positive
493	Sodium ortho-phenylphenate	(2-biphenylyloxy)sodium; bactrol; D.C.S.; dorvicide a; Dowicide; dowicide a; dowizid; mil-du-rid; natriphene; OPP-NA; orphenol; preventolon; Preventol ON extra; [1,1'-Biphenyl]-2-ol, sodium salt; 2-Biphenylol, Sodium Salt; 2-hydroxybiphenyl sodium salt; 2-Phenylphenol Sodium Salt; sodium o-phenylphenolate; o-phenylphenol, sodium deriv.; Sodium o-phenylphenoxide; Biphenylol, sodium salt; Hydroxydi…	83335-32-4	CPDB	192.19	C12H9O	[Na+].[O-]c1ccccc1c2ccccc2	545	3	3	ND	ND	Positive
418	FD & C Red No. 1	3-hydroxy-4-((2,4,5-trimethylphenyl)azo)-2,7-naphthalenedisulfonic acid, disodium salt; a.f. red no. 1; disodium 3-hydroxy-4-((2,4,5-trimethylphenyl)azo)-2,7-naphthalenedisulfonate; disodium 3-hydroxy-4-((2,4,5-trimethylphenyl)azo)-2,7-naphthalenedisulfonic acid; Disodium 3-hydroxy-4-(2,4,5-trimethylphenylazo)-2,7-naphthalenesulfonate; C.I. 16155; C.I. food red 6; C.I. food red 6, disodium salt; …	3761-53-3	CPDB	494.45	C19H16N2O7S2	[Na+].[O-]S(=O)(=O)c1ccc3c(c1)cc(c(O)c3/N=N/c2cc(c(cc2C)C)C)S([O-])(=O)=O.[Na+]	521	3	3	ND	ND	Positive
420	D&C Red no. 5	Ponceau G, R, 2R; C.I. Food Red 5; Ponceau MX; Ponceau 2R; Ponceau R; Xylidine ponceau 2R; C.I. 16150; C.I. acid red 26; 4-((2,4-dimethylphenyl)azo)-3-hydroxy-2,7-naphthalenedisulfonic acid, disodium salt; 3-hydroxy-4-(2,4-xylylazo)-2,7-naphthalenedisulfonic acid, disodium salt; 1-xylylazo-2-naphthol-3,6-disulfonic acid disodium salt; acetacid red j; acidal ponceau g; acid leather red kpr; acid l…	149-17-7	CPDB	480.42	C18H14N2O7S2	[Na+].[O-]S(=O)(=O)c1ccc3c(c1)cc(c(O)c3/N=N/c2ccc(cc2C)C)S([O-])(=O)=O.[Na+]	415	3	3	ND	ND	Positive
421	FD & C Green No. 2	Acid brilliant green SF; Acid Green 5; Acid Green F; Benzenemethanaminium,N-ethyl-N-[4-[[4-[ethyl[(3-sulfophenyl)methyl]amino]phenyl](4-sulfophenyl)methylene]-2,5-cyclohexadien-1-ylidene]-3-sulfo-,hydroxide,inner salt,disodium salt; Benzenemethanaminium, N-ethyl-N-[4-[[4-[ethyl[(3-sulfophenyl)methyl]amino]phenyl](4-sulfophenyl)methylene]-2,5-cyclohexadien-1-ylidene]-3-sulfo-, inner salt, disodium…	443-48-1	CPDB	815.84	C37H34N2O9S3	[Na+].[O-]S(=O)(=O)c1cccc(c1)CN(c2ccc(cc2)\C(=C\4/C=C\C(=[N+](\CC)Cc3cccc(c3)S([O-].[Na+])(=O)=O)/C=C/4)c5ccc(cc5)S([O-])(=O)=O)CC.[Na+]	5640	3	3	ND	ND	Positive
426	FD & C Green No. 1	C.I. Acid Green 3; C.I. ACID GREEN 3, MONOSODIUM SALT; Guinea green B; Benzenemethanaminium, N-ethyl-N-[4-[[4-[ethyl[(3-sulfophenyl)methyl]amino]phenyl]phenylmethylene]-2,5-cyclohexadien-1-ylidene]-3-sulfo-, inner salt, sodium salt.	16338-97-9	CPDB	713.82	C37H35N2O6S2	[Na+].[O-]S(=O)(=O)c1cccc(c1)CN(c2ccc(cc2)C(=C\4/C=C\C(=[N+](\CC)Cc3cccc(c3)S([O-])(=O)=O)/C=C/4)\c5ccccc5)CC.[Na+]	6060	3	3	ND	ND	Positive
414	FD & C Red No. 4	12101 red; 1306 red; 2-(6-sulfo-2,4-xylylazo)-1-naphthol-4-sulfonic acid, disodium salt; 3-((2,4-dimethyl-5-sulfophenyl)azo)-4-hydroxy-1-naphthalenesulfonic acid, disodium salt; 4-Hydroxy-3-(2,4-dimethyl-5-sulfophenylazo)-1-naphthalenesulfonic acid disodium salt; 4-hydroxy-3-((5-sulfo-2,4-xylyl)azo)-1-naphthalenesulfonic acid, disodium salt; 4-hydroxy-3-((6-sulfo-2,4-xylyl)azo)-1-naphthalenesulfo…	5834-17-3	CPDB	480.42	C18H14N2O7S2	[Na+].[O-]S(=O)(=O)c3cc(cc(c3/N=N/c2cc(c1ccccc1c2O)S([O-])(=O)=O)C)C.[Na+]	8110	3	3	ND	ND	Positive
186	C.I. Direct Black 38	meta black; 4-amino-3-[[4'-[(2,4-diaminophenyl)azo][1,1'-biphenyl]-4-yl]azo]-5-hydroxy-6-(phenylazo)-2,7-Naphthalenedisulfonic acid, disodium salt; chrome leather black e; C.I. 30235; C.I. direct black 38, disodium salt; coir deep black c; columbia black ep; erie black b; fenamin black e; formic black c; interchem direct black z; kayaku direct deep black ex; mitsui direct black ex; nippon deep bl…	1937-37-7	NTP108	781.76	C34H25N9O7S2	[Na+].[O-]S(=O)(=O)c4c(/N=N/c3ccc(c2ccc(/N=N/c1ccc(N)cc1N)cc2)cc3)c(N)c6c(c4)cc(c(/N=N/c5ccccc5)c6O)S([O-])(=O)=O.[Na+]	1.39	3	3	ND	ND	Positive
497	Saccharin sodium	artificial sweetening substance gendorf 450; crystallose; dagutan; madhurin; Saccharin soluble; Saxin; sodium 1,2-benzisothiasolin-3-one-1,1-dioxide; 1,2-Benzisothiazol-3(2H)-one 1,1-dioxide, sodium salt; 1,2-benzisothiazolin-3-one, 1,1-dioxide, sodium salt; Sodium 1,2-benzothiazol-3-on-2-ide 1,1-dioxide; o-Benzoic sulfimide sodium salt dihydrate; sodium o-benzosulfimide; o-sulfobenzoic acid imid…	36133-88-7	CPDB	205.16	C7H4NO3S	[Na+].O=C1[N-]S(=O)(=O)c2ccccc12	2140	3	1	ND	ND	Positive
654	C.I. Acid Red 114	8-[[3,3'-dimethyl-4'-[[4-[[(4-methylphenyl)sulfonyl]oxy]phenyl]azo][1,1'-biphenyl]-4-yl]azo]-7-hydroxy-1,3-Naphthalenedisulfonic acid, disodium salt; acid leather red bg; Acid Red 114; benzyl red br; C.I. 23635; C.I. Acid Red 114, disodium salt; erionyl red rs; fenafor red pb; folan red b; kayanol milling red rs; leather fast red b; Midlon Red PRS; milling fast red b; milling red b; milling red b…	25013-15-4	NTP405	830.82	C37H28N4O10S3	[Na+].O=S(=O)(Oc5ccc(/N=N/c1ccc(cc1C)c4ccc(/N=N/c2c3c(ccc2O)cc(cc3S([O-])(=O)=O)S([O-])(=O)=O)c(c4)C)cc5)c6ccc(cc6)C.[Na+]	3.89	3	3	CE	CE	Positive
1021	1-[(5-Nitrofurfurylidene)amino]-2-imidazolidinone		15973-99-6	CPDB	224.1756	C8H8N4O4	[O-][N+](=O)C1=CC=C(O1)C=NN2CCNC2=O	5.26	ND	3	ND	ND	Positive
502	N-[4-(5-nitro-2-furyl)-2-thiazolyl]formamide	2-formylamino-4-(5-nitro-2-furyl)thiazole; Fanft; N-[4-(5-nitro-2-furanyl)-2-thiazolyl]formamide.	26308-28-1	CPDB	239.21	C8H5N3O4S	[O-][N+](=O)C1=CC=C(O1)C2=CSC(=N2)NC=O	4.25	3	3	ND	ND	Positive
371	Nifurthiazole	2-(2-Formylhydrazino)-4-(5-nitro-2-furyl)thiazole; FNT; Formic acid 2-[4-(5-nitro-2-furyl)-2-thiazolyl]hydrazide; Formylhydrazino-4-(5-nitro-2-furyl)thiazole.	109-84-2	CPDB	254.22	C8H6N4O4S	[O-][N+](=O)C1=CC=C(O1)C2=CSC(=N2)NNC=O	5.06	3	3	ND	ND	Positive
382	2-Hydrazino-4-(p-nitrophenyl)thiazole	-	140-79-4	CPDB	236.25	C9H8N4O2S	[O-][N+](=O)c1ccc(cc1)c2nc(sc2)NN	3.21	ND	3	ND	ND	Positive
432	2-Amino-4-(5-nitro-2-furyl)thiazole	-	51410-44-7	CPDB	211.19	C7H5N3O3S	[O-][N+](=O)c2oc(c1nc(sc1)N)cc2	5.85	ND	3	ND	ND	Positive
399	2-(2,2-Dimethylhydrazino)-4-(5-nitro-2-furyl)thiazole	-	60391-92-6	CPDB	254.26	C9H10N4O3S	[O-][N+](=O)c2oc(c1nc(sc1)NN(C)C)cc2	0.41	ND	3	ND	ND	Positive
602	4-(5-Nitro-2-furyl)thiazole	-	989-38-8	CPDB	196.18	C7H4N2O3S	[O-][N+](=O)c2oc(c1ncsc1)cc2	7.68	ND	3	ND	ND	Positive
376	2-Amino-5-(5-nitro-2-furyl)-1,3,4-oxadiazole	-	21928-82-5	CPDB	196.12	C6H4N4O4	[O-][N+](=O)c2oc(c1nnc(o1)N)cc2	3.67	ND	3	ND	ND	Positive
476	2-Amino-5-(5-nitro-2-furyl)-1,3,4-thiadiazole	2-(5-NITRO-2-FURYL)-5-AMINO-1,3,4-THIADIAZOLE.	60-56-0	CPDB	212.18	C6H4N4O3S	[O-][N+](=O)c2oc(c1nnc(s1)N)cc2	0.662	ND	3	ND	ND	Positive
403	Dimethylnitramine	Methanamine, N-methyl-N-nitro-; N-Nitrodimethylamine.	305-03-3	CPDB	90.08	C2H6N2O2	[O-][N+](=O)N(C)C	0.547	3	3	ND	ND	Positive
48	1,2-Dibromo-3-Chloropropane	1,3-Dibromo-3-chloropropane; os 1897; oxy dbcp; sd 1897; 1-chloro-2,3-dibromopropane; 3-chloro-1,2-dibromopropane; BBC 12; Dibromo-3-chloropropane, 1,2- (DBCP); dibromochloropropane; CBCP; DBCP; fumagon; Fumazone; fumazone 86; nemabrom; Nemafume; Nemagon; nemagon 20; nemagon 206; nemagon 20g; nemagon 90; nemagon soil fumigant; Nemanax; nemapaz; Nemaset; Nematocide; nematox; nemazon.	96-12-8	NTP206	236.33	C3H5Br2Cl	BrC(CCl)CBr	0.259	3	3	ND	ND	Positive
177	Decabromodiphenyl Oxide	1,1'-oxybis(2,3,4,5,6-pentabromobenzene); berkflam b 10E; bis(pentabromophenyl) ether; BR 55N; bromkal 82-ode; bromkal 83-10de; DE 83R; DBDPO; Decabromodiphenyl ether; Decabromodiphenyl ether; DPBPO; FR 300; fr 300ba; FRP 53; Pentabromodiphenyl ether; pentabromophenyl ether; saytex 102; saytex 102E; tardex 100.	1163-19-5	NTP309	959.17	C12Br10O	BrC1=C(C(=C(C(=C1Br)Br)Br)Br)OC2=C(C(=C(C(=C2Br)Br)Br)Br)Br	3340	3	3	SE	SE	Positive
49	1,2-dibromoethane	Kopfume; Nephis; pestmaster; pestmaster edb-85; soilbrom-100; soilbrom-40; soilbrom-85; soilbrom-90; Soilbrom 90EC; soilfume; sym-dibromoethane; unifume; Aadibroom; alpha,beta-dibromoethane; dibromoethane; Dibromoethane, 1,2-; Dibromoethylene; Bromofume; Celmide; DBE; dowfume 40; dowfume edb; dowfume w-100; dowfume w-8; Dowfume W 85; dowfume w-90; EDB; EDB-85; E-D-Bee; Ethylene Dibromide; Ethylen…	106-93-4	NTP210	187.86	C2H4Br2	BrCCBr	1.52	3	3	ND	ND	Positive
325	Acetone [4-(5-nitro-2-furyl)-2-thiazolyl]hydrazone	-	18523-69-8	CPDB	266.27	C10H10N4O3S	C(/C)(C)=N\NC1=NC=C(S1)C2=CC=C(O2)[N+](=O)[O-]	6.05	ND	3	ND	ND	Positive
1112	Tamoxifen citrate	(Z)-2-[p-(1,2-Diphenyl-1-butenyl)phenoxy]-N,N-dimethylethylamine	20380-58-9	CPDB	371.5212	C26H29NO	C(=C(\C1C=CC=CC=1)CC)(/C2=CC=C(C=C2)OCCN(C)C)C3C=CC=CC=3	3.71	3	3	ND	ND	Positive
597	Isobutene	1,1-dimethylethylene; 2-methyl-1-propene; 2-methylpropene; 2-methylpropylene; isobutylene; isobutylene, various grades; isopropylidenemethylene; Methylpropene; unsym. dimethylethylene; gamma-butylene.	111-42-2	NTP487	56.11	C4H8	C(=C)(C)C	ND	3	1	SE	NE	Positive
865	2,5-Dimethoxy-4'-aminostilbene		6120-10-1	CPDB	255.3158	C16H17NO2	C(=C/C1C(=CC=C(C=1)OC)OC)/C2C=CC(=CC=2)N	0.721	3	ND	ND	ND	Positive
280	Tribromomethane	Bromoform; methenyl tribromide; Methyl Tribromide.	75-25-2	NTP350	252.73	CHBr3	C(Br)(Br)Br	648	3	3	SE	CE	Positive
304	t-Butyl Alcohol	1,1-Dimethylethanol; 2-Methyl-2-propanol; 2-Methylpropan-2-ol; Dimethylethanol; Methyl-2-propanol; TBA; tert-Butanol; t-butyl hydroxide; tertiary-butyl alcohol; Trimethylcarbinol; trimethyl methanol.	75-65-0	NTP436	74.12	C4H10O	C(C)(C)(C)O	64.6	3	1	SE	NE	Positive
601	Chloroprene	2-Chloro-1,3-butadiene; 2-chlorobuta-1,3-diene; 2-chlorobutadiene; 2-Chloroprene; alpha-Chloroprene; beta-chlorobutadiene; beta-Chloroprene; chlorobutadiene; Chloroprene (2-chloro-1,3-butadiene); CHLOROPRENE (NEOPRENE); Neoprene.	7411-49-6	NTP467	88.54	C4H5Cl	C(C=C)(=C)Cl	ND	3	3	CE	CE	Positive
290	Triaziquone	10257 R.P.; 1,1',1''-(3,6-dioxo-1,4-cyclohexadiene-1,2,4-triyl)tris aziridine; 2,3,5-tris(1-aziridinyl)-2,5-cyclohexadiene-1,4-dione; 2,3,5-tris(1-aziridinyl)-p-benzoquinone; 2,3,5-tris(aziridinyl)-1,4-benzoquinone; 2,3,5-triethyleneimino-1,4-benzoquinone; bayer 3231; oncovedex; prenimon; riker 601; TEIB; Trenimon; Tris (1-aziridinyl)-para-benzoquinone; tris(1-aziridinyl)p-benzoquinone; triaziqui…	68-76-8	CPDB	231.25	C12H13N3O2	C(C1)N1C(=CC(=O)C=2N(C3)C3)C(=O)C=2N(C4)C4	0.00504	3	ND	ND	ND	Positive
59	4,4'-Methylenedianiline Dihydrochloride	4,4'-methylenebisbenzenamine dihydrochloride.	13552-44-8	NTP248	198.27	C13H14N2	C(C1=CC=C(C=C1)N)C2=CC=C(C=C2)N	20	3	3	ND	ND	Positive
893	Doxylamine succinate	Decapryn; Unisom; Alsadorm; Gittalun; Mereprine; Sedaplus.	120-93-4	CPDB	270.3736	C17H22N2O	C(C1=CC=CC=C1)(C2C=CC=CN=2)(OCCN(C)C)C	1610	3	1	ND	ND	Positive
995	4-(Methylnitrosamino)-1-(3-pyridyl)-1-butanol	alpha-(3-(Methylnitrosoamino)propyl)-3-pyridinemethanol	3771-19-5	Toxnet	209.2474	C10H15N3O2	C(CCCN(N=O)C)(O)C1C=NC=CC=1	0.103	3	ND	ND	ND	Positive
819	2-Chloro-1,1,1-trifluoroethane	1-Chloro-2,2,2-Trifluoroethane (133a); 2,2,2-Trifluoroethyl chloride; Fluorocarbon 133a; HCFC-133a.	10473-70-8	CPDB	118.486	C2H2ClF3	C(CCl)(F)(F)F	87.3	3	3	ND	ND	Positive
787	1-Allyl-1-nitrosourea		1912-24-9	CPDB	129.1182	C4H7N3O2	C(CN(C(N)=O)N=O)=C	0.341	3	3	ND	ND	Positive
760	N-nitroso(methyl)-2-hydroxypropylamine	-	116355-83-0	CPDB	117.15	C5H11NO2	C(N(CC(C)O)C)=O	0.0463	3	3	ND	ND	Positive
825	1-(4-Chlorophenyl)-1-phenyl-2-propynyl carbamate		477-30-5	CPDB	285.7293	C16H12ClNO2	C(N)(=O)OC(C#C)(C1C=CC=CC=1)C2C=CC(=CC=2)Cl	8.78	3	3	ND	ND	Positive
1085	Prednisolone	Metacortandralone	2611-82-7	CPDB	360.4492	C21H28O5	C[C@]12C(C3C([C@@]4(C(=CC(=O)C=C4)CC3)C)[C@H](C2)O)CC[C@@]1(C(=O)CO)O	1.53	3	1	ND	ND	Positive
898	Ethinyl estradiol	Etinoestryl; Etistradiol; Ethinoral; Eticyclin; Etinestrol.	51630-58-1	IARC	338.4888	C23H30O2	C[C@@]12[C@]([C@]3([C@@](C4=C(C=C(C=C4)O)CC3)(CC1)C)C)(CC[C@]2(O)C#C)C	0.2	ND	3	ND	ND	Positive
966	Mestranol		1701-77-5	IARC	352.5156	C24H32O2	C[C@@]12[C@]([C@]3([C@@](C4=C(C=C(C=C4)OC)CC3)(CC1)C)C)(CC[C@]2(O)C#C)C	ND	3	3	ND	ND	Positive
808	Budesonide	16,17-Butylidenebis(oxy)-11-,21-dihydroxypregna-1,4-diene-3,20-dione; Budeson; Preferid; Pulmicort; Rhinocort; (R,S)-11b,16a,17,21,tetrahydroxypregna-1,4-diene-3,20-dione cyclic 16,17-acetal with butyraldehyde; S-1320; Spirocort.	331-39-5	CPDB	430.54	C25H34O6	C[C@@]12[C@@]3([C@@H](CC1C1C([C@@]4(C(=CC(=O)C=C4)CC1)C)[C@H](C2)O)OC(O3)CCC)C(=O)CO	0.291	3	ND	ND	ND	Positive
1126	Triamcinolone acetonide		486-12-4	CPDB	434.5037	C24H31FO6	C[C@@]12[C@@]3([C@@H](CC1C4[C@]([C@@]5(C(=CC(=O)C=C5)CC4)C)(F)[C@H](C2)O)OC(O3)(C)C)C(=O)CO	0.053	3	ND	ND	ND	Positive
1056	Norethynodrel		6452-71-7	IARC	298.4242	C20H26O2	C[C@@]12C(C3C(C4=C(CC(=O)CC4)CC3)CC1)CC[C@@]2(C#C)O	ND	3	ND	ND	ND	Positive
836	Dehydroepiandrosterone	3beta-Hydroxy-5-androsten-17-one; 3beta-Hydroxyandrost-5-en-17-one; Androstenol; Androstenolone; DHEA; Hydroxyandrost-5-en-17-one; Prasterone.	87-56-9	CPDB	288.429	C19H28O2	C[C@@]12C3C(C4[C@](C(=O)CC4)(C)CC3)CC=C1C[C@H](O)CC2	68.1	3	ND	ND	ND	Positive
563	Petasitenine	-	937-25-7	CPDB	381.42	C19H27NO7	C[CH]1C[C]2(O[CH]2C)C(=O)O[CH]3CCN(C)CC=C(COC(=O)[C]1(C)O)C3=O	0.922	3	3	ND	ND	Positive
401	Azoxymethane	AOM; dimethyldiazene-1-oxide; Z-methyl-O,N,N-azoxymethane.	398-32-3	CPDB	74.08	C2H6N2O	C[N+](=NC)[O-]	0.0466	3	ND	ND	ND	Positive
486	Symphytine	-	9011-18-1	CPDB	381.47	C20H31NO6	C/C=C(/C(=O)OC1C2N(C\C=C/2COC(=O)C(C(C)O)(C(C)C)O)CC1)C	1.91	3	ND	ND	ND	Positive
790	trans-Anethole	(E)-1-methoxy-4-(1-propenyl)benzene; Monasirup; trans-1-Methoxy-4-(1-propenyl)benzene; trans-p-Propenylanisole; trans-Anise camphor.	17697-55-1	TOXNET	148.2042	C10H12O	C/C=C/C1=CC=C(C=C1)OC	ND	1	3	ND	ND	Positive
958	Isosafrole		531-06-6	IARC	162.1878	C10H10O2	C/C=C/C1=CC2=C(C=C1)OCO2	ND	3	3	ND	ND	Positive
628	Vinyl bromide	Bromoethene; bromoethylene; Monobromoethylene; Vinyl-13C2 Bromide (gas); vinyl bromide; VINYL BROMIDE, INHIBITED.	540-23-8	CPDB	106.95	C2H3Br	C=CBr	18.5	3	3	ND	ND	Positive
239	Acrylonitrile	2-Propenenitrile; ACN; AN; Cyanoethylene; Fumigrain; miller's fumigrain; propenenitrile; Propenitrile; propenonitrile; TL 314; VCN; vinyl cyanide.	107-13-1	CPDB & NTP506	53.06	C3H3N	C=CC#N	16.9	3	3	ND	ND	Positive
41	1,3-Butadiene	1,3-butadiene, various grades; alpha-gamma-butadiene; Biethylene; bivinyl; Buta-1,3-diene; Butadiene; Butadiene, 1,3-; erythrene; Pyrrolylene; vinyl ethylene.	106-99-0	CPDB & NTP434	54.09	C4H6	C=CC=C	261	3	3	ND	ND	Positive
16	Safrole	1,2-Methylenedioxy-4-Allylbenzene; 1-allyl-3,4-methylenedioxybenzene; 3,4-methylenedioxy-allylbenzene; 3-Allyl-1,2-(methylenedioxy)benzene; m-allylpyrocatechin methylene ether; 4-Allyl-1,2-(methylenedioxy)-benzene; 4-allylcatechol methylene ether; 4-Allyl-procatecol; 4-allylpyrocatechol formaldehyde acetal; 4-allylpyrocatechol methylene ether; 5-(2-propenyl)-1,3-Benzodioxole; 5-allyl-1,3-benzodio…	94-59-7	CPDB	162.19	C10H10O2	C=CCC1=CC=C2C(=C1)OCO2	441	3	3	ND	ND	Positive
253	Vinyl Chloride	Chloroethene; chloroethylene; ethylene monochloride; Monochloroethene; Monochloroethylene; VC; VCM; Vinyl C.	75-01-4	CPDB	62.5	C2H3Cl	C=CCl	19.1	3	3	ND	ND	Positive
428	Diallylnitrosamine	N-Nitrosodiallyl amine.	57497-29-7	CPDB	126.16	C6H10N2O	C=CCN(CC=C)N=O	33.9	3	3	ND	ND	Positive
34	Allyl Isothiocyanate	2-propenyl isothiocyanate; 3-Isothiocyanato-1-Propene; 3-isothiocyanatopropene; AITC; AITK; allyl isorhodanide; Allyl Isosulfocyanate; Allyl isothiocyanate, inhibited; Allyl Mustard Oil; allylsenevol; allyl sevenolum; allyl thiocarbonimide; artificial mustard oil; artificial oil of mustard; carbospol; fema no. 2034; Isothiocyanato-1-propene; Mustard oil; oil of mustard; oil of mustard bpc 1949; o…	57-06-7	NTP234	99.15	C4H5NS	C=CCN=C=S	96	3	2	ND	ND	Positive
388	Formaldehyde	BFV; fannoform; superlysoform; Veracur; Formaldehyde, solution, flammable; Formaldehyde, solutions (Formalin) (corrosive); Formalin; formalin 40; formalith; Formic aldehyde; Formol; FYDE; HCHO; HOCH; karsan; lysoform; Melamine-Formaldehyde Resin; Methan 21; Methanal; Methyl aldehyde; methylene glycol; Methylene oxide; Morbicid; Oxomethane; Oxomethylene; Oxymethylene.	57-14-7	CPDB	30.03	CH2O	C=O	2.19	3	3	ND	ND	Positive
56	HC Blue no. 1	1-Methylamino-2-nitro-4-(bis-2-hydroxyethyl)aminobenzene; 2,2'-((4-(methylamino)-3-nitrophenyl)imino)bisethanol; HC Blue 1; N1,N1-Bis(2-hydroxyethyl)-N4-methyl-3-nitro-p-phenylenediamine; N4,N4-bis(2-hydroxyethyl)-N1-methyl-2-nitro-p-phenylenediamine; N',N'-bis(2-hydroxyethyl)-N-methyl-2-nitro-p-phenylenediamine; N,N-Bis(2-hydroxyethyl)-N'-methyl-3-nitro-p-phenylenediamine.	2784-94-3	NTP271	255.27	C11H17N3O4	C1(=C(C=CC(=C1)N(CCO)CCO)NC)[N+]([O-])=O	702	2	3	EE	SE	Positive
72	Butyl Benzyl Phthalate	1,2-Benzenedicarboxylic acid butyl phenylmethyl ester; BBP; Benzyl butyl phthalate; benzyl n-butyl phthalate; butyl phenylmethyl 1,2-benzenedicarboxylate; n-Butyl Benzyl Phthalate; palatinol bb; santicizer 160; sicol 160; unimoll bb.	85-68-7	NTP458 & CPDB	312.36	C19H20O4	C1(=C(C=CC=C1)C(OCCCC)=O)C(OCC2=CC=CC=C2)=O	ND	3	2	SE	EE	Positive
577	o-Phenylenediamine Dihydrochloride	1,2-Benzenediamine dihydrochloride; 1,2-Phenylenediamine Dihydrochloride.	50-06-6	CPDB	108.14	C6H8N2	C1(=C(C=CC=C1)N)N	248	3	ND	ND	ND	Positive
153	2-Anisidine Hydrochloride	1-Amino-2-Methoxybenzene Hydrochloride; o-aminoanisole hydrochloride; o-anisylamine hydrochloride; 2-methoxy-1-aminobenzene hydrochloride; 2-Methoxybenzenamine, Hydrochloride; o-methoxyphenylamine hydrochloride; C.I. 37115; fast red bb base.	134-29-2	NTP89	123.15	C7H9NO	C1(=C(C=CC=C1)N)OC	29.7	3	3	ND	ND	Positive
613	2,4,6-Trimethylaniline Hydrochloride	-	78-11-5	CPDB	135.21	C9H13N	C1(=CC(=CC(=C1N)C)C)C	5.17	3	ND	ND	ND	Positive
868	4,6-Dimethyl-2-(5-nitro-2-furyl) pyrimidine		142713-78-8	CPDB	219.1994	C10H9N3O3	C1(=CC(=NC(=N1)C2=CC=C(O2)[N+]([O-])=O)C)C	1.39	ND	3	ND	ND	Positive
455	4-Chloro-6-(2,3-xylidino)-2-pyrimidinylthio(n-beta-hydroxyethyl) acetamide	2-((4-Chloro-6-(2,3-xylidino)-2-pyrimidinyl)thio)-N-(2-hydroxyethyl)acetamide; Pirinixil.	50892-23-4	CPDB	335.85	C16H18ClN3OS	C1(=CC(=NC(=N1)CC(NCCO)=S)Cl)C2=CC=CC(=C2C)C	6.49	3	ND	ND	ND	Positive
231	4,4'-Thiobisbenzenamine	p,p'-Diaminodiphenyl Sulfide; bis(p-aminophenyl)sulfide; thioaniline; thiodi-p-phenylenediamine.	139-65-1	NTP47	216.3	C12H12N2S	C1(=CC=C(C=C1)SC2=CC=C(C=C2)N)N	3.71	3	3	ND	ND	Positive
161	p-Chloroaniline Hydrochloride	4-chlorobenzenamine hydrochloride.	20265-96-7	NTP351	164.03	C6H6ClN	C1(=CC=C(Cl)C=C1)N.Cl	7.62	3	2	CE	EE	Positive
964	MeA-alpha-C acetate	2-amino-3-methyl-9H-pyrido(2,3-b)indole; Me-A-alpha-C	934-00-9	CPDB	196.2512	C13H12N2	C1(=CC=CC2=C1NC3=C2C=C(C(=C3)N)C)	6.7	3	ND	ND	ND	Positive
510	N,N'-[6-(5-nitro-2-furyl)-s-triazine-2,4-diyl]bisacetamide	-	51542-33-7	CPDB	306.24	C11H10N6O5	C1(=NC(=NC(=N1)NC(C)=O)C2=CC=C(O2)[N+](=O)[O-])NC(C)=O	14.1	ND	3	ND	ND	Positive
1146	2,5-Xylidine.HCl			CPDB	121.1816	C8H11N	C1(C(=CC=C(C=1)C)C)N	152	3	ND	ND	ND	Positive
386	Formic acid 2-(4-methyl-2-thiazolyl)hydrazide	-	628-02-4	CPDB	157.19	C5H7N3OS	C1(C)=CSC(=N1)NNC=O	14.4	ND	3	ND	ND	Positive
691	3,3'-Dimethylbenzidine Dihydrochloride	o-Tolidine dihydrochloride; 3,3'-dimethyl-[1,1'-biphenyl]-4,4'-diamine, dihydrochloride.	458-37-7	NTP390	212.29	C14H16N2	C1(C2=CC(=C(N)C=C2)C)(=CC(=C(N)C=C1)C)	0.629	3	3	CE	CE	Positive
581	Phenobarbital Sodium	5-ethyl-5-phenyl-2,4,6-(1H,3H,5H)pyrimidinetrione monosodium salt; PBS; phenobarbital elixir; phenobarbital na; sodium 5-ethyl-5-phenylbarbiturate; sodium ethylphenylbarbiturate; gardenal sodium; Sodium luminal; phenobal sodium; Phenobarbitone, sodium salt; sodium phenylethylbarbiturate; phenylethylbarbituric acid, sodium salt; sodium phenylethylmalonyurea; 5-ethyl-5-phenylbarbituric acid sodium …	1456-28-6	CPDB	254.22	C12H11N2O3	C1(C2=CC=CC=C2)(C(NC(=NC1=O)[O-])=O)CC.[Na+]	86	3	3	ND	ND	Positive
1018	5-(5-Nitro-2-furyl)-1,3,4-oxadiazole-2-ol		943-41-9	CPDB	197.1068	C6H3N3O5	C1(C2OC(=NN=2)O)OC([N+](=O)[O-])=CC=1	8.61	ND	3	ND	ND	Positive
1028	N-Nitroso-3-hydroxypyrrolidine	1-nitrosopyrrolidin-3-ol	55557-02-3	CPDB	116.1194	C4H8N2O2	C1(CCN(C1)N=O)O	7.65	3	3	ND	ND	Positive
869	1,2-Dimethyl-5-nitroimidazole	1,2-Dimethyl-5-nitro-1H-imidazole; Dimetridazole.	57-97-6	CPDB	141.1292	C5H7N3O2	C1(N(C(C)=NC=1)C)[N+](=O)[O-]	17	ND	3	ND	ND	Positive
174	Cupferron	Ammonium Nitrosophenylhydroxylamine; ammonium N-nitrosophenylhydroxylamine; Ammonium salt of N-hydroxy-N-nitrosoaniline; N-hydroxy-N-nitrosobenzenamine ammonium salt; N-nitroso-N-phenylhydroxylamine, ammonium salt; N-nitrosophenylhydroxylamine ammonium salt.	135-20-6	NTP100	137.13	C6H5N2O2	C1(N(N=O)[O-])=CC=CC=C1	8.35	3	3	ND	ND	Positive
417	4-Methyl-1-[(5-nitrofurfurylidene)amino]-2-imidazolidinone	-	108171-27-3	CPDB	238.2	C9H10N4O4	C1(NC(CN1/N=C/C2=CC=C(O2)[N+](=O)[O-])C)=O	5.34	ND	3	ND	ND	Positive
1040	1-Nitrosohydantoin	1-nitrosoimidazolidine-2,4-dione	7519-36-0	CPDB	129.075	C3H3N3O3	C1(NC(CN1N=O)=O)=O	43.8	3	2	ND	ND	Positive
863	3,6-Dihydro-2-nitroso-2H-1,2-oxazine	N-nitroso-3,6-dihydro-1,2-oxazine.	125-56-4	CPDB	114.1036	C4H6N2O2	C1/C=C\CN(O1)N=O	90.6	3	3	ND	ND	Positive
453	Tibric acid	2-Chloro-5-(3,5-dimethylpiperidinosulfonyl)benzoic acid.	65089-17-0	CPDB	331.81	C14H18ClNO4S	C1=C(C=CC(=C1C(=O)O)Cl)S(N2CC(CC(C2)C)C)(=O)=O	4.85	3	ND	ND	ND	Positive
801	Biphenyl	Bibenzene; Diphenyl; Biphenyl, 1,1- ; lemonene; phenador-x; Phenylbenzene; PHPH; xenene.	3844-45-9	TOXNET	154.211	C12H10	C1=C(C=CC=C1)C2=CC=CC=C2	ND	3	1	ND	ND	Positive
54	Diglycidyl Resorcinol Ether	1,3-Bis(2,3-epoxypropoxy)benzene; 1,3-diglycidyloxybenzene; 2,2'-[1,3-phenylenebis(oxymethylene)]bisoxirane; m-bis(2,3-epoxypropoxy)benzene; meta-bis(glycidyloxy)benzene; araldite ere 1359; diglycidyl ether of resorcinol; diglycidylresorcinol; DGRE; ere 1359; RDGE; resorcinol bis(2,3-epoxypropyl)ether; Resorcinol diglycidyl ether; resorcinyl diglycidyl ether.	101-90-6	NTP257	222.24	C12H14O4	C1=C(C=CC=C1OCC2CO2)OCC3CO3	3.78	3	3	ND	ND	Positive
327	1'-Acetoxysafrole	-	34627-78-6	CPDB	218.25	C13H14O3	C1=C(C=CC2=C1COC2)CC=COC(C)=O	25	3	ND	ND	ND	Positive
296	Naphthalene	Camphor tar; mighty 150; mighty rd1; Mothballs; Moth Flakes; Naphthalene, crude; Naphthalene, molten; Naphthene; tar camphor; white tar.	91-20-3	NTP410 & NTP500	128.17	C10H8	C1=C2C(=CC=C1)C=CC=C2	ND	3	3	CE	CE	Positive
178	2,4-diaminoanisole	2,4-Diaminoanisole, 90%; 2,4-DAA; 4-methoxy-1,3-Benzenediamine; 4-methoxy-m-phenylendiamine; 4 Methoxy meta phenylenediamine; 4-MMPD; C.I. 76050; C.I. Oxidation Base 12.	615-05-4	NTP84	138.17	C7H10N2O	C1=CC(=CC(=C1OC)N)N	183	3	3	ND	ND	Positive
758	N-methyl-N,4-dinitrosoaniline	N-4-dinitroso-N-methyl-aniline.	75881-22-0	CPDB	165.15	C7H7N3O2	C1=CC(=CC=C1N(C)N=O)N=O	1.3	3	ND	ND	ND	Positive
566	N-nitroso-N-methyl-4-fluoroaniline	-	23031-25-6	CPDB	154.14	C7H7FN2O	C1=CC(=CC=C1N(N=O)C)F	0.255	3	ND	ND	ND	Positive
665	alpha-Methylbenzyl alcohol	1-phenylethan-1-ol; 1-Phenyl ethyl alcohol; alpha-methyl-benzenemethanol; alpha-phenylethyl alcohol; beta-Hydroxyethylbenzene; beta-Phenethyl Alcohol; DL-sec-Phenethyl alcohol; methylphenylcarbinol; methyl phenyl methanol; phenylmethylcarbinol; (S)-1-Phenylethyl alcohol; (S)-1-Phenylethanol; sec-phenethyl alcohol; Styralyl alcohol; styrallyl alcohol.	7336-20-1	NTP369	122.17	C8H10O	C1=CC=C([C@@H](O)(C))C=C1	458	3	1	SE	NE	Positive
558	N'-nitrosonornicotine-1-N-oxide	-	1119-68-2	CPDB	193.2	C9H11N3O2	C1=CC=C(C=[N+]1[O-])C2CCCN2N=O	0.876	3	3	ND	ND	Positive
562	N-nitroso-2,2,4-trimethyl-1,2-dihydroquinoline polymer	-	62-44-2	CPDB	202.26	C12H14N2O	C1=CC=C2C(=C1)N(C(\C=C/2C)(C)C)N=O	3.31	3	ND	ND	ND	Positive
1005	4-Morpholino-2-(5-nitro-2-thienyl) quinazoline		772-43-0	CPDB	342.3716	C16H14N4O3S	C1=CC=C2C(=C1)N=C(N=C2N3CCOCC3)C4=CC=C(S4)[N+]([O-])=O	5.03	ND	3	ND	ND	Positive
549	Nitroso-N-methyl-N-(2-phenylethyl)amine	-	117-39-5	CPDB	164.21	C9H12N2O	C1=CC=CC(=C1)CCN(C)N=O	9.98E-03	3	ND	ND	ND	Positive
525	2-Nitrosomethylaminopyridine	-	53609-64-6	CPDB	137.14	C6H7N3O	C1=CC=CC(=N1)N(N=O)C	0.214	ND	3	ND	ND	Positive
37	Benzene	(6)annulene; benzine; Benzol; Benzolene; bicarburet of hydrogen; carbon oil; Coal naphtha; cyclohexatriene; mineral naphtha; motor benzol; nitration benzene; Phene; Phenyl hydride; pyrobenzol.	71-43-2	NTP289	78.11	C6H6	C1=CC=CC=C1	169	3	3	CE	CE	Positive
521	N-nitrosoephedrine	-	88208-16-6	CPDB	194.23	C10H14N2O2	C1=CC=CC=C1C(O)C(N(C)N=O)C	95.2	3	ND	ND	ND	Positive
10	Benzo(a)pyrene	3,4-benz[a]pyrene; 3,4-Benzopyrene; 3,4-Benzpyrene; 3,4-benzylpyrene; 3,4-BP; 6,7-Benzopyrene; B[A]P; Benzo[a]pyrene; Benzo[d,e,f]chrysene; Benzpyrene; BP.	50-32-8	CPDB	252.32	C20H12	C1=CC2=CC=CC3=CC=C4C(=C23)C1=C5C(=C4)C=CC=C5	0.96	3	3	ND	ND	Positive
649	Furan	1,4-epoxy-1,3-butadiene; Axole; Divinylene oxide; Furan, stabilized with 0.025 to 0.04% BHT; furfuran; Oxacyclopentadiene; Oxole; Tetrole.	20325-40-0	NTP402	68.08	C4H4O	C1=COC=C1	0.396	3	3	CE	CE	Positive
651	Benzofuran	1-oxindene; 2,3-Benzofuran; benzo[b]furan; benzofurfuran; Coumarone; Cumaron.	556-52-5	NTP370	118.13	C8H6O	C1=COC2=C1C=CC=C2	424	1	3	NE	SE	Positive
1103	Saccharin		15721-02-5	IARC	183.1814	C7H5NO3S	C12=C(C(=O)NS1(=O)=O)C=CC=C2	ND	3	ND	ND	ND	Positive
7	2-Naphthylamine	2-Aminonaphthalene; 2-Naphthalenamine; 6-naphthylamine; BNA; beta-Naphthylamine; C.I. 37270; Fast Scarlet Base B; NA.	91-59-8	CPDB	143.19	C10H9N	C12=C(C=CC(=C1)N)C=CC=C2	61.6	ND	3	ND	ND	Positive
340	Captafol	Ortho 5865; 3a,4,7,7a-Tetrahydro-2-[(1,1,2,2-tetrachloroethyl)thio]-1H-isoindole-1,3(2H)-dione; Difosan; Haipen; Merpafol; N-(1,1,2,2-tetrachloroethylmercapto)-4-cyclohexene-1,2-dicarboximide; N-(1,1,2,2-Tetrachloroethylsulfenyl)-cis-4-cyclohexene-1,2-dicarboximide; N-(1,1,2,2-tetrachloroethylthio)-4-cyclohexene-1,2-dicarboximide; N-(1,1,2,2-Tetrachloroethylthio)-D4-tetrahydrophthalimide; Sanspor…	2425-06-1	CPDB	349.06	C10H9Cl4NO2S	C12C(C(=O)N(C1=O)SC(C(Cl)Cl)(Cl)Cl)C\C=C/C2	73.4	3	3	ND	ND	Positive
1064	N-(9-Oxo-2-fluorenyl)acetamide	2-Acetylaminofluorenone	92-69-3	CPDB	237.2574	C15H11NO2	C12C3=C(C=CC=C3)C(C1=CC(=CC=2)NC(C)=O)=O	6.17	ND	3	ND	ND	Positive
784	Aflatoxicol	Aflatoxin R0.	28754-68-9	CPDB	314.294	C17H14O6	C12C3=C(C4=C(C(O3)=O)[C@H](O)CC4)C(=CC=1O[C@]5([C@]2(C=CO5)[H])[H])OC	0.00247	3	ND	ND	ND	Positive
538	Styrene Oxide	1,2-Epoxyethylbenzene; 1-Phenyl-1,2-Epoxyethane; 2-phenyloxirane; alpha,beta-epoxystyrene; epoxyethylbenzene; epoxystyrene; phenethylene oxide; phenylethylene oxide; Phenyloxirane; Phenyloxirane, d8; Styrene-7,8-oxide; Styrene Epoxide; Styrene oxide-d8; styryl oxide.	92177-50-9	CPDB	120.15	C8H8O	C1C(C2=CC=CC=C2)O1	55.4	3	3	ND	ND	Positive
593	Furfuryl alcohol	2-furancarbinol; 2-furanmethanol; 2-Furylcarbinol; 2-Furylmethanol; 2-hydroxymethylfuran; alpha-furylcarbinol; FA; furfuralcohol.	111-76-2	NTP482	98.1	C5H6O2	c1c(CO)occ1	ND	3	2	SE	EE	Positive
1033	1-Nitroso-3,4,5-trimethylpiperazine	1,2,6-Trimethyl-4-nitrosopiperazine	70415-59-7	CPDB	157.215	C7H15N3O	C1C(N(C(CN1N=O)C)C)C	0.151	ND	3	ND	ND	Positive
983	S(+)-2-Methyl-N-nitrosopiperidine	S(+)-N-Nitroso-alpha-pipecoline	90-12-0	CPDB	128.1736	C6H12N2O	C1CCC[C@@H](N1N=O)C	13.2	3	3	ND	ND	Positive
982	R(-)-2-Methyl-N-nitrosopiperidine	R(-)-N-Nitroso-alpha-pipecoline	119-47-1	CPDB	128.1736	C6H12N2O	C1CCC[C@H](N1N=O)C	20.4	3	3	ND	ND	Positive
681	D & C yellow no. 11	2-(1,3-dioxoindan-2-yl)quinoline; 2-(2-Quinolyl)-1,3-indandione; 2-(2-Quinolyl)indan-1,3-dione; arlosol yellow s; chinoline yellow d (sol. in spirits); chinoline yellow ZSS; C.I. 47000; C.I. Solvent Yellow 33; d & c yellow 11; nitro fast yellow sl; oil yellow sis; petrol yellow c; quinoline yellow a; quinoline yellow a spirit soluble; quinoline yellow base; Quinoline yellow, spirit soluble; quino…	64091-91-4	NTP463	273.29	C18H11NO2	c1ccc2nc(C3C(=O)c4ccccc4C3(=O))ccc2c1	ND	3	3	SE	SE	Positive
148	3-Amino-9-Ethylcarbazole	9H-Carbazol-3-amine, 9-ethyl.	132-32-1	NTP93	210.28	C14H14N2	c1cccc3c1c2c(ccc(N)c2)n3CC	57.2	3	3	ND	ND	Positive
1117	Tetrahydro-2-nitroso-2H-1,2-oxazine		76-13-1	CPDB	116.1194	C4H8N2O2	C1CCCN(O1)N=O	24.3	3	3	ND	ND	Positive
1032	di(N-Nitroso)-perhydropyrimidine	1,3-dinitrosohexahydropyrimidine	26921-68-6	CPDB	144.1328	C4H8N4O2	C1CCN(CN1N=O)N=O	0.166	3	ND	ND	ND	Positive
1027	N-Nitroso-2-hydroxymorpholine	4-Nitrosomorpholinol	10595-95-6	Toxnet	132.1188	C4H8N2O3	C1CN(CC(O1)O)N=O	NP	ND	3	ND	ND	Positive
243	Ethylene Oxide	1,2-epoxyethane; Alpha,beta-oxidoethane; amprolene; anprolene; anproline; Dihydrooxirene; dimethylene oxide; E.O.; Epoxyethane; Ethene oxide; Ethox; ETO; fema no. 2433; merpol; oxacyclopropane; Oxane; oxidoethane; oxirane; oxyfume; oxyfume 12; Qazi-ketcham; T-GAS.	75-21-8	NTP326 & CPDB	44.05	C2H4O	C1CO1	21.3	3	3	ND	ND	Positive
185	1,4-Dioxane	1,4-diethylene dioxide; 1,4-Diethyleneoxide; 1,4-Dioxacyclohexane; p-dioxane; Diethylene dioxide; diethylene ether; diethylene oxide; diokan; Diox; Dioxane; Dioxane, 1,4-; Dioxyethylene ether; DuPont Zonyl FSO-100 Fluorinated Surfactants; ethylene glycol ethylene ether; glycol ethylene ether8; Tetrahydro-1,4-dioxin; Tetrahydro-p-dioxin.	123-91-1	NTP80	88.11	C4H8O2	C1COCCO1	334	3	3	ND	ND	Positive
1030	3-Nitroso-2-oxazolidinone	3-nitroso-1,3-oxazolidin-2-one	30310-80-6	CPDB & Toxnet	116.0762	C3H4N2O3	C1N(C(OC1)=O)N=O	0.385	3	3	ND	ND	Positive
594	N-nitroso-1,3-oxazolidine	Nitrosooxazolidone.	115-11-7	Toxnet	102.09	C3H6N2O2	C1N(COC1)N=O	ND	ND	3	ND	ND	Positive
347	3-Methylcholanthrene	1,2-dihydro-3-methylbenz[j]aceanthrylene; 20-MC; 20-methylcholanthrene; 3-MC; 3-MCA; 3-MECA; MC; Methylcholanthrene.	56-49-5	CPDB	268.36	C21H16	c32cc1ccc(c5c1c(c2ccc4ccccc34)CC5)C	0.491	1	3	ND	ND	Positive
267	d-Limonene	(+)-1,8-para-Menthadiene; (+)-4-isopropenyl-1-methylcyclohexene; (+)-(4R)-limonene; (+)-carvene; (+)-limonene; (+)-Limonene, stabilized with 0.03% tocopherol; (+)-r-limonene; p-mentha-1,8-diene; citrene; D-1,8-p-Menthadiene; D-p-mentha-1,8-diene; D-limonene; Hemo-sol; (R)-(+)-Limonene; (R)-1-methyl-4-(1-methylethenyl)cyclohexene.	5989-27-5	NTP347	136.24	C10H16	CC(=C)[C@@H]1CCC(=CC1)C	204	3	1	CE	NE	Positive
163	3-Chloro-2-Methylpropene	1-chloro-2-methyl-2-propene; 2-methylallyl chloride; 3-Chloro-2-methyl-1-propene; 3-Chloro-2-methylprop-1-ene; 3-chloroisobutene; 3-chloroisobutylene; beta-methallyl chloride; beta-methylallyl chloride; Isobutenyl chloride; Methallyl chloride; gamma-chloroisobutylene.	563-47-3	NTP300	90.55	C4H7Cl	CC(=C)CCl	113	3	3	CE	CE	Positive
262	Dimethylvinyl Chloride	1-chloro-2-methyl-1-propene; 1-chloro-2-methylpropene; 1-chloroisobutene; 2,2-dimethylvinyl chloride; alpha-chloroisobutylene; beta,beta-dimethylvinylchloride; isocrotyl chloride; methallyl chloride; methyl allyl chloride.	513-37-1	NTP316	90.55	C4H7Cl	CC(=CCl)C	31.8	3	3	CE	CE	Positive
326	Acetoxime	2-Propanone oxime; Acetone Oxime.	127-06-0	CPDB	73.09	C3H7NO	CC(=NO)C	12.1	3	1	ND	ND	Positive
323	Acetamide	Acetic acid amide; Acetimidic Acid; Ethanamide; Methanecarboxamide.	60-35-5	CPDB	59.07	C2H5NO	CC(=O)N	180	3	3	ND	ND	Positive
474	N-hydroxy-2-acetylaminofluorene	Acetamide, N-fluoren-2-yl-N-hydroxy; fluorenyl-2-acethydroxamic acid; Hydroxy-N-2-fluorenylacetamide; N-fluoren-2-ylacetohydroxamic acid; n-ho-aaf; N-hydroxy-2-acetamidofluorene; N-hydroxy-2-faa; N-hydroxy-N-2-fluorenylacetamide; N-hydroxy-N-acetyl-2-aminofluorene; nohfaa.	13073-35-3	CPDB	239.27	C15H13NO2	CC(=O)N(O)C1=CC2=C(C=C1)C3=CC=CC=C3C2	9.88E-04	3	3	ND	ND	Positive
329	4-Acetylaminobiphenyl	4'-Phenylacetanilide; Acetamide, N-[1,1'-biphenyl]-4-yl-.	4075-79-0	CPDB	211.26	C14H13NO	CC(=O)NC1=CC=C(C=C1)C2=CC=CC=C2	1.18	ND	3	ND	ND	Positive
565	Phenacetin	1-acetamido-4-ethoxybenzene; para-Acetophenetidide; p-acetophenetidine; p-acetophenetide; p-acetphenetidin; paracetophentidin; p-Ethoxyacetanilide; 4'-ethoxyacetanilide; Para-phenacetin; acet-p-phenalide; acet-p-phenetidin; aceto-para-phenalide; aceto-para-phenetidide; Acetophenetidine; acetophenetin; acetylphenetidin; coricidin; empirin compound; N-(4-ethoxyphenyl)-acetamide; N-Acetyl-4-ethoxyan…	10048-13-2	CPDB	179.22	C10H13NO2	CC(=O)NC1=CC=C(C=C1)OCC	1250	3	3	ND	ND	Positive
514	4,4'-Sulfonylbisacetanilide	-	1116-54-7	CPDB	332.37	C16H16N2O4S	CC(=O)NC1=CC=C(C=C1)S(=O)(=O)C2=CC=C(NC(C)=O)C=C2	55.6	ND	3	ND	ND	Positive
504	N-[5-(5-nitro-2-furyl)-1,3,4-thiadiazol-2-yl]acetamide	-	91308-69-9	CPDB	254.22	C8H6N4O4S	CC(=O)NC1=NN=C(S1)C2=CC=C(O2)[N+]([O-])=O	8.84	ND	3	ND	ND	Positive
461	Clivorine	-	151-56-4	CPDB	419.47	C22H29NO7	CC(=O)O[C@]1(C)C(=O)OC\C2=C\CN(C)CC[C@@H](OC(=O)C(=C/C1(C)C)\C=C)C2=O	0.5	3	3	ND	ND	Positive
342	Lead acetate	Acetic acid, lead(2+) salt; dibasic lead acetate; lead acetate (Pb(Ac)2); lead acetate (Pb(O2C2H3)2); Lead diacetate; lead dibasic acetate; lead(II)salt acetic acid; neutral lead acetate; normal lead acetate; Sugar of lead.	301-04-2	Toxnet	325.29	C4H9O4Pb	CC(=O)O[Pb]OC(=O)C	46.6	3	3	ND	ND	Positive
499	Vinyl Acetate	Acetic acid ethenyl ester; Acetic acid ethylene ether; Acetic acid vinyl ester; Ethenyl acetate; Vinyl acetate monomer.	24554-26-5	CPDB	86.09	C4H6O2	CC(=O)OC=C	341	3	3	ND	ND	Positive
29	Methylazoxymethanol Acetate	Cycasin acetate; MAM AC; mam acetate; Methylazoxymethyl acetate; (methyl-ONN-azoxy)methanol, acetate ester.	592-62-1	Toxnet	132.12	C4H8N2O3	CC(=O)OCN=N(C)=O	ND	3	3	ND	ND	Positive
625	Thioacetamide	Acetothioamide; Ethanethioamide; TAA; Thiacetamide.	87-86-5	CPDB	75.13	C2H5NS	CC(=S)N	11.5	3	ND	ND	ND	Positive
1006	Nafenopin	Melipan	92-55-7	Toxnet	310.392	C20H22O3	CC(C(O)=O)(OC1=CC=C(C=C1)C2CCCC3=C2C=CC=C3)C	11	3	3	ND	ND	Positive
569	Terbutaline	-	13010-07-6	CPDB	225.29	C12H19NO3	CC(C)(C)NCC(O)C1=CC(O)=CC(=C1)O	410	ND	3	ND	ND	Positive
543	Nitroso-baygon	-	13752-51-7	CPDB	238.24	C11H14N2O4	CC(C)OC1=CC=CC=C1OC(=O)N(C)N=O	0.364	3	ND	ND	ND	Positive
656	Isobutyl Nitrite	IBN; Nitrous acid, 2-methylpropyl ester; nitrous acid, isobutyl ester.	532-27-4	NTP448	103.12	C4H9NO2	CC(CON=O)C	54.1	3	3	CE	CE	Positive
402	N-(4'-fluorobiphenyl-4yl)acetamide	4[-(4-Fluorophenyl)acetanilide; 4'-(4-fluorophenyl)-acetanilide; N-(4'-fluoro-4-biphenylyl)acetamide.	4164-28-7	CPDB	229.25	C14H12FNO	CC(NC1=CC=C(C2=CC=C(F)C=C2)C=C1)=O	1.01	3	ND	ND	ND	Positive
977	Methyl tert-butyl ether		443-72-1	CPDB	88.1492	C5H12O	CC(OC)(C)C	702	3	3	ND	ND	Positive
433	Ethyl 2-(4-chlorophenoxy)-2-methylpropionate	2-(p-Chlorophenoxy)-2-methylpropionic acid ethyl ester; Abitrate; Atromid S; Ethyl alpha-p-chlorophenoxyisobutyrate.	63885-23-4	Toxnet	242.7	C12H15ClO3	CC(OC1=CC=C(C=C1)Cl)(C(=O)OCC)C	169	3	3	ND	ND	Positive
512	3-Nitro-3-hexene	-	924-16-3	CPDB	129.16	C6H11NO2	CC/C(=C/CC)[N+](=O)[O-]	8.66	3	3	ND	ND	Positive
976	Z-Methyl-O,N,N-azoxyethane		872-50-4	CPDB	88.109	C3H8N2O	CC\N=[N+](/C)[O-]	11.5	3	ND	ND	ND	Positive
1104	Senkirkine		116-29-0	CPDB	365.4254	C19H27NO6	CC=C1C[CH](C)[C](C)(O)C(=O)OCC2=CCN(C)CC[CH](OC1=O)C2=O	1.7	3	ND	ND	ND	Positive
408	Crotonaldehyde	(E)-2-Butenal; (E)-Crotonaldehyde; trans-2-Butenal; trans-crotonaldehyde.	21626-89-1	CPDB	70.09	C4H6O	CC=CC=O	4.2	3	ND	ND	ND	Positive
321	Acetaldehyde	Aceteldehyde; Acetic aldehyde; acetylaldehyde; Aldehyde; Aldehyde C(2); ethanal; Ethyl aldehyde.	75-07-0	CPDB	44.05	C2H4O	CC=O	153	3	3	ND	ND	Positive
837	Deltamethrin	(1R-(1alpha(S*),3alpha))-3-(2,2-dibromoethenyl)-2,2-dimethyl-, cyano(3-phenoxyphenyl)methyl cyclopropanecarboxylate; (1R,3R)-3-(2,2-dibromovinyl)-2,2-dimethylcyclopropane carboxylic acid, (S)-alpha-cyano-3-phenoxybenzyl ester; 3-(2,2-Dibromoethenyl)-2,2-dimethylcyclopropanecarboxylic acid cyano(3-phenoxyphenyl)methyl ester; Butoflin; Butox; Crackdown; Cyano-m-phenoxybenzyl (1R,3R)-3-(2,2-dibromov…	117-80-6	TOXNET	505.205	C22H19Br2NO3	CC1(C(C1C=C(Br)Br)C(=O)OC(C2=CC(=CC=C2)OC3=CC=CC=C3)C#N)C	ND	3	3	ND	ND	Positive
945	Indolidan		78-79-5	CPDB	257.2914	C14H15N3O2	CC1(C)C(=O)NC2C=CC(=CC1=2)C3=NNC(=O)CC3	2.01	3	3	ND	ND	Positive
198	Isophorone	1,1,3-trimethyl-3-cyclohexene-5-one; 1,5,5-Trimethyl-1-cyclohexen-3-one; 3,5,5-Trimethyl-2-cyclohexen-1-one; 3,5,5-Trimethyl-2-Cyclohexenone; 3,5,5-Trimethylcyclohex-2-enone; 3,5,5-Trimethylcyclohexenone; Alpha-isophorone; Isoacetophorone; isoforon.	78-59-1	NTP291	138.21	C9H14O	CC1(CC(=CC(=O)C1)C)C	1210	3	1	SE	NE	Positive
112	2,4-Dinitrotoluene	1-Methyl-2,4-Dinitrobenzene; 2,4-dinitrotoluol; 2,4-DNT; Dinitrotoluene, 2,4-; Dinitrotoluol; DNT.	121-14-2	NTP54	182.14	C7H6N2O4	CC1=C(C=C(C=C1)[N+](=O)[O-])[N+](=O)[O-]	6.21	3	3	ND	ND	Positive
918	Gemfibrozil	Lopid; Lipur; Gemfibromax; Renabrazin; Cholespid.	1121-92-2	CPDB	250.337	C15H22O3	CC1=C(C=C(C=C1)C)OCCCC(C(=O)O)(C)C	ND	3	1	ND	ND	Positive
755	4,4'-Methylene-bis(2-methylaniline)	3,3'-Dimethyl-4,4'-diaminodiphenylmethane.	315-22-0	CPDB	226.32	C15H18N2	CC1=C(C=CC(=C1)CC2=CC(=C(C=C2)N)C)N	7.38	3	3	ND	ND	Positive
336	ortho-Aminoazotoluene	2',3-dimethyl-4-aminoazobenzene; O-AAT; oil yellow 2681; oil yellow 2R; oil yellow a; oil yellow at; oil yellow c; oil yellow i; oil yellow t; organol yellow 2t; solvent yellow 3; somalia yellow r; sudan yellow rra; toluazotoluidine; tulabase fast garnet gb; tulabase fast garnet gbc; waxakol yellow nl; 2-Amino-5-azotoluene; o-aminoazotoluol; o-Aminoazotoulene; O-AT; 2-methyl-4-((2-methylphenyl)az…	97-56-3	CPDB	225.29	C14H15N3	CC1=C(C=CC=C1)/N=N/C2=CC(=C(C=C2)N)C	4.04	3	3	ND	ND	Positive
533	o-Nitrosotoluene	-	17673-25-5	CPDB	121.14	C7H7NO	CC1=C(C=CC=C1)N=O	50.7	3	ND	ND	ND	Positive
644	o-Toluenesulfonamide	o-Methylbenzenesulfonamide.	50-33-9	CPDB	171.21	C7H9NO2S	CC1=C(C=CC=C1)S(=O)(=O)N	3960	3	3	ND	ND	Positive
884	2,6-Dinitrotoluene	1,3-Dinitro 2-methyl benzene; 2,6-DNT; 2-methyl-1,3-dinitrobenzene.	562-10-7	CPDB	182.1354	C7H6N2O4	CC1=C(C=CC=C1[N+](=O)[O-])[N+](=O)[O-]	0.292	3	ND	ND	ND	Positive
830	Citrinin	,6-Dihydro-8-hydroxy-3,4,5-trimethyl-6-oxo-3H-2-benzopyran-7-carboxylic acid; Antimycin.	53-43-0	CPDB	250.2506	C13H14O5	CC1=C2C(=CO[C@H]([C@@H]2C)C)C(=C(C1=O)C(=O)O)O	7.48	3	3	ND	ND	Positive
877	7,12-Dimethylbenz(a)anthracene	1,4-dimethyl-2,3-benzophenanthrene; 7,12-dimethylbenzanthracene; 7,12-dmba; 9,10-Dimethyl-1,2-benzanthracene; 9,10-dimethyl-benzanthracene; DMBA.	971-15-3	TOXNET	256.3464	C20H16	CC1=C2C=CC=CC2=C(C3=CC=C4C(=C13)C=CC=C4)C	ND	3	3	ND	ND	Positive
235	2,4,5-Trimethylaniline	1,2,4-trimethyl-5-aminobenzene; 1-amino-2,4,5-trimethylbenzene; pseudocumidine; psi-cumidine.	137-17-7	NTP160	135.21	C9H13N	CC1=CC(=C(C=C1C)N)C	33.6	3	3	ND	ND	Positive
356	Methylthiouracil	2,3-dihydro-6-methyl-2-thioxo-4(1H)-Pyrimidinone; 2-mercapto-4-hydroxy-6-methylpyrimidine; tiotiron; 2-mercapto-6-methylpyrimid-4-one; 2-thio-4-oxo-6-methyl-1,3-pyrimidine; 2-thio-6-methyl-pyrimidin-4-one; 4-hydroxy-2-mercapto-6-methylpyrimidine; 6-methyl-2-thiouracil; 6-Methylthiouracil; 6-methyluracil; 6-thio-4-methyluracil; alkiron; antibason; basecil; basethyrin; MTU; muracil; orcanon; prostr…	16699-10-8	IARC	142.18	C5H6N2OS	CC1=CC(=O)NC(=S)N1	ND	3	3	ND	ND	Positive
15	beta-Butyrolactone	3-Hydroxybutanoic Acid beta-Lactone; 4-Methyl-2-oxetanone; Beta-BUTYROLACETONE.	3068-88-0	CPDB	86.09	C4H6O2	CC1CC(=O)O1	13.8	3	3	ND	ND	Positive
32	ortho-Toluidin Hydrochloride	1-amino-2-methylbenzene hydrochloride; 1-methyl-2-aminobenzene hydrochloride; 2-amino-1-methylbenzene hydrochloride; o-Aminotoluene Hydrochloride; 2-methyl-1-aminobenzene hydrochloride; ortho-Toluidine hydrochloride; 2-Methylaniline hydrochloride; 2-methylbenzenamine hydrochloride; 2-tolueneamine hydrochloride; o-tolylamine hydrochloride.	636-21-5	NTP153	107.16	C7H9N	Cc1ccccc1N	43.6	3	3	ND	ND	Positive
63	Propylene Oxide	1,2-Epoxypropane; 1,2-Propylene Oxide; 2,3-epoxypropane; AD 6; ad 6 (suspending agent); epoxypropane; Methyl Ethylene Oxide; methyloxirane; Propene oxide; propylene epoxide.	75-56-9	NTP267	58.08	C3H6O	CC1CO1	74.4	3	3	SE	SE	Positive
1053	N-Nitrosothialdine	Dihydro-5-nitroso-2,4,6-trimethyl-4H-1,3,5-dithiazine	14698-29-4	CPDB	192.2936	C6H12N2OS2	CC1SC(SC(N1N=O)C)C	0.483	ND	3	ND	ND	Positive
627	Bromoethane	1-Bromoethane; bromic ether; Ethyl bromide; halon 2001; hydrobromic ether; Monobromoethane.	62-56-6	NTP363	108.97	C2H5Br	CCBr	149	3	2	SE	EE	Positive
870	6-Dimethylamino-4,4-diphenyl-3-heptanolacetate.HCl	1-alpha-Acetylmethadol hydrochloride; L-alpha-acetylmethadol hydrochloride; LAAM; L-Alphacetylmethadol.	598-64-1	CPDB	353.5034	C23H31NO2	CCC(C(CC(N(C)C)C)(C1=CC=CC=C1)C2=CC=CC=C2)OC(C)=O	68	3	3	ND	ND	Positive
586	Ethylbenzene	EB; Ethyl Benzene; ethylbenzol; Ethylenzene; phenylethane.	84-65-1	NTP466	106.17	C8H10	CCC1=CC=CC=C1	4350	3	3	CE	SE	Positive
263	1,2-Epoxybutane	1,2-Butylene Oxide; 2-Ethyloxirane; Epoxybutane, 1,2-; ethyloxirane.	106-88-7	NTP329	72.11	C4H8O	CCC1CO1	220	3	2	CE	EE	Positive
864	Dihydrosafrole	1,2-Methylenedioxy-4-propyl benzene; 1-(3,4-Methylenedioxyphenyl)propane; 5-propyl-1,3-Benzodioxole.	25962-77-0	CPDB	164.2036	C10H12O2	CCCC1=CC2=C(C=C1)OCO2	143	3	3	ND	ND	Positive
516	N-Nitrosodiethylamine	Diethylnitrosamide; Diethylnitrosamine; Diethylnitrosoamine; dana; DEN; DENA; ethylamine, N-Nitrosdi; NDEA; N-Ethyl-N-nitroso-ethanamine; Nitrosodiethylamine; nitrous diethylamide; N,N-Diethylnitrosamine; N-nitroso-N,N-diethylamine.	62-75-9	CPDB	102.14	C4H10N2O	CCN(CC)N=O	0.0265	3	3	ND	ND	Positive
467	Ethyl alcohol	alcohol; alcohol dehydrated; algrain; Anhydrol; cologne spirit; cologne spirits (alcohol); Denatured alcohol; Ethanol; ethanol 200 proof; Ethanol absolute; ethyl hydrate; ethyl hydroxide; fermentation alcohol; grain alcohol; jaysol; jaysol s; methylcarbinol; molasses alcohol; potato alcohol; sd alcohol 23-hydrogen; spirit; spirits of wine; Synasol; tecsol.	2303-16-4	CPDB	46.07	C2H6O	CCO	9110	3	1	ND	ND	Positive
796	Bemitradine		92-52-4	CPDB	284.3401	C15H18N5O	CCOCCC1=C(N=C(N)[N+]2NC=NC1=2)C3=CC=CC=C3	548	3	3	ND	ND	Positive
160	Chlorendic Acid	1,4,5,6,7,7-bicyclo[2.2.1]-5-heptene-2,3-dicarboxylic acid; 1,4,5,6,7,7-bicyclo[2.2.1]hept-5-ene-2,3-dicarboxylic acid; 1,4,5,6,7,7-hexachloro-5-norbornene-2,3-dicarboxylic acid; 1,4,5,6,7,7-Hexachlorobicyclo(2.2.1)-5-heptene-2,3-dicarboxylic acid; 1,4,5,6,7,7-hexachlorobicyclo[2.2.1]hept-5-ene-2,3-dicarboxylic acid; het acid; hexachloroendomethylenetetrahydrophthalic acid.	115-28-6	NTP304	388.85	C9H4Cl6O4	Cl[C@]2(Cl)[C@@]1(Cl)C(/Cl)=C(/Cl)[C@]2(Cl)[C@H](C(=O)O)[C@@H]1C(=O)O	40.8	3	3	CE	CE	Positive
351	Photomirex	-	56894-91-8	CPDB	545.55	C10Cl12	Cl[C@]54C(Cl)(Cl)[C@]1(Cl)[C@]2(Cl)[C@@]5(Cl)[C@]3(Cl)[C@@]4(Cl)[C@@]1(Cl)[C@@]2(Cl)C3(Cl)Cl	1.46	3	ND	ND	ND	Positive
406	alpha-1,2,3,4,5,6-Hexachlorocyclohexane	1,2,3,4,5,6-hexachlorocyclohexane, alpha isomer; (1alpha,2alpha,3beta,4alpha,5beta,6beta)-1,2,3,4,5,6-hexachlorocyclohexane; 1a,2a,3b,4a,5b,6b-hexachlorocyclohexane; alpha-benzene hexachloride; alpha-BHC; alpha-HCH; alpha-Hexachlorocyclohexane; alpha-Hexachlorocyclohexane; alpha-Hexachlorocyclohexanes; alpha-lindane; benzene-trans-hexachloride; HCH (alpha); Hexachlorocyclohexane-Alpha.	123-73-9	CPDB	290.83	C6H6Cl6	Cl[C@H]1[C@@H](Cl)[C@H](Cl)[C@H](Cl)[C@@H](Cl)[C@@H]1Cl	11.2	3	ND	ND	ND	Positive
413	Hexachlorobutadiene	1,1,2,3,4,4-hexachloro-1,3-Butadiene; 1,3-Hexachlorobutadiene; dolen-pur; gp-40-66:120; HCBD; hexachloro-1,3-butadiene; hexachlorobuta-1,3-diene; hexachlorobutadiene; HEXACHLOROBUTADIENE13; Perchlorobutadiene.	915-67-3	CPDB	260.76	C4Cl6	ClC(=C(Cl)Cl)C(=C(Cl)Cl)Cl	65.8	3	3	ND	ND	Positive
229	Tetrachloroethylene	1,1,2,2-Tetrachloroethylene; Ankilostin; tetralex; tetravec; Tetrochloroethane; tetroguer; Tetropil; antisol 1; Didakene; carbon dichloride; Dowper; Ethylene tetrachloride; fedal-un; Nema; PER; perawin; PERC; perchlor; Perchloroethylene; Perclene; perclene d; percosolve; PERK; perklone; persec; tetlen; Tetracap; tetrachloroethene; Tetrachloroethylene; tetraleno.	127-18-4	NTP311	165.83	C2Cl4	ClC(=C(Cl)Cl)Cl	101	3	3	CE	SE	Positive
751	DDT	1,1,1-Trichloro-2,2-bis(p-chlorophenyl)ethane; 1,1,1-Trichlorobis(chlorophenyl)ethane; bovidermol; chlorophenothane; chlorophenotoxum; Citox; clofenotane; dedelo; deoval; Detox; detoxan; DNSBP; Dykol; estonate; genitox; gesafid; Gesapon; Gesarex; Gesarol; Geusapon; guesapon; guesarol; Gyron; havero-extra; hildit; ivoran; ixodex; kopsol; micro ddt 75; mutoxin; neocid; OMS 16; PEB1; pentachlorin; p…	838-88-0	CPDB	354.49	C14H9Cl5	ClC(C(C1=CC=C(C=C1)Cl)C2=CC=C(C=C2)Cl)(Cl)Cl	84.7	3	3	ND	ND	Positive
196	Hexachloroethane	1,1,1,2,2,2-hexachloroethane; avlothane; distokal; distopan; distopin; carbon hexachloride; egitol; ethane hexachloride; ethylene hexachloride; falkitol; fasciolin; HCE; mottenhexe; perchloroethane; phenohep.	67-72-1	NTP68 & NTP361	236.74	C2Cl6	ClC(C(Cl)(Cl)Cl)(Cl)Cl	55.4	3	1	CE	NE	Positive
699	1,2,3-Trichloropropane	Allyl trichloride; Glycerin trichlorohydrin; glyceroltrichlorohydrin; glyceryl trichlorohydrin; Trichlorohydrin; Trichloropropane, 1,2,3-.	77-47-4	NTP384	147.43	C3H5Cl3	ClC(CCl)CCl	1.35	3	3	CE	CE	Positive
250	Carbon tetrachloride	Benzinoform; carbona; carbon chloride; Carbon tet; flukoids; Methane tetrachloride; necatorine; Necatorina; Perchloromethane; R 10; r 10 (refrigerant); Refrigerant R10; tetrachlorocarbon; Tetrachloromethane; tetrafinol; tetraform; tetrasol; univerm; vermoestricid.	56-23-5	CPDB	153.82	CCl4	ClC(Cl)(Cl)Cl	2.29	3	3	ND	ND	Positive
257	Bromodichloromethane	BDCM; Dichlorobromomethane; dichloromethylbromide; dichloromonobromomethane; monobromodichloromethane.	75-27-4	NTP321	163.83	CHBrCl2	ClC(Cl)Br	72.5	3	3	CE	CE	Positive
4	Chloroform	Formyl trichloride; methane trichloride; methenyl trichloride; Methyl trichloride; R 20; r 20 (refrigerant); Refrigerant R20; trichloroform; Trichloromethane.	67-66-3	CPDB	119.38	CHCl3	ClC(Cl)Cl	262	3	3	ND	ND	Positive
847	Dichloroacetylene	Dichloroethyne; DCA.	330-54-1	CPDB	94.928	C2Cl2	ClC#CCl	3.58	3	3	ND	ND	Positive
828	Ciprofibrate		108-91-8	CPDB	289.1578	C13H14Cl2O3	ClC1(C(C2=CC=C(C=C2)OC(C(=O)O)(C)C)C1)Cl	2.16	3	3	ND	ND	Positive
167	Chlorothalonil	1,3-dicyano-2,4,5,6-tetrachlorobenzene; 2,4,5,6-Tetrachloro-1,3-benzenedicarbonitrile; 2,4,5,6-tetrachloro-1,3-dicyanobenzene; 2,4,5,6-tetrachloroisophthalonitrile; Ortho Multi-Purpose Fungicide Daconil 2787; m-TCPN; Black Leaf Lawn & Garden Fungicide; Bombardier; Bonide; Bravo; bravo-w-75; chloroalonil; Chlorothanonil; ClortoCaffaro; Clortosip; DAC-2787; Dacobre; Daconil; Daconil 2787; Dexol Fun…	1897-45-6	NTP41	265.91	C8Cl4N2	ClC1=C(C(=C(C(=C1C#N)Cl)Cl)Cl)C#N	2270	3	3	ND	ND	Positive
472	Hexachlorobenzene	Amatin; Anticarie; Bunt-cure; Bunt-no-more; Ceku C.B.; co-op hexa; granox nm; HCB; hexa c.b.; julian's carbon chloride; No Bunt; no bunt 40; no bunt 80; pentachlorophenyl chloride; perchlorobenzene; sanocide; smut-go; Snieciotox.	117-10-2	CPDB	284.78	C6Cl6	ClC1=C(C(=C(C(=C1Cl)Cl)Cl)Cl)Cl	3.86	3	3	ND	ND	Positive
311	Pentachloroanisole	2,3,4,5,6-Pentachloroanisole; Methyl pentachlorophenate; methyl pentachlorophenyl ester; PCP methyl ether; pentachloromethoxybenzene; Pentachlorophenol methyl ester; pentachlorophenyl methyl ether.	1825-21-4	NTP414	280.37	C7H3Cl5O	ClC1=C(C(=C(C(=C1OC)Cl)Cl)Cl)Cl	24.8	3	2	SE	EE	Positive
458	3,3'-Dichlorobenzidine	o,o'-dichlorobenzidine; 3,3'-Dichloro-(1,1'-biphenyl)-4,4'-diamine; 3,3'-dichloro-4,4'-diaminobiphenyl; 3,3'-dichloro-4,4'-biphenyldiamine; 3,3-Dichlorobenzidine; 3,3'-dichlorobiphenyl-4,4'-diamine; 4,4'-diamino-3,3'-dichlorobiphenyl; dichlorobenzidine; Dichlorobenzidine, 3,3'-; C.I. 23060; DCB.	77094-11-2	CPDB	253.13	C12H10Cl2N2	ClC1=C(C=CC(=C1)C2=CC(=C(C=C2)N)Cl)N	28.1	3	3	ND	ND	Positive
28	4,4'-Methylenebis(2-chloroaniline)	2,2'Dichloro-4,4'-methylene dianiline; 3,3'-Dichloro-4,4'-diaminodiphenyl methane; 4,4'-diamino-3,3'-dichlorodiphenylmethane; 4,4-Methylene bis(2-chloroaniline); 4,4'-Methylenebis-(2-Chlorobenzenamine); p,p'-methylenebis(alpha-chloroaniline); di(4-amino-3-chlorophenyl)methane; Bis Amine; bis-amine A; BOCA; Cl-mda; curalin M; Curene 442; Cyanaset; DACPM; MBOCA; methylene-bis-orthochloroaniline; Me…	101-14-4	CPDB	267.16	C13H12Cl2N2	ClC1=C(C=CC(=C1)CC2=CC(=C(C=C2)N)Cl)N	19.3	3	3	ND	ND	Positive
726	Nitrofen	2,4-Dichloro-1-(4-nitrophenoxy)benzene; 2',4'-dichloro-4-nitrodiphenyl ether; 2,4-dichloro-4'-nitrodiphenyl ether; 2,4-Dichlorophenyl p-nitrophenyl ether; 4-(2,4-dichlorophenoxy)nitrobenzene; 4'-nitro-2,4-dichlorodiphenyl ether; FW 925; mezotox; niclofen; NIP; nitofen; nitrafen; nitraphen; Nitrochlor; nitrophen; preparation 125; TOK; TOK-2; TOK E; tok e-25; tok e 40; tokkorn; tok wp-50; trizilin.	789-61-7	CPDB & NTP184	284.1	C12H7Cl2NO3	ClC1=C(C=CC(=C1)Cl)OC2=CC=C(C=C2)[N+](=O)[O-]	420	1	3	ND	ND	Positive
457	[4-Chloro-6-(2,3-xylidino)-2-pyrimidinylthio]acetic acid	Pirinixic acid.	18413-14-4	CPDB	323.8	C14H14ClN3O2S	ClC1=CC(=NC(=N1)SCC(=O)O)NC2=CC=CC(=C2C)C	4.36	3	ND	ND	ND	Positive
230	Tetrachlorvinphos	2,4,5-trichloro-alpha-(chloromethylene)benzyl alcohol dimethyl phosphate; 2-Chloro-1-(2,4,5-trichlorophenyl)vinyl dimethyl phosphate; 2-chloro-1-(2,4,5-trichlorophenyl)vinyl phosphoric acid dimethyl ester; Dietreen; Gardona; Phosphoric acid, 2-chloro-1-(2,4,5-trichlorophenyl) ethenyl dimethyl ester; phosphoric acid, 2-chloro-1-(2,4,5-trichlorophenyl)vinyl dimethyl ester; Rabon; rabond; SD 8447; S…	961-11-5	NTP33	365.96	C10H9Cl4O4P	ClC1=CC(Cl)=C(/C(OP(=O)(OC)OC)=C/Cl)C=C1Cl	ND	1	3	ND	ND	Positive
259	1,4-Dichlorobenzene	PARA; para-Dichlorobenzene; p-dichlorobenzol; p-chlorophenyl chloride; Paracide; Paradow; Paramoth; paranuggets; Para-zene; Dichlorobenzene, 1,4-; Dichlorocide; dichloricide; DCB; Evola; globol; PDB; PDCB; persia-perazol; santochlor.	106-46-7	NTP319	147	C6H4Cl2	ClC1=CC=C(C=C1)Cl	644	3	1	CE	NE	Positive
65	2,3,7,8-Tetrachlorodibenzo-p-dioxin	2,3,7,8-T4CDD; 2,3,7,8-tcdd; 2,3,7,8-Tetrachlorodibenzo-1,4-dioxin; 2,3,7,8-Tetrachlorodibenzo[b,e][1,4]dioxin; 2,3,7,8-tetrachlorodibenzodioxin; dibenzo-dioxin, 2,3,7,8-tetrachlorinated; Dioxin; TCDBD; TCDD; tetradioxin; Tetrachlorodibenzo-1,4-dioxin; tetrachlorodibenzodioxin.	1746-01-6	NTP209	321.97	C12H4Cl4O2	ClC1=CC2=C(C=C1Cl)OC3=C(C=C(C(=C3)Cl)Cl)O2	4.57E-05	3	3	ND	ND	Positive
791	Atrazine	-Chloro-3-ethylamino-5-isopropylamino-2,4,6-triazine; aatram; aatrex; aktikon; argezin; atazinax; atrasine; atrataf; Atratol; Candex; cekuzina-t; chromozin; Crisamina; crisatrina; Crisazina; Cyazine; Extrazine II; fenamine; Fenatrol; gesoprim; hungazin;	88133-11-3	CPDB & IARC	215.6851	C8H14ClN5	ClC1=NC(=NC(=N1)NC(C)C)NCC	31.7	3	3	ND	ND	Positive
393	Aroclor 1260	Arochlor 1260; Chlorodiphenyl (60% Cl); Clophen A 60; pcb-1260; polychlorinated biphenyl 1260.	3031-51-4	CPDB	395.33	C12H3Cl7	Clc2c(c(cc(c2Cl)Cl)Cl)c3c(cc(cc3Cl)Cl)Cl	1.74	3	3	ND	ND	Positive
349	HCDD mixture	Dibenzo(b,e)(1,4)dioxin, hexachloro-; H6CDD; HCDD; Hexachlorodibenzo-p-dioxin; Hexachlorodibenzodioxin; HxCDD, 2,3,7,8-.	13483-18-6	NTP198 & NTP202	390.84	C24H4Cl12O4	Clc2cc1Oc3c(Oc1c(Cl)c2Cl)cc(Cl)c(Cl)c3Cl.Clc2cc1Oc3cc(Cl)c(Cl)c(Cl)c3Oc1c(Cl)c2Cl	5.96E-04	2	3	ND	ND	Positive
482	Mirex	1,1a,2,2,3,3a,4,5,5,5a,5b,6-Dodecachloro-octahydro-1,3,4-metheno-1H-cyclobuta[cd]pentalene; 1,1a,2,2,3,3a,4,5,5a,5b,6-dodecachlorooctahydro-1,3,4-metheno-1H-cyclobuta(cd)pentalene; 1,2,3,4,5,5-Hexachloro-1,3-cyclopentadiene dimer; bichlorendo; cg-1283; Cyclopentadiene, 1,2,3,4,5,5-hexachloro-, dimer; Dechlorane; dechlorane 4070; Dechlorane Plus; dodecachlorooctahydro-1,3,4-metheno-1H-cyclobuta(cd…	20570-96-1	NTP313 & CPDB	545.55	C10Cl12	ClC53C1(Cl)C4(Cl)C2(Cl)C1(Cl)C(Cl)(Cl)C5(Cl)C2(Cl)C3(Cl)C4(Cl)Cl	1.77	3	3	CE	CE	Positive
344	Kepone	1,1a,3,3a,4,5,5,5a,5b,6-decachlorooctahydro-1,3,4-Metheno-2H-cyclobuta[c,d]pentalen-2-one; 1,1a,3,3a,4,5,5a,6-decachlorooctahydro-1,3,4-metheno-2H-cyclobuta(cd)pentalen-2-one; 1,2,3,5,6,7,8,9,10,10-decachloropentacyclo[5.2.1.0(2,6).0(3,9).0(5,8)]decano-4-one; Chlordecone; ciba 8514; compound 1189; decachloro-1,3,4-metheno-2H-cyclobuta(cd)pentalen-2-one; Decachloroketone; decachlorooctahydro-1,3,4…	143-50-0	CPDB	490.64	C10Cl10O	ClC54C(=O)C1(Cl)C2(Cl)C5(Cl)C3(Cl)C4(Cl)C1(Cl)C2(Cl)C3(Cl)Cl	2.96	1	3	ND	ND	Positive
64	Telone II, Technical	1,3-Dichloro-1-Propene; 1,3-dichloro-1-propylene; 1,3-Dichloro-2-propene; 1,3-Dichloropropene; 1,3-dichloropropene-1; 1,3-Dichloropropene, E,Z-; 1,3-Dichloropropene (mixed); 1,3-Dichloropropene (mixed isomers); 1,3-Dichloropropylene; 1,3-D; 3-Chloroallyl Chloride; 3-Chloropropenyl Chloride; alpha-Chloroallyl Chloride; alpha,gamma-Dichloropropylene; Dichloropropene, 1,3- (Telone II) ; Chloroallyl …	542-75-6	NTP269	110.97	C3H4Cl2	ClCC=CCl	94	3	3	CE	SE	Positive
164	3-(Chloromethyl) Pyridine Hydrochloride	3-Picolyl chloride hydrochloride.	6959-48-4	NTP95	127.57	C6H6ClN	ClCc1cccnc1	433	3	2	ND	ND	Positive
19	Epichlorohydrin	1,2-epoxy-3-chloropropane; 1-chloro-2,3-epoxypropane; 2,3-epoxypropyl chloride; 2-(Chloromethyl)oxirane; 3-Chloro-1,2-epoxypropane; 3-Chloro-1,2-propylene oxide; 3-Chloropropene-1,2-oxide; 3-Chloropropylene Oxide; 3-Chloropropyl epoxide; alpha-epichlorohydrin; Allyl chloride oxide; Cardolite NC-513; (Chloromethyl) Ethylene Oxide; (chloromethyl)oxirane; DL-a-epichlorohydrin; Ech; EPI; Epoxy-3-chlo…	106-89-8	CPDB	92.53	C3H5ClO	ClCC1CO1	2.96	3	3	ND	ND	Positive
252	1,2-Dichloroethane	1,2-DCE; 1,2-Ethylene dichloride; 1,2-Ethylidene dichloride; 2-Dichloroethane; alpha, beta-dichloroethane; dichloremulsion; Dichloroethane, 1,2-; di-chlor-mulsion; borer sol; Brocide; destruxol borer-sol; Dutch liquid; Dutch oil; EDC; Ethane dichloride; Ethylene dichloride; Ethylene chloride; Freon 150; glycol dichloride; sym-dichloroethane.	107-06-2	NTP55	98.96	C2H4Cl2	ClCCCl	8.04	3	3	ND	ND	Positive
260	Dichloromethane	Aerothene MM; DCM; Freon 30; Methane dichloride; Methylene dichloride; Methylene chloride; METHYLENE CHLORIDE (DICHLOROMETHANE); narkotil; Plastisolve; R 30; Refrigerant 30; solaesthin; solmethine.	75-09-2	NTP306	84.93	CH2Cl2	ClCCl	724	3	3	SE	CE	Positive
292	Nitrogen Mustard	2,2'-Dichloro-N-methyldiethylamine; 2-chloro-N-(2-chloroethyl)-N-methylethanamine; Bis(2-chloroethyl)methylamine; Bis(beta-chloroethyl) methylamine; Dichloren; Caryolysine; Chlormethine; HN-2; MBA; Mechloroethamine; Mechlorethanamine; Mustine Note; N,N-bis(2-chloroethyl)methylamine.	51-75-2	CPDB	156.05	C5H11Cl2N	ClCCN(C)CCCl	0.0114	3	ND	ND	ND	Positive
245	Melphalan	3025 c.b.; 3-(p-(bis(2-chloroethyl)amino)phenyl)-L-alanine; 4-[bis(2-chloroethyl)amino]-L-Phenylalanine; p-L-sarcolysine; p-N-bis(2-chloroethyl)amino-L-phenylalanine; p-N-di(chloroethyl)aminophenylalanine; AT-290; cb 3025; L-3-(p-(bis(2-chloroethyl)amino)phenyl)alanine; L-PAM; L-phenylalanine mustard; L-sarcolysine; L-sarkolysin; melfalan; mephalan; phenylalanine mustard; phenylalanine nitrogen m…	148-82-3	CPDB	305.2	C13H18Cl2N2O2	ClCCN(C1=CC=C(C=C1)C[C@H](C(=O)O)N)CCCl	0.0938	3	3	ND	ND	Positive
405	Chloroambucil	4-(p-bis(2-chloroethyl)aminophenyl)butyric acid; 4-(p-bis(beta-chloroethyl)aminophenyl)butyric acid; 4-(p-(N,N-Di-2-chloroethyl)aminophenyl)butyric acid; 4-(p-N,N-Di-(beta-chloroethyl)aminophenyl)butyric acid; 4-[bis(2-chloroethyl)amino]benzenebutanoic acid; 4-[Bis(2-chloroethyl)aminophenyl]butyric acid; Ambochlorin; Amboclorin; cb 1348; Cb l348; Chloraminophen; Chlorobutin; Ecloril; Elcoril; Leu…	302-15-8	CPDB	304.22	C14H19Cl2NO2	ClCCN(C1=CC=C(C=C1)CCCC(=O)O)CCCl	0.896	3	3	ND	ND	Positive
216	Phenesterin	(3-beta)-cholest-5-en-3-ol 4-(bis(2-chloroethyl)amino)benzeneacetate; p-bis(2-chloroethyl)aminophenylacetate cholesteryl; (p-(bis(2-chloroethyl)amino)phenyl)acetic acid cholesterol ester; (4-(bis(2-chloroethyl)amino)phenyl)acetic acid cholesteryl ester; cholest-5-en-3beta-ol 4-(bis(2-chloroethyl)amino)benzeneacetate; cholesterol (p-(bis(2-chloroethyl)amino)phenyl)acetate; fenesterin; fenestrin; p…	601472	NTP60	644.81	C39H59Cl2NO2	ClCCN(c1ccc(cc1)CC(=O)O[C@@H]5C/C4=C/C[C@@H]2[C@H](CC[C@@]3([C@H](CC[C@@H]23)[C@@H](C)CCCC(C)C)C)[C@@]4(C)CC5)CCCl	0.523	1	3	ND	ND	Positive
551	Prednimustine	-	59-33-6	CPDB	646.65	C35H45Cl2NO6	ClCCN(c1ccc(cc1)CCCC(=O)OCC(=O)[C@@]2(O)CC[C@H]3[C@H]5[C@H]([C@@H](O)C[C@]23C)[C@]/4(/C=C\C(=O)\C=C\4CC5)C)CCCl	19.2	ND	3	ND	ND	Positive
26	Cyclophosphamide	1-(bis(2-chloroethyl)amino)-1-oxo-2-aza-5-oxaphosphoridine; 2-(di(2-chloroethyl)amino)-1-oxa-3-aza-2-phosphacyclohexane 2-oxide; Enduxan; Genoxal; Mitoxan; N-bis(beta-Chloroethyl)-N'O,trimethylenephosphoric acid ester diamide; Neosar; N,N-Bis(2-chloroethyl)-N',O-propylenephosphoric acid ester diamide; N,N-Di(2-chloroethyl)-N,O-propylene-phosphoric acid ester diamide; N,N-bis(2-chloroethyl)-N'-(3-…	50-18-0	CPDB	261.09	C7H15Cl2N2O2P	ClCCN(CCCl)[P]1(=O)NCCCO1	2.21	3	3	ND	ND	Positive
247	Chlornaphazine	2-bis(2-chloroethyl)aminonaphthalene; 2-naphthylamine mustard; 2-naphthylbis(2-chloroethyl)amine; Chlornapazine; bis(2-chloroethyl)-2-naphthylamine; bis(2-chloroethyl)-beta-naphthylamine; dichloroethyl-beta-naphthylamine; beta-naphthyl-di-(2-chloroethyl)amine; beta-naphthyl-bis-(beta-chloroethyl)amine; cb 1048; chloronaftina; chlornaphthazine; chloronaphthine; naphthylamine mustard; N,N-bis(2-chl…	494-03-1	Toxnet	268.19	C14H15Cl2N	ClCCN(CCCl)c2ccc1ccccc1c2	ND	3	3	ND	ND	Positive
353	Isophosphamide	1,3,2-Oxazaphosphorine, 3-(2-chloroethyl)-2-[(2-chloroethyl)amino]tetrahydro-, 2-oxide; 2,3-N,N(sup 1)-Bis(2-chloroethyl)diamido-1,3,2-oxazaphosphoridinoxy-; 2H-1,3,2-Oxazaphosphorin-2-amine, N,3-bis(2-chloroethyl)tetrahydro-, 2-oxide; 3-(2-Chloroethyl)-2-[(2-chloroethyl)amino]perhydro-2H-1,3,2-oxazaphosphorineoxide; 3-(2-Chloroethyl)-2-[(2-chloroethyl)amino]tetrahydro-2H-1,3,2-oxazaphosphorine 2…	111-44-4	NTP32	261.09	C7H15Cl2N2O2P	ClCCN[P]1(=O)OCCCN1CCCl	0.739	1	3	ND	ND	Positive
241	Chloromethyl Methyl Ether	Chlorodimethyl ether; chloromethoxymethane; Chloromethyl Methyl Ether; CMME; methyl chloromethyl ether; Monochlorodimethyl ether.	107-30-2	CPDB	80.51	C2H5ClO	ClCOC	5.5	3	ND	ND	ND	Positive
240	Bis(chloromethyl)ether	1,1'-Dichlorodimethyl Ether; BCME; BIS(2-CHLOROMETHYL) ETHER; Dichlorodimethyl ether, symmetrical; chloromethyl ether; oxybis[chloromethane]; sym-Dichloromethyl Ether.	542-88-1	CPDB	114.96	C2H4Cl2O	ClCOCCl	3.57E-03	3	ND	ND	ND	Positive
545	N-Nitroso-N-Methylurea	1-Methyl-1-Nitrosourea; 1-nitroso-1-methylurea; methylnitrosourea; MNU; Nitrosomethylurea; n-methyl-n-nitroso-carbamide; N-methyl-N-nitroso-Urea; NMH; NMM; NMU; N-Nitrosomethylurea - Carc.; N-nitroso-N-methylcarbamide; ski 24464; sri 859.	8001-50-1	CPDB	103.08	C2H5N3O2	CN(C(=O)N)N=O	0.0927	3	ND	ND	ND	Positive
872	trans-2-[(Dimethylamino)methylimino]-5-[2-(5-nitro-2-furyl)vinyl]-1,3,4-oxadiazole		6119-92-2	IARC	277.236	C11H11N5O4	CN(C)/C=N/c2nnc(/C=C/c1ccc(o1)[N+]([O-])=O)o2	22.4	3	3	ND	ND	Positive
544	1-phenyl-3,3-dimethyltriazene	3,3-dimethyl-1-phenyl-1-Triazene; 3,3-dimethyl-1-phenyltriazene; DMPT; N,N-Dimethyltriazenobenzene; PDMT; PDT.	55090-44-3	CPDB	149.2	C8H11N3	CN(C)/N=N/C1=CC=CC=C1	2.31	3	3	ND	ND	Positive
1153	N,N,N'-trimethyl-N'-nitroso-1,2-ethanediamine	Methylnitrosamino-N,N-dimethylethylamine		TOXNET	131.1763	C5H13N3O	CN(C)CCN(C)N=O	ND	3	3	ND	ND	Positive
980	3'-Methyl-4-dimethylaminoazobenzene	MDAB; 3'-Methyl-dab	452-86-8	CPDB	239.3194	C15H17N3	CN(C1=CC=C(C=C1)/N=N/C2=CC(=CC=C2)C)C	3.28	3	ND	ND	ND	Positive
201	4,4'-Methylenebis(N,N-Dimethylaniline)	p,p'-bis(dimethylamino)diphenylmethane; p,p'-dimethylaminodiphenylmethane; p,p'-bis(N,N-dimethylaminophenyl)methane; 4,4'-Methylene bis(N,N-dimethylaniline); 4,4'-Methylene bis(N,N-dimethylbenzenamine); 4,4'-METHYLENEBIS(N,N'-DIMETHYLANILINE); p,p'-Tetramethyldiamindiphenylmethane; 4,4'-Tetramethyldiaminodiphenylmethane; p,p[-Tetramethyldiamindiphenylmethane; Bis[p-(dimethylamino)phenyl]methane; …	101-61-1	NTP186	254.37	C17H22N2	CN(C1=CC=C(C=C1)CC2=CC=C(C=C2)N(C)C)C	16.4	3	3	ND	ND	Positive
1	4-Dimethylaminoazobenzene	Solvent Yellow 2; Butter Yellow; Methyl yellow; DAB; Oil Yellow; N,N-dimethyl-4-aminoazobenzene; N,N-dimethyl-4-(phenylazo)benzenamine; Dimethylaminoazobenzene; yellow g soluble in grease; stear yellow jb; sudan gg; sudan yellow; sudan yellow gg; sudan yellow gga; toyo oil yellow g; waxoline yellow ad; waxoline yellow ads; oil yellow g; oil yellow 2g; oil yellow g-2; oil yellow gg; oil yellow gr;…	60-11-7	Toxnet	225.3	C14H15N3	CN(C1=CC=C(C=C1)N=N/C2=CC=CC=C2)C	3.31	ND	3	ND	ND	Positive
622	N,N-Dimethylaniline	(dimethylamino)benzene; Dimethylaniline; Dimethylaniline, N-N-; dimethylphenylamine; Dimethylphylamine; DMA; N,N-dimethylbenzenamine; N,N-dimethylphenylamine; Versneller NL 63/10.	55566-30-8	NTP360	121.18	C8H11N	CN(C1=CC=CC=C1)C	125	3	1	SE	NE	Positive
571	Nitrosomethylaniline	Methyl-phenyl-nitrosamine; N-Methyl-N-nitrosoaniline; N-methyl-N-nitrosobenzenamine; N-NITROSO-N-METHYLANILINE.	77337-54-3	CPDB	136.15	C7H8N2O	CN(C1=CC=CC=C1)N=O	0.142	3	3	ND	ND	Positive
1045	N-Nitrosomethyl(2-oxopropyl)amine	(2-Oxopropyl)methylnitrosamine	244-63-3	CPDB	116.1194	C4H8N2O2	CN(CC(C)=O)N=O	0.0172	3	3	ND	ND	Positive
1038	Nitrosoethylmethylamine	N,N-Methylethylnitrosamine	4515-18-8	CPDB	88.109	C3H8N2O	CN(CC)N=O	0.0503	3	3	ND	ND	Positive
527	Nitrosomethylundecylamine	-	60599-38-4	CPDB	214.35	C12H26N2O	CN(CCCCCCCCCCC)N=O	2.37	3	ND	ND	ND	Positive
1043	N-Nitrosomethyl-(2-hydroxyethyl) amine	N-Nitrosomethylethanolamine	23282-20-4	CPDB	104.1084	C3H8N2O2	CN(CCO)N=O	1.29	3	ND	ND	ND	Positive
519	N-nitrosodimethylamine	Dimethylnitrosamine; Dimethylnitrosoamine; DMN; DMNA; Methamine, N-methyl-N-nitroso-; NDMA; Nitrosodimethylamine; nitrous dimethylamide; N-methyl-N-nitroso-methanamine; N,N-dimethylnitrosamine.	91308-70-2	CPDB	74.08	C2H6N2O	CN(N=O)C	0.0959	3	3	ND	ND	Positive
357	4-(4-(N-methyl-N-nitrosoamino)styryl)quinoline	-	7758-01-2	CPDB	289.34	C18H15N3O	CN(N=O)C1=CC=C(C=C1)C=CC2=C3C=CC=CC3=NC=C2	0.699	3	3	ND	ND	Positive
994	Methylnitramine	N-Nitromethanamine	58139-48-3	CPDB	76.0548	CH4N2O2	CN[N+](=O)[O-]	17.4	3	3	ND	ND	Positive
724	Acronycine	3,12-dihydro-6-methoxy-3,3,12-trimethyl-7H-pyrano(2,3-c)acridin-7-one; Acronine.	13366-73-9	NTP49	321.38	C20H19NO3	CN1C2=C(C(OC)=CC3=C2C=CC(O3)(C)C)C(C4=C1C=CC=C4)=O	0.505	3	3	ND	ND	Positive
368	2-Amino-3-methylimidazo[4,5-f]quinoline	2-amino-3-methyl-3H-imidazo(4,5-f)quinoline; 3-methyl-3H-imidazo(4,5-f)quinolin-2-amine; IQ.	624-84-0	CPDB	198.23	C11H10N4	CN1C2=C(C3=C(C=C2)N=CC=C3)N=C1N	0.812	3	3	ND	ND	Positive
965	MeIQx	2-amino-3,8-dimethylimidazo(4,5-f)quinoxaline	150-76-5	CPDB	213.2414	C11H11N5	CN1C2=C(C3=NC(=CN=C3C=C2)C)N=C1N	1.66	3	3	ND	ND	Positive
567	Phenazone	1,2-Dihydro-1,5-dimethyl-2-phenyl-3H-pyrazol-3-one; 2,3-Dimethyl-1-phenyl-3-pyrazolin-5-one; Antipyrine; ANTIPYRINE CRYSTALLINE.	614-95-9	CPDB	188.23	C11H12N2O	CN1N(C2=CC=CC=C2)C(=O)C=C1C	1230	3	ND	ND	ND	Positive
220	Procarbazine Hydrochloride	1-(p-isopropylcarbamoylbenzyl)-2-methylhydrazine hydrochloride; 1-methyl-2-p-(isopropylcarbamoyl)benzohydrazide hydrochloride; 1-methyl-2-(p-isopropylcarbamoylbenzyl)hydrazine hydrochloride; 2-(p-(isopropylcarbamoyl)benzyl)-1-methylhydrazine hydrochloride; p-(N'-methylhydrazinomethyl)-N-isopropylbenzamide hydrochloride; Ibenzmethyzine hydrochloride; IBZ; Matulane; MBH; MIH hydrochloride; nathulan…	366-70-1	NTP19	257.8	C12H19N3O	CNNCC1(=CC=C(C=C1)C(=O)NC(C)C).Cl	0.351	3	3	ND	ND	Positive
199	Lasiocarpine	2,3,5,7alphabeta-tetrahydro-1-hydroxy-1H-pyrrolizine-7-methanol-1-angelate-7-(2,3-dihydroxy)-2- (1-methoxyethyl)-3-methylbutyrate; 2-methyl-2-Butenoic acid, [1S-[1alpha(Z),7(2S*,3R*),7alpha]]-7-[[2,3-dihydroxy-2-(1-methoxyethyl)-3-methyl-1-oxobutoxy]methyl]-2,3,5,alpha-tetrahydro-1H-pyrrolizin-1-yl ester; 2-methyl-2-butenoic acid 7-((2,3-dihydroxy-2-(1-methoxyethyl)-3-methyl-1-oxobutoxy)methyl)-2…	303-34-4	NTP39	411.49	C21H33NO7	CO[CH](C)[C](O)(C(=O)OCC1=CCN2CC[CH](OC(=O)C(C)=CC)[CH]12)C(C)(C)O	0.476	3	3	ND	ND	Positive
831	Colcemid	Demecolcine; N-Methyl-N-desacetylcolchicine; (S)-6,7-dihydro-1,2,3,10-tetramethoxy-7-(methylamino)benzo[a]heptalen-9(5H)-one.	52918-63-5	SOC	371.4322	C21H25NO5	COC1=C(C(=CC2=C1C3=CC=C(OC)C(=O)C=C3[C@@H](NC)CC2)OC)OC	ND	3	ND	ND	ND	Positive
183	3,3'-dimethoxy-4,4'-biphenylene diisocyanate	3,3'-Bianisole-4,4'-Isocyanicacid Ester - Carc.; 3,3'-Dimethoxybiphenyl-4,4'-diisocyanate; 4,4'-diisocyanato-3,3'-dimethoxy-1,1'-biphenyl; dianisidine diisocyanate; isocyanic acid, 3,3'-dimethoxy-4,4'-biphenylene ester.	91-93-0	NTP128	296.28	C16H12N2O4	COC1=C(C=CC(=C1)C2=CC(=C(C=C2)N=C=O)OC)N=C=O	1630	3	3	ND	ND	Positive
320	ortho-NITROANISOLE	1-methoxy-2-nitrobenzene; 2-methoxynitrobenzene; 2-Nitroanisole; o-nitrophenyl methyl ether.	91-23-6	NTP416	153.14	C7H7NO3	COC1=C(C=CC=C1)[N+](=O)[O-]	15.6	3	3	CE	CE	Positive
610	8-Methoxypsoralen	6-hydroxy-7-methoxy-5-benzofuranacrylic acid delta-lactone; 7-furocoumarin; 8-Methoxy; 8-methoxy-2',3',6,7-furocoumarin; 8-Methoxy-4',5':6,7-furocoumarin; 8-Methoxyfuranocoumarin; 8-MOP; 8-MP; 9-methoxy-7H-furo(3,2-g)benzopyran-7-one; 9-methoxyfuro[3,2-g]chromen-7-one; 9-Methoxypsoralen; Ammoidin; meladinin; Meloxine; Methoxa-Dome; methoxalen; Methoxsalen; Oxsoralen; Oxsoralen Lotion; Oxsoralen U…	56802-99-4	CPDB & NTP359	216.19	C12H8O4	COC1=C2C(=CC3=C1OC=C3)C=CC(=O)O2	32.4	3	1	CE	NE	Positive
172	meta-Cresidine	2-amino-5-methoxytoluene; 2-methyl-p-anisidine; 4-methoxy-2-methylaniline.	102-50-1	NTP105	137.18	C8H11NO	COC1=CC(=C(C=C1)N)C	470	3	3	ND	ND	Positive
974	4-Methoxyphenol	Mequinol	36702-44-0	CPDB	124.139	C7H8O2	COC1=CC=C(C=C1)O	658	3	3	ND	ND	Positive
951	Isomazole	sulmazole; 1H-Imidazo(4,5-c)pyridine, 2-(2-methoxy-4-(methylsulfinyl)phenyl)-2-(2-Methoxy-4-(methylsulfinyl)phenyl)-1H-imidazo(4,5-c)pyridine.	31036-80-3	CPDB	287.3356	C14H13N3O2S	COC1C=C(C=CC=1C2NC3=CN=CC=C3N=2)S(C)=O	70.5	3	3	ND	ND	Positive
739	Dimethyl methylphosphonate	Dimethyl methanephosphonate; Dimethyl methylphosphonate~Methanephosphonic acid dimethyl ester; DMMP; methylphosphonic acid dimethyl ester.	77-79-2	NTP323	124.08	C3H9O3P	CP(=O)(OC)OC	700	3	1	SE	NE	Positive
288	Methyl Methanesulfonate	as-dimethyl sulfite; Methanesulfonic acid methyl ester; methyl ester of methanesulfonic acid; Methyl mesylate; Methylsulfonic acid, methyl ester; MMS.	66-27-3	Toxnet	110.13	C2H6O3S	CS(=O)(=O)OC	ND	3	ND	ND	ND	Positive
409	N-(2-fluorenyl)-2,2,2-trifluoroacetamide	-	1694-09-3	CPDB	277.25	C15H10F3NO	FC(F)(F)C(=O)Nc3ccc2c1ccccc1Cc2c3	1.62	ND	3	ND	ND	Positive
650	Tetrafluoroethylene	Fluoroplast 4; perfluoroethene; perfluoroethylene; Tetrafluorethene; TFE.	6459-94-5	NTP450	100.02	C2F4	FC(F)=C(F)F	ND	3	3	CE	CE	Positive
823	Chlorofluoromethane	Fluorocarbon 31; monochloromonofluoromethane.	77-92-9	CPDB	68.4782	CH2ClF	FCCl	27.5	3	3	ND	ND	Positive
619	Iodinated glycerol	2-(1-iodoethyl)-1,3-dioxolane-4-methanol; iodoglycerin; iodopropylidene glycerol; organidin.	6373-74-6	NTP340	258.06	C6H11IO3	IC([C@@H]1O[C@@H](CO)CO1)C	101	3	1	SE	NE	Positive
215	Phenazopyridine Hydrochloride	2,6-diamino-3-phenylazopyridine hydrochloride; 2,6-diamino-3-(phenylazo)pyridine monohydrochloride; mallophene; NC 150; nefrecil; PDP; phenazo; phenazodine; phenazopyridinium chloride; phenylazo; phenylazo-alpha,alpha'-diaminopyridine monohydrochloride; phenylazodiaminopyridine hydrochloride; phenyl-idium; phenyl-idium 200; Pirid; pyrazodine; pyrazofen; pyredal; pyridiate; pyridivite; pyridacil; …	136-40-3	NTP99	249.74	C11H11N5	N(=N/c1ccc(nc1N)N)\c2ccccc2.Cl	303	3	3	ND	ND	Positive
155	Azobenzene	1,2-Diphenyldiazene; azobenzide; azobenzol; azobisbenzene; azodibenzeneazofume; azofume; benzeneazobenzene; benzofume; diazobenzene; Diphenyldiazene; diphenyl diimide.	103-33-3	NTP154	182.22	C12H10N2	N(=N/c1ccccc1)\c2ccccc2	24.1	3	3	ND	ND	Positive
667	Nitromethane	Nitrocarbol; NM.	75-05-8	NTP461	61.04	CH3NO2	N(=O)(=O)C	ND	1	3	NE	CE	Positive
770	2-Nitrotoluene	2-Methyl-1-nitrobenzene; 2-methylnitrobenzene; o-nitrophenylmethane; 2-nitrotoluol; alpha-Methylnitrobenzene; Benzene, 1-methyl-2-nitro-; methylnitrobenzene; ONT.	107-02-8	NTP504	137.14	C7H7NO2	N(=O)(=O)c(c(ccc1)C)c1	ND	3	3	CE	CE	Positive
766	4-Nitrotoluene	4-Methylnitrobenzene; p-nitrophenylmethane; 4-nitrotoluol; Benzene, 1-methyl-4-nitro-; PNT.	88-72-2	NTP498	137.14	C7H7NO2	N(=O)(=O)c(ccc(c1)C)c1	ND	2	3	EE	SE	Positive
6	4-Nitroquinoline-N-Oxide	4-Nitroquinoline 1-oxide; 4-nitroquinoline oxide; 4-NQO; nitrochin.	56-57-5	Toxnet	190.16	C9H6N2O3	N(=O)(=O)c1ccn(=O)c2ccccc12	ND	3	3	ND	ND	Positive
876	N,N-dimethylaminoethylnitrosoethylurea, nitrite salt		606-20-2	CPDB	188.229	C7H16N4O2	N(C(=O)N)(CCN=O)CCN(C)C	0.704	1	3	ND	ND	Positive
400	Carboxymethylnitrosourea	CMNU.	25843-45-2	CPDB	147.09	C3H5N3O4	N(C(=O)N)(N=O)CC(=O)O	4.31	3	3	ND	ND	Positive
1067	2-Oxopropylnitrosourea	N-(2-oxopropyl)-N-nitrosourea	92-13-7	Toxnet	145.1176	C4H7N3O3	N(C(=O)N)(N=O)CC(C)=O	ND	3	3	ND	ND	Positive
822	1-Chloroethylnitroso-3-(2-hydroxypropyl) urea		52214-84-3	CPDB	209.6321	C6H12ClN3O3	N(C(=O)NCC(C)O)(N=O)C(C)Cl	0.124	3	1	ND	ND	Positive
707	1,2-Dihydro-2,2,4-trimethylquinoline	2,2,4-trimethyl-1,2-dihydroquinoline; acetonanil; acetonanyl; Agerite resin D; DHTMQ; flectol a; Flectol H; flectol pastilles; TMQ; vulkanox hs; vulkanox hs/lg.	7487-94-7	NTP456	173.26	C12H15N	N(c(c(C(=C1)C)ccc2)c2)C1(C)C	ND	3	1	SE	NE	Positive
197	Hydrazobenzene	1,1'-hydrazodibenzene; 1,2-Diphenyldrazine; 1,2-Diphenylhydrazine; Diphenylhydrazine, 1,2-; DPH; hydrazodibenzene; N,N'-Bianiline; N,N'-diphenylhydrazine; (sym)-diphenylhydrazine.	122-66-7	NTP92	184.24	C12H12N2	N(C1=CC=CC=C1)NC2=CC=CC=C2	5.59	3	3	ND	ND	Positive
206	Nitrilotriacetic acid	alpha,alpha',alpha''-trimethylaminetricarboxylic acid; aminotriacetic acid; chel 300; hampshire nta acid; nitrilo-2,2',2''-triacetic acid; N,N-bis(carboxymethyl)glycine; NTA; Complexon I; titriplex i; tri(carboxymethyl)amine; triglycine; triglycollamic acid; Trilone A; versene nta acid.	139-13-9	NTP6	191.14	C6H9NO6	N(CC(=O)O)(CC(=O)O)CC(=O)O	1760	3	3	ND	ND	Positive
509	N-nitrosoallyl-2-oxopropylamine	-	4812-22-0	CPDB	142.16	C6H10N2O2	N(CC(C)=O)(CC=C)N=O	0.335	ND	3	ND	ND	Positive
1031	Nitroso-2-oxopropylethanolamine	1-[(2-hydroxyethyl)(nitroso)amino]acetone	25081-31-6	CPDB	146.1456	C5H10N2O3	N(CC(C)=O)(CCO)N=O	1.8	ND	3	ND	ND	Positive
522	N-nitrosoallyl-2-hydroxypropylamine	-	16219-98-0	CPDB	144.17	C6H12N2O2	N(CC(C)O)(CC=C)N=O	0.877	ND	3	ND	ND	Positive
557	N-nitroso(methyl)-2,3-dihydroxypropylamine	-	82018-90-4	CPDB	134.13	C4H10N2O3	N(CC(CO)O)(C)N=O	0.646	ND	3	ND	ND	Positive
541	N-Nitroso-2,3-dihydroxypropyl-2-oxopropylamine	-	7227-91-0	CPDB	176.17	C6H12N2O4	N(CC(CO)O)(CC(C)=O)N=O	0.0352	ND	3	ND	ND	Positive
578	N-nitroso-2,3-dihydroxypropyl-2-hydroxypropylamine	-	57-30-7	CPDB	178.19	C6H14N2O4	N(CC(CO)O)(CC(O)C)N=O	0.0535	ND	3	ND	ND	Positive
524	N-nitrosoallyl-2,3-dihydroxypropylamine	-	68107-26-6	CPDB	160.17	C6H12N2O3	N(CC(CO)O)(CC=C)N=O	0.825	ND	3	ND	ND	Positive
539	N-nitroso-2,3-dihydroxypropylethanolamine	-	303-47-9	CPDB	164.16	C5H12N2O4	N(CC(CO)O)(CCO)N=O	5.98	ND	3	ND	ND	Positive
560	N-nitroso(2,2,2-trifluoroethyl)ethylamine	-	60102-37-6	CPDB	156.11	C4H7F3N2O	N(CC(F)(F)F)(CC)N=O	2.52	3	ND	ND	ND	Positive
507	N-nitrosoallylethanolamine	-	51325-35-0	CPDB	130.15	C5H10N2O2	N(CC=C)(CCO)N=O	0.491	ND	3	ND	ND	Positive
496	N-nitroso-bis-(4,4,4-trifluoro-n-butyl)amine	-	108-05-4	CPDB	266.19	C8H12F6N2O	N(CCCC(F)(F)F)(CCCC(F)(F)F)N=O	0.748	3	3	ND	ND	Positive
599	Pyridine	Azabenzene; Azine; Pyr.	53757-28-1	NTP470	79.1	C5H5N	n(cccc1)c1	ND	3	2	SE	EE	Positive
762	N-nitroso-N-methyldecylamine	-	99-99-0	CPDB	200.32	C11H24N2O	N(CCCCCCCCCC)(C)N=O	1.26	3	ND	ND	ND	Positive
579	N-nitroso-N-methyl-n-tetradecylamine	-	51-52-5	CPDB	256.43	C15H32N2O	N(CCCCCCCCCCCCCC)(C)N=O	1.65	3	ND	ND	ND	Positive
381	N-butyl-N-(4-hydroxybutyl)nitrosamine	4-butylnitrosamino-1-butanol; 4-hydroxybutylbutylnitrosamine; 4-hydroxy-N-nitrosodibutylamine; 4-(n-butylnitrosamino)-1-butanol; BBN; butanol (4)-butyl-nitrosamine; Butyl-butanol-nitrosamine; n-butyl-(4-hydroxybutyl)nitrosamine.	26049-70-7	CPDB	174.24	C8H18N2O2	N(CCCCO)(CCCC)N=O	0.457	3	3	ND	ND	Positive
1044	N-Nitrosomethyl-(3-hydroxypropyl) amine	3-(Methylnitrosoamino)-1-propanol	68-23-5	CPDB	118.1352	C4H10N2O2	N(N(CCCO)C)=O	1.66	3	3	ND	ND	Positive
477	L-Ethionine	L-Ethionine; L-Homocysteine, S-ethyl-.	319-85-7	CPDB	163.23	C6H13NO2S	N[C@@H](CCSCC)C(=O)O	4.97	3	ND	ND	ND	Positive
479	Methimazole	1-Methyl-2-Imidazolethione; 1-Methylimidazole-2-thiol; 2H-Imidazole-2-thione, 1,3-dihydro-1-methyl-; 2-Mercapto-1-methylimidazole; Thiamazole.	2385-85-5	CPDB	114.16	C4H6N2S	N\1C(N(/C=C/1)C)=S	1.14	3	3	ND	ND	Positive
756	Methylnitrosocyanamide	-	75411-83-5	CPDB	85.07	C2H3N3O	N#CN(C)N=O	0.48	ND	3	ND	ND	Positive
446	Ethylnitrosocyanamide	Nitrosoethanecarbamonitrile.	613-94-5	CPDB	99.09	C3H5N3O	N#CN(CC)N=O	3.68	3	3	ND	ND	Positive
33	Auramine	4,4'-(Imidocarbonyl)bis(N,N-Dimethylaniline); Blauramine; Brilliant Oil yellow; Carbonoimidoylbis(N,N-dimethylbenzenamine); C.I. 41000B; C.I. Basic Yellow 2, Free Base; C.I. Solvent Yellow 34; Waxoline yellow D; Yellow pyoctanine.	492-80-8	CPDB	267.38	C17H21N3	N=C(c1ccc(N(C)C)cc1)c2ccc(N(C)C)cc2	11	3	ND	ND	ND	Positive
435	N-ethyl-N'-nitro-N-nitrosoguanidine	-	74920-78-8	Toxnet	161.12	C3H7N5O3	N=C(N(CC)N=O)N[N+]([O-])=O	ND	3	3	ND	ND	Positive
572	N-propyl-N'-nitro-N-nitrosoguanidine	N'-Nitro-N-Nitroso-N-Propylguanidine, 98%.	760-60-1	CPDB	175.15	C4H9N5O3	N=C(N(CCC)N=O)N[N+](=O)[O-]	1.31	3	ND	ND	ND	Positive
360	N-methyl-N'-nitro-N-nitrosoguanidine	1-methyl-1-nitroso-N-methylguanidine; 1-methyl-3-nitro-1-nitrosoguanidine; 1-nitro-N-nitroso-N-methylguanidine; methylnitronitrosoguanidine; Methyl-N'-nitro-N-nitrosoguanidine; MNG; MNNG; N-methyl-N-nitroso-N'-nitroguanidine; N-Methyl-N-Nitroso-N'-Nitroguanidine, 97% - Carc.; N'-nitro-N-nitroso-N-methylguanidine; N-nitroso-N-methylnitroguanidine.	540-51-2	CPDB & NTP441	147.09	C2H5N5O3	N=C(N(N=O)C)N[N+](=O)[O-]	0.803	3	3	ND	ND	Positive
423	Metronidazol	1-(2-hydroxy-1-ethyl)-2-methyl-5-nitroimidazole; 1-(2-hydroxyethyl)-2-methyl-5-nitroimidazole; 1-(beta-ethylol)-2-methyl-5-nitro-3-azapyrrole; 1-(beta-hydroxyethyl)-2-methyl-5-nitroimidazole; 1-hydroxyethyl-2-methyl-5-nitroimidazole; 2-methyl-1-(2-hydroxyethyl)-5-nitroimidazole; 2-methyl-3-(2-hydroxyethyl)-4-nitroimidazole; 2-Methyl-5-nitro-1-imidazoleethanol; 2-Methyl-5-nitroimidazole-1-ethanol;…	110-57-6	CPDB	171.16	C6H9N3O3	N1(C(=CN=C1C)[N+](=O)[O-])CCO	542	3	3	ND	ND	Positive
604	beta-Thioguanine deoxyriboside	beta-2'-Deoxy-6-thioguanosine monohydrate; beta-dioxythioguanosine; beta-TGdR.	106-87-6	CPDB	283.3	C10H13N5O3S	N1/C(=N\C2=C(C1=S)N=CN2[C@]3(C([C@@]([C@](O3)(CO)[H])(O)[H])([H])[H])[H])N	2.1	1	3	ND	ND	Positive
397	Hexa(hydroxymethyl)melamine	Methanol, (1,3,5-triazine-2,4,6-triyltrinitrilo)hexakis-.	324-93-6	CPDB	306.28	C9H18N6O6	N1=C(N=C(N(CO)CO)N=C1N(CO)CO)N(CO)CO	10.2	ND	3	ND	ND	Positive
1077	PhIP.HCl		139-40-2	CPDB	224.2646	C13H12N4	N1=C2C(=CC(=C1)C3=CC=CC=C3)N(C(=N2)N)C	1.91	3	3	ND	ND	Positive
334	2-Aminodipyrido[1,2-a:3',2'-d]imidazole	Dipyrido[1,2-a:3',2'-d]imidazol-2-amine; Glu-P-2.	67730-10-3	CPDB	184.2	C10H8N4	N12C3=C(C=CC(=N3)N)N=C1C=CC=C2	42.3	3	3	ND	ND	Positive
940	4-(2-Hydroxyethylamino)-2-(5-nitro-2-thienyl)quinazoline	2-(2-(5-Nitro-2-thienyl)-4-quinazolinyl)aminoethanol	26675-46-7	CPDB	316.3338	C14H12N4O3S	N1C(=NC(=C2C=CC=CC=12)NCCO)C3=CC=C(S3)[N+](=O)[O-]	1.87	ND	3	ND	ND	Positive
27	3-Aminotriazole	Triazol-3-amine; Diurol; Amino-1,2,4-triazole; Amino-s-triazole; Weedazole; weedazol super; weedazol t; Vorox; ramizol; 3,A-T; azaplant; weedar ads; weedazin; weedoclor; aminotriazol-spritzpulver; azaplant kombi; campaprim a 1544; elmasil; herbidal total; kleer-lot; orga-414; radoxone tl; weedex granulat; X-ALL; aminotriazole (plant regulator); amitril t.l.; amitrol 90; amizol d; amizol dp nau; a…	61-82-5	CPDB	84.08	C2H4N4	n1c(nnc1)N	9.94	3	3	ND	ND	Positive
1140	Trp-P-2 acetate		120-78-5	CPDB	197.239	C12H11N3	N1C2=C(C3=C1C=CC=C3)C(=NC(=C2)N)C	6.66	3	3	ND	ND	Positive
429	3-Amino-1,4-dimethyl-5H-pyrido[4,3-b]indole acetate	Trp-p-1 acetate.	16301-26-1	CPDB	211.27	C13H13N3	N1C2=C(C3=C1C=CC=C3)C(=NC(=C2C)N)C	0.575	3	3	ND	ND	Positive
754	Methapyrilene Hydrochloride	2-((2-(dimethylamino)ethyl)-2-thenylamino)pyridine hydrochloride; 2-((2-(dimethylamino)ethyl)-2-thenylamino)pyridine monohydrochloride; tem-histine; teralin; thenyl d.p.e. hydrochloride; thenylene; thenylene hydrochloride; thenylpyramine hydrochloride; W-53 hydrochloride; Win 2848 hydrochloride salt; barhist; blue line; capathyn; cohistine; compound 01013; coryzol; Dozar; Ethanediamine, N,N-dimet…	99-80-9	CPDB	296.88	C14H19N3S	n1ccccc1N(CCN(C)C)Cc2sccc2.[Cl]	9.13	3	3	ND	ND	Positive
370	2-Amino-3-methyl-9H-pyrido[2,3-b]indole	Me-A-alpha-C; MeA-C.	3570-75-0	CPDB	197.25	C12H11N3	n2c(c(cc3c1c(cccc1)nc23)C)N	6.7	3	ND	ND	ND	Positive
438	2-Hydrazino-4-(p-aminophenyl)thiazole	-	683-50-1	CPDB	206.26	C9H10N4S	n2c(c1ccc(N)cc1)csc2NN	1.03	ND	3	ND	ND	Positive
462	Glu-P-1	2-Amino-6-methyldipyrido[1,2-a:3',2'-d]imidazole.	302-01-2	CPDB	198.23	C11H10N4	n3c1c(nc2c(cccn12)C)ccc3N	4.69	3	3	ND	ND	Positive
783	AF-2	2-(2-Furyl)-3-(5-nitro-2-furyl)acrylamide; 2-(2-furyl)-3-(5-nitro-2-furyl)acrylic acid amide; alpha-2-furyl-5-nitro-2-furanacrylamide; alpha-((5-nitro-2-furanyl)methylene)-2-furanacetamide; alpha-(furyl)-beta-(5-nitro-2-furyl)acrylic amide; (E)-2-(2-Furyl)-3-(5-nitro-2-furyl)acrylamide; tofuron.	760-56-5	CPDB	248.1946	C11H8N2O5	NC(=O)/C(=C/C1=CC=C(O1)[N+](=O)[O-])C2=CC=CO2	29.4	3	3	ND	ND	Positive
282	Acrylamide	2-Propenamide; 2-Propeneamide; Acrylic amide; Ethylene carboxamide; Ethylenecarboxamide; propenamide; propenoic acid, amide; vinyl amide.	79-06-1	CPDB	71.08	C3H5NO	NC(=O)C=C	3.81	3	3	ND	ND	Positive
283	1-Ethyl-1-Nitrosourea	1-Ethyl-1-Nitrosourea, Stabilized With Dilute Acetic Acid Soln. - Carc.; ENU; Ethylnitrosourea; N-ethylnitrosourea; N-ethyl-N-nitrosocarbamide; N-Ethyl-N-Nitroso-Urea; NEU; nitrosoethylurea; N-Nitroso-N-Ethylurea.	759-73-9	CPDB	117.11	C3H7N3O2	NC(=O)N(CC)N=O	0.948	3	3	ND	ND	Positive
270	Methyl Carbamate	O-Methyl carbamate; Carbamic acid methyl ester; Methylurethane; urethylane.	598-55-0	NTP328	75.07	C2H5NO2	NC(=O)OC	839	3	3	CE	CE	Positive
24	Urethane	o-Ethyl carbamate; o-ethylurethane; a 11032; Carbamic acid ethyl ester; Ethyl carbamate; ethyl ester of carbamic acid; Ethyl urethane; leucethane; leucothane; pracarbamin; u-compound; X 41.	51-79-6	CPDB	89.09	C3H7NO2	NC(=O)OCC	41.3	3	3	ND	ND	Positive
631	Thiourea	2-Thiourea; Isothiourea; sulfocarbamide; sulfouren; sulourea; Thiocarbamide; Thiurea; THU.	9002-18-0	CPDB	76.12	CH4N2S	NC(=S)N	98.5	3	1	ND	ND	Positive
70	2,6-Xylidine	1-amino-2,6-dimethylbenzene; 2,6-Dimethylaniline; 2-amino-1,3-dimethylbenzene; o-Xylidine; DMA; Xylylamine.	87-62-7	NTP278	121.18	C8H11N	Nc(c(ccc1)C)c1C	ND	3	3	CE	CE	Positive
1046	N-Nitrosomethyl-(2-tosyloxyethyl) amine	2-[methyl(nitroso)amino]ethyl 4-methylbenzenesulfonate	29082-74-4	CPDB	258.2916	C10H14N2O4S	NC(COS(=O)(=O)C1C=CC(C)=CC=1)CN=O	4.8	3	3	ND	ND	Positive
416	2-Methoxy-3-aminodibenzofuran	2-Methoxy-3-dibenzofuranamine; 3-Amino-2-methoxy-dibenzofuran.	3564-09-8	CPDB	213.24	C13H11NO2	NC1=C(C=C2C3=C(C=CC=C3)OC2=C1)OC	29	3	3	ND	ND	Positive
166	4-Chloro-orto-Phenylenediamine	1,2-diamino-4-chlorobenzene; 1-chloro-3,4-diaminobenzene; 2-amino-4-chloroaniline; 3,4-diamino-1-chlorobenzene; 3,4-diaminochlorobenzene; 4-chloro-1,2-Benzenediamine; 4-chloro-1,2-diaminobenzene; p-chloro-1,2-phenylenediamine; 4-cl-o-pd; C.I. 76015; ursol olive 6g.	95-83-0	NTP63	142.59	C6H7ClN2	NC1=C(C=CC(=C1)Cl)N	214	3	3	ND	ND	Positive
179	2,4-diaminotoluene	1,3-diamino-4-methylbenzene; 2,4-diamino-1-methylbenzene; developer mtd; developer t; eucanine gb; fouramine; fouramine j; fourrine 94; fourrine m; MTD; nako tmt; pelagol grey j; pelagol j; pontamine developer tn; renal md; Toluene-2,4-Diamine; toluenediamine; tolylene-2,4-diamine; Tertral g; zoba gke; zogen developer h; 2,4-diamino-1-toluene; 2,4-diaminotoluol; 2,4-toluenediamine; 3-amino-p-tolu…	95-80-7	NTP162	122.17	C7H10N2	NC1=C(C=CC(=C1)N)C	2.47	3	3	ND	ND	Positive
165	4-Chloro-meta-Phenylenediamine	1-chloro-2,4-diaminobenzene; 4-chloro-1,3-Benzenediamine; 4-chloro-1,3-diaminobenzene; 4-chloro-1,3-phenylenediamine; 4-chlorophenyl-1,3-diamine; 4-chlorophenylene-1,3-diamine; 4-chlorophenylenediamine; 4-cl-m-pd; C.I. 76027.	5131-60-2	NTP85	142.59	C6H7ClN2	NC1=C(C=CC(=C1)N)Cl	315	3	1	ND	ND	Positive
171	Cinnamyl Anthranilate	2-aminobenzoic acid 3-phenyl-2-propenyl ester; 2-Propen-1-ol, 3-phenyl-, 2-aminobenzoate; 3-phenyl-2-propen-1-yl anthranilate; 3-phenyl-2-propenyl anthranilate; Anthranilic acid cinnamyl ester; cinnamyl alcohol, anthranilate; cinnamyl 2-aminobenzoate.	87-29-6	NTP196	253.3	C16H15NO2	NC1=C(C=CC=C1)C(=O)OC/C=C/C2=CC=CC=C2	12100	3	1	ND	ND	Positive
204	1,5-Naphthalenediamine	1,5-Diaminonaphthalene.	2243-62-1	NTP143	158.2	C10H10N2	NC1=C2C(=CC=C1)C(=CC=C2)N	69.6	1	3	ND	ND	Positive
173	para-Cresidine	1-amino-2-methoxy-5-methylbenzene; 2-amino-4-methylanisole; 2-amino-p-cresol methyl ether; 2-methoxy-5-methylaniline; 3-amino-4-methoxytoluene; m-amino-p-cresol, methyl ether; para-CRESIDINE (2-METHOXY-5-METHYLANILINE); 4-methyl-2-aminoanisole; 5-Methyl-o-Anisidine; azoic red 36; C.I. azoic red 83; Cresidine; krezidine.	120-71-8	NTP142	137.18	C8H11NO	NC1=CC(=CC=C1OC)C	98	3	3	ND	ND	Positive
449	4-Chloro-4'-aminodiphenylether	4-(4-chlorophenoxy)benzenamine; 4-Amino-4'-chlorodiphenyl ether; 4-chlorophenoxyaniline.	100-00-5	CPDB	219.67	C12H10ClNO	NC1=CC=C(C=C1)OC2=CC=C(C=C2)Cl	37.6	3	ND	ND	ND	Positive
61	4,4'-Oxydianiline	4,4'-diaminodiphenyl ether; 4,4'-diaminodiphenyloxide; 4,4'-diaminophenyl ether; 4,4'-diaminophenyl oxide; 4,4-dadpe; 4,4'-oxybisbenzenamine; 4,4'-oxydiphenylamine; 4-Aminophenyl ether; bis (p-Aminophenyl) Ether; DADPE; ODA; oxybis(4-aminobenzene); oxydi-p-phenylenediamine; oxydianiline.	101-80-4	NTP205	200.24	C12H12N2O	NC1=CC=C(C=C1)OC2=CC=C(C=C2)N	9.51	3	3	ND	ND	Positive
8	Benzidine	1,1'-Biphenyl-4,4'-Diamine; 4,4'-diamino-1,1'-biphenyl; 4,4'-Diaminobiphenyl; 4,4'-Bianiline; 4,4'-Biphenyldiamine; 4,4'-Diphenylenediamine; p-benzidine; p-Diaminodiphenyl; Bensidine; benzidine base; C.I. 37225; C.I. azoic diazo component 112; fast corinth base b.	92-87-5	CPDB & Toxnet	184.24	C12H12N2	NC1=CC=C(C2=CC=C(N)C=C2)C=C1	1.73	3	3	ND	ND	Positive
452	4,6-Diamino-2-(5-nitro-2-furyl)-s-triazine	-	517-28-2	CPDB	222.16	C7H6N6O3	NC1=NC(=NC(=N1)C2=CC=C(O2)[N+]([O-])=O)N	1.71	ND	3	ND	ND	Positive
58	Melamine	1,3,5-triazine-2,4,6(1H,3H,5H)triimine; 1,3,5-Triazine-2,4,6-triamine; 2,4,6-triamino-1,3,5-triazine; 2,4,6-triamino-s-triazine; 2,4,6-triamino sym-triazine; AERO; cyanuramide; cyanuric triamide; cyanurotriamide; cyanurotriamine; Cymel; hicophor pr; isomelamine; s-triaminotriazine; Sym Triaminotriazine; teoharn; theoharn; triaminotriazine; virset 656-4.	108-78-1	NTP245	126.12	C3H6N6	NC1=NC(=NC(=N1)N)N	735	3	1	ND	ND	Positive
605	3,3',4,4'-Tetraaminobiphenyl Tetrahydrochloride	[1,1'-Biphenyl]-3,3',4,4'-tetramine, tetrahydrochloride; 3,3',4,4'-Biphenyltetramine tetrahydrochloride; 3,3'-Diaminobenzidine tetrahydrochloride; 3,3'-Diaminobenzidine Tetrahydrochloride.	141-90-2	CPDB	214.27	C12H14N4	Nc1ccc(cc1N)c2ccc(N)c(N)c2	395	3	ND	ND	ND	Positive
152	Aniline Hydrochloride	Anilinium Chloride; aniline chloride; Benzenamine hydrochloride; C.I. 76001; hydrochloride benzenamine; phenylamine hydrochloride.	142-04-1	NTP130	129.59	C6H7N	Nc1ccccc1.Cl	269	3	3	ND	ND	Positive
789	1-(Aminomethyl)cyclohexaneacetic acid	Gabapentin; Neurontin.	3131-60-0	TOXNET	171.2388	C9H17NO2	NCC1(CC(=O)O)CCCCC1	ND	3	1	ND	ND	Positive
464	Hydrazine	Diamide; Diamine; Hydrazine base; hydrazine sulfate.	306-37-6	CPDB	32.05	H4N2	NN	0.309	3	3	ND	ND	Positive
932	2-Hydrazino-4-(5-nitro-2-furyl)thiazole	2-hydrazino-4-(5-nitro-2-furyl)-1,3-thiazole	71752-70-0	CPDB	226.2094	C7H6N4O3S	NNC1=NC(=CS1)C2=CC=C(O2)[N+]([O-])=O	3.19	ND	3	ND	ND	Positive
592	Methyleugenol	1,2-Dimethoxy-4-(2-propenyl)benzene; 1,2-dimethoxy-4-allylbenzene; 1-(3,4-dimethoxyphenyl)-2-propene; 1,3,4-eugenol methyl ether; 1-allyl-3,4-dimethoxybenzene; 2-Methoxy-4-propenylphenol methyl ether; o-methyl eugenol ether; 3,4-Dimethoxyallyl benzene; 4-Allyl-1,2-dimethoxybenzene; 4-allylveratrole; Allyl veratrole; Dimethoxy-4-(2-propenyl)benzene; eugenol methyl ether; eugenyl methyl ether; Meth…	518-82-1	NTP491	178.23	C11H14O2	O(c(c(OC)cc(c1)CC=C)c1)C	ND	3	3	CE	CE	Positive
518	Phenyl Glycidyl Ether	(+/-)-1,2-Epoxy-3-phenoxypropane; 1,2-Epoxy-3-phenoxypropane; 2,3-epoxypropyl phenyl ether; 3-phenoxy-1,2-epoxypropane; benzene, (2,3-epoxypropoxy)-; Glycidyl Phenyl Ether; PGE; (phenoxymethyl)oxirane; phenoxypropene oxide; Phenyl 2,3-epoxypropyl ether; PHENYL GLYCIDYL ETHER (1,2-EPOXY-3-PHENOXYPROPANE).	17608-59-2	CPDB	150.18	C9H10O2	O(C1=CC=CC=C1)CC2CO2	44	3	3	ND	ND	Positive
219	Pivalolactone	3,3-dimethyl-2-oxetanone; 3,3-Dimethyl-beta-propiolactone; alpha, alpha-dimethyl-beta-propiolactone; dimethyl propiolactone; pivalic acid lactone.	1955-45-9	NTP140	100.12	C5H8O2	O(CC1(C)C)C1=O	211	3	3	ND	ND	Positive
611	Tetrahydrofuran	1,4-Epoxybutane; Butylene oxide; Cyclotetramethylene; Cyclotetramethylene oxide; Furanidine; Hydrofuran; oxacyclopentane; oxolane; tetramethylene oxide; THF.	9000-40-2	NTP475	72.11	C4H8O	O(CCC1)C1	ND	3	1	SE	NE	Positive
454	Hematoxylin	7,11b-dihydrobenz[b]indeno[1,2-d]pyran-3,4,6a,9,10(6H)-pentol; C.I.75290; cis-(+)-7,11b-dihydrobenz[b]indeno(1,2-d)pyran-3,4,6a,9,10(6H)-pentol; hematoxiline; Hematoxylin, certified; Hematoxylin n-Hydrate; Hydroxybrasilin; hydroxybrazilin; Natural Black I.	63019-65-8	CPDB	302.28	C16H14O6	O[C@]12C(C3=CC(=C(C=C3C1)O)O)C4=C(C(=C(C=C4)O)O)OC2	1000	3	3	ND	ND	Positive
484	Dibromomannitol	1,6-dibromo-1,6-dideoxy-D-mannitol; 1,6-dibromo-1,6-dideoxymannitol; 1,6-dibromo-1,6-D-didesoxymannitol; 1,6-Dibromomannitol; 1,6-dideoxy-1,6-dibromo-D-mannitol; dibromannit; DBM; mannitol, 1,6-dibromo-1,6-dideoxy-, D-; mitobromitol; Mitobronitol; myelobromol; R 54.	13743-07-2	CPDB	307.97	C6H12Br2O4	O[C@@H]([C@@H]([C@H](CBr)O)O)[C@H](CBr)O	27.6	3	3	ND	ND	Positive
445	Dibromodulcitol	1,6-dibromo-1,6-dideoxydulcitol; 1,6-dibromo-1,6-dideoxy-galactitol; 1,6-dibromo-1,6-dodeoxygalactitol; 1,6-dibromodulcitol; Mitolactol.	88-73-3	CPDB	307.97	C6H12Br2O4	O[CH](CBr)[CH](O)[CH](O)[CH](O)CBr	8.37	3	ND	ND	ND	Positive
366	Nifurdazil	1-(2-Hydroxyethyl)-3-[(5-nitrofurfurylidene)amino]-2-imidazolidinone.	25013-16-5	CPDB	268.23	C10H12N4O5	O=[N+]([O-])c2oc(/C=N/N1C(=O)N(CCO)CC1)cc2	16.7	ND	3	ND	ND	Positive
508	3-(5-Nitro-2-furyl)-imidazo(1,2-a)pyridine	-	64005-62-5	CPDB	229.19	C11H7N3O3	O=[N+]([O-])c3oc(c1n2ccccc2nc1)cc3	13.6	3	3	ND	ND	Positive
689	Tetranitromethane	Tetan; TNM.	604-75-1	NTP386	196.03	CN4O8	O=[N+](C([N+](=O)[O-])([N+](=O)[O-])[N+](=O)[O-])[O-]	0.447	3	3	CE	CE	Positive
254	2-Amino-5-nitrophenol	2-hydroxy-4-nitroaniline; 5-nitro-2-aminophenol; C.I. 76535; rodol yba; ursol yellow brown a.	121-88-0	NTP334	154.13	C6H6N2O3	O=[N+](C1=CC(=C(C=C1)N)O)[O-]	111	3	1	SE	NE	Positive
637	2-Amino-4-nitrophenol	2-hydroxy-5-nitroaniline; 3-amino-4-hydroxynitrobenzene; p-nitro-o-aminophenol; C.I. 76530; ursol 4gl.	634-93-5	NTP339	154.13	C6H6N2O3	O=[N+](C1=CC(=C(C=C1)O)N)[O-]	839	3	1	SE	NE	Positive
210	5-Nitro-ortho-anisidine	2-amino-1-methoxy-4-nitrobenzene; 2-Amino-4-Nitroanisole; 2-methoxy-5-nitrobenzamine; 2-Methoxy-5-nitroaniline; 3-amino-4-methoxynitrobenzene; 3-nitro-6-methoxyaniline; 4-Nitro-2-amino-anisole; 5-nitro-2-methoxyaniline; 5-NITRO-ortho-ANISIDINE (1-METHOXY-5-NITROANILINE; azoamine scarlet; Azoamine Scarlet K; azogene ecarlate r; azoic diazo component 13, base; C.I. 37130; C.I. azoic diazo component…	99-59-2	NTP127	168.15	C7H8N2O3	O=[N+](C1=CC(=C(C=C1)OC)N)[O-]	53.9	3	3	ND	ND	Positive
274	Nitrofurazone	2-[(5-Nitro-2-furanyl)methylene]-hydrazinecarboxamide; 2-furaldehyde, 5-nitro-, semicarbazole; 5-Nitro-2-furaldehyde Semicarbazone; 5-nitro-2-furancarboxaldehyde semicarbazone; 5-nitro-2-furfuraldehyde semicarbazone; 5-nitro-2-furfural semicarbazone; (5-nitro-2-furfurylideneamino)urea; 5-Nitro-2-furfurylidene semicarbazone; 5-nitrofuraldehyde semicarbazide; 5-nitrofuraldehyde semicarbazone; 5-nit…	59-87-0	NTP337	198.14	C6H6N4O4	O=[N+](C1=CC=C(O1)/C=N/NC(=O)N)[O-]	6.98	2	3	EE	CE	Positive
207	5-Nitroacenaphthene	1,2-dihydro-5-nitroacenaphthylene; 5-NAN; 5-Nitroacenaphthene, 85% (Assay); 5-nitronaphthalene ethylene; Nitroacenaphthene.	602-87-9	NTP118	199.21	C12H9NO2	O=[N+](C1=CC=C2C3=C1C=CC=C3CC2)[O-]	8.67	3	3	ND	ND	Positive
1024	1-Nitropyrene		51715-17-4	CPDB	247.2526	C16H9NO2	O=[N+](C1=CC=C2C3=C4C(=CC=C13)C=CC=C4C=C2)[O-]	3.33	3	3	ND	ND	Positive
1019	Nitrobenzene		38347-74-9	CPDB	123.111	C6H5NO2	O=[N+](C1=CC=CC=C1)[O-]	25.5	3	3	ND	ND	Positive
587	8-Nitroquinoline	-	14371-10-9	CPDB	174.16	C9H6N2O2	O=[N+](C1=CC=CC2=CC=CN=C12)[O-]	9.82	3	3	ND	ND	Positive
151	2-Amino-5-Nitrothiazole	5-nitro-2-aminothiazole; 5-nitro-2-thiazolamine; 5-nitro-2-thiazolylamine; aminonitrothiazole; aminonitrothiazolum; aminzol soluble; amnizol soluble; enheptin; enheptin premix; enheptin-t; Enheptyne; entramin; nitramin ido; nitromin ido.	121-66-4	NTP53	145.14	C3H3N3O2S	O=[N+](C1=CN=C(S1)N)[O-]	44.6	3	1	ND	ND	Positive
1137	Trinitroglycerin	1,2,3-Propanetriol trinitrate	1934-21-0	CPDB	227.0872	C3H5N3O9	O=[N+](OC(CO[N+](=O)[O-])CO[N+](=O)[O-])[O-]	264	3	3	ND	ND	Positive
757	N-(N-methyl-N-nitrosocarbamoyl)-L-ornithine	-	61034-40-0	CPDB	218.21	C7H14N4O4	O=C([C@H](CCCN)NC(N(C)N=O)=O)O	0.787	3	3	ND	ND	Positive
46	Cytembena	MBBA; (E)-3-p-anisoyl-3-bromoacrylic acid sodium salt; (E)-3-bromo-4-(4-methoxyphenyl)-4-oxo-2-butenoic acid sodium salt.	21739-91-3	NTP207	307.07	C11H8BrO4	O=C(/C=C(/Br)C(=O)C1=CC=C(C=C1)OC)[O-].[Na+]	277	3	3	ND	ND	Positive
979	Methyl clofenapate	Methyl-2-(4-(p-chlorophenyl)phenoxy)-2-methylpropionate	57590-21-3	CPDB	304.7725	C17H17ClO3	O=C(C(C)(OC1=CC=C(C=C1)C2=CC=C(C=C2)Cl)C)OC	9.17	3	3	ND	ND	Positive
500	N-{[3-(5-nitro-2-furyl)-1,2,4-oxadiazole-5-yl]-methyl}acetamide	-	18559-94-9	CPDB	252.19	C9H8N4O5	O=C(C)NCC1=NC(=NO1)C2=CC=C(O2)[N+]([O-])=O	59.6	ND	3	ND	ND	Positive
913	Fluvastatin	Fluindostatin; Cranoc.	96-24-2	CPDB	411.4721	C24H26FNO4	O=C(C[C@@H](C[C@@H](/C=C/C1=C(C2=C(N1C(C)C)C=CC=C2)C3=CC=C(C=C3)F)O)O)O	125	3	1	ND	ND	Positive
53	bis(2-Ethylhexyl) Phthlate	1,2-Benzenedicarboxylic acid bis(2-ethylhexyl) ester; 2-Ethylhexyl phthalate; BEHP; Benzenedicarboxylic acid, bis(2-ethylhexyl) ester; bis (2-Etheylexyl) Phthalate; bis-(2-ethylhexyl) 1,2-benzenedicarboxylate; bis(2-Ethylhexyl) phthalate; Bis (2-Ethylhexyl) Phthalate (Dioctyl phthalate); Dioctyl Phthalate; bisoflex 81; bisoflex dop; di-sec-octyl phthalate; compound 889; DAF 68; DEHP; DOP; ergopla…	117-81-7	NTP217	390.56	C24H38O4	O=C(C1=C(C=CC=C1)C(=O)OCC(CCCC)CC)OCC(CCCC)CC	625	3	3	ND	ND	Positive
203	Michler's Ketone	4,4[-Bis(dimethylamino)benzophenone; 4,4'-bis(Dimethylamino)benzophenone; p,p'-bis(N,N-dimethylamino)benzophenone; p,p'-michler's ketone; 4,4'-tetramethyldiaminobenzophenone; di-p-dimethylaminophenyl ketone; bis[4-(Dimethylamino)phenyl]-methanone; bis(p-(N,N-dimethylamino)phenyl)ketone; michler ketone; MICHLERS KETONE (TETRAMETHYLDIAMINOBENZOPHENONE); Tetramethyldiaminobenzophenone.	90-94-8	NTP181	268.36	C17H20N2O	O=C(C1=CC=C(C=C1)N(C)C)C2=CC=C(C=C2)N(C)C	5.64	3	3	ND	ND	Positive
355	Isoniazid	4-Pyridinecarboxylic acid hydrazide; 5015 rp; Abdizide; andrazide; Anidrasona; Antimicina; antituberkulosum; armacide; armazide; atcotibine; azuren; bacillen; dibutin; diforin; Dinacrin; Ditubin; bp 5015; Cedin; cemidon; chemiazid; chemidon; Continazine; cortinazine; cotinazin; cotinizin; defonin; ebidene; eralon; Ertuban; eutizon; evalon; Fetefu; fimalene; FRS-3; FSR 3; GINK; HIA; hidranizil; Hi…	56-04-2	CPDB	137.14	C6H7N3O	O=C(C1=CC=NC=C1)NN	150	3	3	ND	ND	Positive
385	Dacarbazine	1H-Imidazole-4-carboxamide, 5- (3,4-dimethyl-1-triazenyl)-; 4-(3,3-Dimethyltriazeno)imidazole-5-carboxamide; 4(5)-(3,3-Dimethyl-1-triazeno)imidazole-5(4)-carboxamide; 4-(Dimethyltriazeno)imidazole-5-carboxamide; 4-(or 5)-(3,3-Dimethyl-1-triazeno)imidazole-5(or 4)-carboxamide; 5-(3,3-dimethyl-1-triazenyl)-1H-imidazole-4-carboxamide; 5-(3,3-Dimethyltriazeno)-imidazole-4-carbamide; 5-(3,3-Dimethyltr…	32852-21-4	CPDB	182.18	C6H10N6O	O=C(c1ncnc1/N=N/N(C)C)N	0.71	ND	3	ND	ND	Positive
35	Allyl Isovalerianate	2-propenyl 3-methylbutanoate; 2-propenyl isovalerate; allyl 3-methylbutyrate; allyl isovalerianate; fema no. 2045; isovaleric acid, allyl ester.	2835-39-4	NTP253	142.2	C8H14O2	O=C(CC(C)C)OCC=C	123	3	1	ND	ND	Positive
225	Succinic acid 2,2-dimethylhydrazide	Alar; alar-85; aminozide; B 995; diaminozide; Dimas; B-NINE; butanedioic acid mono(2,2-dimethylhydrazide); Daminozide; DAMINOZIDE (DIMETHYLAMINOSUCCINAMIC ACID); DMASA; Kylar; N-dimethylamino-beta-carbamyl propionic acid; N-(dimethylamino)succinamic acid; NINE; SADH; succinic acid mono(2,2-dimethylhydrazide).	1596-84-5	NTP83	160.17	C6H12N2O3	O=C(CCC(=O)O)NN(C)C	2500	1	3	ND	ND	Positive
456	N-1-diacetamidofluorene	N-1-fluorenyldiacetamide.	91-94-1	CPDB	265.31	C17H15NO2	O=C(N(C(=O)C)c3c2c(c1ccccc1C2)ccc3)C	19	ND	3	ND	ND	Positive
60	Monuron	1,1-dimethyl-3-(p-chlorophenyl)urea; 1-(4-Chlorophenyl)-3,3-dimethylurea; 3-(para-Chlorophenyl)-1,1,dimethylurea; chlorfenidim; CMU; lirobetarex; monurex; monurox; monuruon; N'-(4-chlorophenyl)-N,N-dimethylurea; N-(p-chlorophenyl)-N',N'-dimethylurea; N,N-dimethyl-N'-(4-chlorophenyl)urea; Telvar; telvar monuron weedkiller; telvar w. monuron weedkiller.	150-68-5	NTP266	198.65	C9H11ClN2O	O=C(N(C)C)NC1=CC=C(C=C1)Cl	131	3	1	CE	NE	Positive
513	N-nitrosobenzthiazuron	1-(2'-Benzothiazolyl)-3-methyl-3-nitrosourea.	55-18-5	CPDB	236.25	C9H8N4O2S	O=C(N(C)N=O)NC1=NC2=C(S1)C=CC=C2	1.13	3	3	ND	ND	Positive
575	N-nitroso-N-isobutylurea	N-(2-methylpropyl)-N-nitroso-urea; N-isobutyl-N-nitrosourea.	89911-79-5	CPDB	145.16	C5H11N3O2	O=C(N(CC(C)C)N=O)N	4.73	ND	3	ND	ND	Positive
573	1-Nitroso-1-(2-hydroxypropyl)-3-chloroethylurea	1-(2-Hydroxypropyl)-nitroso-3-chloroethylurea.	56795-66-5	CPDB	209.63	C6H12ClN3O3	O=C(N(CC(C)O)N=O)NCCCl	0.873	3	3	ND	ND	Positive
905	1-Ethylnitroso-3-(2-oxopropyl)-urea	N-Ethyl-N'-(2-oxopropyl)-N-nitrosourea; N-Ethyl-N-nitroso-N'-(2-oxopropyl)urea.	31873-81-1	CPDB	173.1712	C6H11N3O3	O=C(N(CC)N=O)NCC(=O)C	0.181	3	3	ND	ND	Positive
904	1-Ethylnitroso-3-(2-hydroxyethyl)-urea	N-Ethyl-N'-(2-hydroxyethyl)-N-nitrosourea; 1-Nitroso-1-ethyl-3-hydroxyethylurea.	93957-54-1	CPDB	161.1602	C5H11N3O3	O=C(N(CC)N=O)NCCO	0.522	3	3	ND	ND	Positive
570	Nitrosoethylurethane	1-Ethyl-1-nitrosourethane; Ethyl Ethylnitrosocarbamate -Carc.; N-Nitroso-N-ethylurethane.	96806-35-8	CPDB	146.15	C5H10N2O3	O=C(N(CC)N=O)OCC	0.0904	ND	3	ND	ND	Positive
750	N-n-butyl-N-nitrosourea	1-Butyl-1-nitrosourea; BNU; n-Butylnitrosourea.	135-23-9	CPDB	145.16	C5H11N3O2	O=C(N(CCCC)N=O)N	0.517	3	3	ND	ND	Positive
395	1,3-Dibutyl-1-nitrosourea	-	1068-57-1	CPDB	201.27	C9H19N3O2	O=C(N(CCCC)N=O)NCCCC	4.28	ND	3	ND	ND	Positive
384	1-Amyl-1-nitrosourea	-	4342-03-4	CPDB	159.19	C6H13N3O2	O=C(N(CCCCC)N=O)N	0.55	3	3	ND	ND	Positive
511	Nitrosoamylurethane	1-Amyl-1-nitrosourethane.	77-46-3	CPDB	188.23	C8H16N2O3	O=C(N(CCCCC)N=O)OCC	1.01	ND	3	ND	ND	Positive
931	N-Hexylnitrosourea	1-Hexyl-1-nitrosourea	33389-36-5	CPDB	173.2144	C7H15N3O2	O=C(N(CCCCCC)N=O)N	0.513	3	3	ND	ND	Positive
941	1-(3-Hydroxypropyl)-1-nitrosourea	Nitroso-3-hydroxypropylurea	64519-82-0	CPDB&SOC	147.1334	C4H9N3O3	O=C(N(CCCO)N=O)N	0.978	3	3	ND	ND	Positive
487	1-(2-Hydroxyethyl)-1-nitrosourea	N-nitroso-2-hydroxyethylurea.	8015-30-3	CPDB	133.11	C3H7N3O3	O=C(N(CCO)N=O)N	0.131	3	3	ND	ND	Positive
939	1-(2-Hydroxyethyl)-nitroso-3-ethylurea	N'-Ethyl-N-(2-hydroxyethyl)-N-nitrosourea	4247-02-3	CPDB	161.1602	C5H11N3O3	O=C(N(CCO)N=O)NCC	0.562	3	3	ND	ND	Positive
535	1-Nitroso-1-hydroxyethyl-3-chloroethylurea	1-(2-Hydroxyethyl)-nitroso-3-chloroethylurea.	96-09-3	CPDB	195.61	C5H10ClN3O3	O=C(N(CCO)N=O)NCCCl	0.229	3	3	ND	ND	Positive
362	N-methyl-N-nitrosobenzamide	-	3693-22-9	CPDB	164.16	C8H8N2O2	O=C(N(N=O)C)c1ccccc1	3.23	3	3	ND	ND	Positive
44	C.I. Disperse Yellow 3	4'-(2-Hydroxy-5-methylphenylazo)acetanilide; cibacete yellow gba; cibacet yellow 2gc; vonteryl yellow g; vonteryl yellow r; yellow reliton g; celliton fast yellow g; safaritone yellow g; samaron yellow pa3; serinyl hosiery yellow gd; seriplas yellow gd; serisol fast yellow gd; setacyl yellow 2gn; setacyl yellow p-2gl; setacyl yellow g; silotras yellow tsg; supracet fast yellow g; synten yellow 2g…	2832-40-8	NTP222	269.3	C15H15N3O2	O=C(Nc(ccc(N=Nc(c(O)ccc1C)c1)c2)c2)C	380	3	1	ND	ND	Positive
205	Nithiazide	1-ethyl-3-(5-nitro-2-thiazolyl) urea; hepzide; hepzide 30; N-ethyl-N'-(5-nitro-2-thiazolyl)urea.	139-94-6	NTP146	216.21	C6H8N4O3S	O=C(Nc1ncc(s1)[N+]([O-])=O)NCC	131	1	3	ND	ND	Positive
506	N-(4-(5 nitro-2-furyl)-2-thiazolyl)acetamide	FURATHIAZOLE; Furium; NFTA.	91308-71-3	CPDB	253.23	C9H7N3O4S	O=C(Nc2nc(c1oc([N+]([O-])=O)cc1)cs2)C	17.8	ND	3	ND	ND	Positive
763	2,2,2-Trifluoro-N-[4-(5-nitro-2-furyl)-2-thiazolyl]acetamide	-	22398-80-7	CPDB	307.2	C9H4F3N3O4S	O=C(Nc2nc(c1oc([N+]([O-])=O)cc1)cs2)C(F)(F)F	6.79	ND	3	ND	ND	Positive
9	2-Acetylaminofluorene	2-AAF; 2-Acetamidofluorene; 2-acetaminofluorene; 2-FAA; 2-fluorenylacetamide; AAF; Acetamidofluorene; acetoaminofluorene; FAA; Fluorenylacetamide; N-2-Fluorenyl Acetamide; N-9H-fluoren-2-yl-Acetamide; N-Acetyl-2-aminofluorene; N-Fluoren-2-yl acetamide.	53-96-3	CPDB	223.28	C15H13NO	O=C(Nc3ccc2c1ccccc1Cc2c3)C	1.22	3	3	ND	ND	Positive
542	Ochratoxin A	N-(((3R)-5-chloro-8-hydroxy-3-methyl-1-oxo-7-isochromanyl)carbonyl)-3-phenyl-L-alanine; (-)-N-((5-chloro-8-hydroxy-3-methyl-1-oxo-7-isochromanyl)carbonyl)-3-phenylalanine.	684-93-5	NTP358 & CPDB	403.82	C20H18ClNO6	O=C(O)[C@@H](NC(=O)c1c(O)c2c(c(Cl)c1)C[C@H](OC2=O)C)Cc3ccccc3	0.103	3	3	CE	CE	Positive
18	DL-Ethionine	(+-)-ethionine; 2-amino-4-(ethylthio)butyric acid; DL-2-amino-4-(ethylthio)butyric acid; DL-ethionine; S-ethyl DL-Homocysteine.	67-21-0	CPDB	163.24	C12H26N2O4S2	O=C(O)[C@H](N)CCSCC.O=C(O)[C@@H](N)CCSCC	9.11	3	ND	ND	ND	Positive
764	Fumonisin B1	Fungal metabolite from Fusarium monliforme.	80-07-9	NTP496	721.84	C34H59NO15	O=C(O)[C@H2][C@H](C(=O)O)[C@H2]C(=O)O[C@@H]([C@@H]([C@H3])[C@H2][C@H2][C@H2][C@@H3])[C@@H](OC(=O)[C@@H2][C@@H](C(=O)O)[C@H2]C(=O)O)[C@@H2][C@@H]([C@H3])[C@@H2][C@@H](O)[C@H2][C@@H2][C@@H2][C@@H2][C@@H](O)[C@H2][C@@H](O)[C@H]([N@H2])[C@@H3]	1.16	3	1	CE	NE	Positive
223	Reserpine	orthoserpina; 3,4,5-trimethoxybenzoyl methyl reserpate; butiserpazide-25; cardioserpin; carditivo; carrserp; crystoserpine; darebon; deserpine; eberpine; ebserpine; elfanex; elserpine; enipresser; escaspere; eserpine; eskaserp; gilucard; H 520; helfoserpin; hexaplin; hiserpia; hydromox r; hydropres; hypercal b; hypertane forte; hypertensan; idoserp; interpina; kitine; klimanosid; lemiserp; lowese…	50-55-5	NTP193	608.69	C33H40N2O9	O=C(O[C@@H3])[C@@H]5[C@@H](O[C@@H3])[C@H](OC(=O)c1cc(O[C@@H3])c(O[C@@H3])c(O[C@@H3])c1)[C@H2][C@@H]6[C@H2]N4[C@@H2][C@H2]c3c2ccc(O[C@@H3])cc2nc3[C@H]4[C@@H2][C@H]56	0.306	3	1	ND	ND	Positive
1127	Tricaprylin		38571-73-2	CPDB	470.6884	C27H50O6	O=C(OC(COC(=O)CCCCCCC)COC(=O)CCCCCCC)CCCCCCC	NP	3	ND	ND	ND	Positive
443	Azaserine	L-Serine, diazoacetate (ester).	10318-26-0	CPDB	173.13	C5H7N3O4	O=C(OC[C@H](N)C(=O)O)/C=[N+]=[N-]	0.793	3	3	ND	ND	Positive
55	Ethyl Acrylate	2-Propenoic Acid Ethyl Ester; Acrylic Acid Ethyl Ester; Ethoxycarbonylethylene; Ethyl 2-Propenoate; Ethyl Propenoate.	140-88-5	NTP259	100.12	C5H8O2	O=C(OCC)C=C	119	3	3	ND	ND	Positive
365	Mitomycin C	[1aR-(1aalpha,8beta,8aalpha,8balpha)]-6-amino-8-[[(aminocarbonyl)oxy]methyl]-1,1a,2,8,8a,8b-hexahydro-8a-methoxy-5-methylazirino[2',3':3,4]pyrrolo[1,2-alpha]indole-4,7-dione; (1ar)-6-amino-8-(((aminocarbonyl)oxy)methyl)-1,1a,2,8,8a,8b-hexahydro-8a-methoxy-5-methylazirino[2',3':3,4]pyrrolo[1,2-a]indole-4,7-dione; 6-amino-1,1a,2,8,8a,8b-hexahydro-8-(hydroxymethyl)-8a-methoxy-5-methylazirino[2',3':3…	5036-03-3	CPDB	334.33	C15H18N4O5	O=C\1C/2=C(\C(=O)/C(N)=C/1C)[C@H]([C@]3(OC)N\2C[C@H]4N[C@@H]34)COC(=O)N	0.00102	3	3	ND	ND	Positive
772	Riddelline	13,19-didehydro-12,18-dihydroxysenecionan-11,16-dione; stereoisomer of 3-ethylidene-3,4,5,6,9,11,13,14,14alpha,14beta-decahydro-6-hydroxy-6-(hydroxymethyl)-5-methylene(1,6)dioxacyclododecino[2,3,4-gh]-pyrrolizidine-2,7-dione; trans-15-ethylidene-12beta-hydroxy-12alpha-hydroxymethyl-13-methylenesenec-1-enine.	520-45-6	NTP508	349.4	C18H23NO6	O=C\1OC3CCN2C/C=C(/COC(=O)[C@@](O)(C(=C)\CC/1=C/C)CO)[C@@H]23	ND	3	3	CE	CE	Positive
67	Toluene Diisocyanate	2,4 + 2,6-Toluenediisocyanate; 2,4-/2,6-Toluene diisocyanate mixture; Toluene diisocyanate (unspecified isomer); Toluene diisocyantes (mixture); tolylene isocyanate; 2,4 (80%)- and 2,6 (20%)- Toluene Diisocyanate; 2,4 (80)-and 2,6 (20)-Toluene Diisocyanate; m-tolylidene diisocyanate; diisocyanatomethylbenzene; diisocyanatotoluene; desmodur t100; hylene-t; isocyanic acid, methyl-m-phenylene ester;…	26471-62-5	NTP251	174.2	C18H12N4O4	O=C=N/c1cccc(/N=C=O)c1[C@@H3]	33.7	3	3	ND	ND	Positive
720	5-Azacytidine	4-amino-1-beta-D-ribofuranosyl-1,3,5-triazin-2(1H)-one; 4-amino-1-beta-D-ribofuranosyl-s-triazin-2(1H)-one; 5-AC; 5-AzaC; 5 AZC; 5-AZCR; Antibiotic u 18496; Azacitidine; Azacytidine; ladakamycin; mylosar; u 18496; wr 183027.	7008-42-6	Toxnet	244.21	C8H12N4O5	O=C1/N=C(\N=C/N1[C@@H]2O[C@@H](C(O)C2O)CO)N	0.17	3	ND	ND	ND	Positive
582	Propylthiouracil	2,3-dihydro-6-propyl-2-thioxo-4(1H)-Pyrimidinone; 2-mercapto-6-propylpyrimid-4-one; 4-hydroxy-2-mercapto-6-propylpyrimidine; 6-n-propyl-2-thiouracil; 6-propyl-2-thiopyrimidine-2,4(1H,3H)-dione; 6-Propyl-2-thiouracil; 6-propylthiouracil; procasil; propacil; propycil; propyl-thiorist; propylthiorit; prothiucil; prothiurone; prothycil; prothyran; protiural; ptu(thyreostatic); T 72; thiuragyl; thyreo…	78-84-2	CPDB	170.23	C7H10N2OS	O=C1C=C(NC(=S)N1)CCC	13.7	3	3	ND	ND	Positive
664	1-Amino-2,4-Dibromoanthraquinone	1-amino-2,4-dibromo-9,10-Anthracenedione; 2,4-dibromo-1-anthraquinonylamine.	121-54-0	NTP383	381.02	C14H7Br2NO2	O=C1C2=C(C(=CC(=C2C(=O)C3=C1C=CC=C3)Br)Br)N	46	3	3	CE	CE	Positive
202	2-Methyl-1-nitroanthraquinone	1-nitro-2-methylanthraquinone; 2-methyl-1-nitro-9,10-anthracenedione.	129-15-7	NTP29	267.24	C15H9NO4	O=C1C2=C(C(=CC=C2C(=O)C3=C1C=CC=C3)C)[N+](=O)[O-]	84.8	3	3	ND	ND	Positive
149	1-Amino-2-Methylanthraquinone	1-Amino-2-methyl-9,10-Anthracenedione; 2-Methyl-1-anthraquinonylamine; Acetate Fast Orange R; acetoquinone light orange jl; artisil orange 3RP; disperse orange; celliton orange r; C.I. 60700; C.I. Disperse Orange 11; cilla orange r; duranol orange g; Fast Orange R; microsetile orange ra; nyloquinone orange jr; perliton orange 3R; serisol orange yl; supracet orange r.	82-28-0	NTP111	237.26	C15H11NO2	O=C1C2=C(C(=CC=C2C(=O)C3=C1C=CC=C3)C)N	59.2	3	3	ND	ND	Positive
189	C.I. Disperse Blue 1	1,4,5,8-Tetraamino-9,10-anthracenedione; 1,4,5,8-tetraamino-9,10-anthraquinone; 1,4,5,8-Tetraaminoanthraquinone; 1,4,5,8-tetraminoanthraquinone; acetate blue g; acetoquinone blue l; acetoquinone blue r; acetylon fast blue g; amacel blue gg; amacel pure blue b; artisil blue sap; diacellition fast blue r; Disperse Blue 1; disperse blue no. 1; brasilazet blue gr; celanthrene pure blue brs; celliton …	2475-45-8	NTP299	268.27	C14H12N4O2	O=C1C2=C(C(=CC=C2N)N)C(=O)C3=C(C=CC(=C13)N)N	156	3	3	CE	CE	Positive
552	Quercetin	2-(3,4-dihydroxyphenyl)-3,5,7-trihydroxy-4H-1-benzopyran-4-one; 3,3',4',5,7-pentahydroxyflavone; 3',4',5,7-tetrahydroxyflavon-3-ol; 3,5,7,3',4'-pentahydroxyflavone; C.I. 75670; C.I. natural red 1; C.I. natural yellow 10; C.I. natural yellow 10 & 13; cyanidelonon 1522; meletin; quercetol; quertine; sophoretin; t-gelb bzw. grun 1; xanthaurine.	932-83-2	CPDB & NTP409	302.24	C15H10O7	O=C1C2=C(C=C(C=C2O)O)OC(=C1O)C3=CC(=C(C=C3)O)O	10.1	3	1	SE	NE	Positive
568	Sterigmatocystin	3a,12c-dihydro-8-hydroxy-6-methoxy-7H-Furo[3',2':4,5]furo[2,3-c]xanthen-7-one.	614-00-6	CPDB	324.29	C18H12O6	O=C1C2=C(C=C3C(=C2OC4=CC=CC(=C14)O)C5C(O3)OC=C5)OC	0.152	3	3	ND	ND	Positive
589	9,10-Anthraquinone	9,10-Anthracenedione; 9,10-dihydro-9,10-dioxoanthracene; 9,10-Dioxoanthracene; anthradione; Anthracenedione; Anthracenequinone; Anthrapel; Anthraquinone; corbit; hoelite; morkit.	93-15-2	NTP494	208.22	C14H8O2	O=C1C2=C(C=CC=C2)C(=O)C3=C1C=CC=C3	ND	3	3	SE	CE	Positive
938	1-Hydroxyanthraquinone	alpha-Hydroxyanthraquinone	115436-74-3	CPDB	224.2154	C14H8O3	O=C1C2=C(C=CC=C2C(=O)C3=C1C=CC=C3)O	59.2	3	ND	ND	ND	Positive
475	Chrysazin	1,8-dihydroxy-9,10-anthracenedione; 1,8-dihydroxy-9,10-anthraquinone; Modane; zwitsalax; 1,8-Dihydroxyanthraquinone; 1,8-dioxyanthraquinone; Altan; antrapurol; dianthon; diaquone; dihydroxyanthraquinone; dioxyanthrachinonum; danivac; danthro-lax; Danthron; Dantron; Dantron (Chrysazin; dorbane; dorbanex; duolax; Istin; istizin; laxanorm; laxanthreen; laxipur; laxipurin; LTAN.	140-57-8	CPDB	240.21	C14H8O4	O=C1C2=C(C=CC=C2O)C(=O)C3=CC=CC(=C13)O	245	3	ND	ND	ND	Positive
867	5,6-Dimethoxysterigmatocystin		108-01-0	CPDB	384.3416	C20H16O8	O=C1C2=C(C3=C(C=C2OC)OC4C3C=CO4)OC5=C1C(=CC(=C5OC)OC)O	0.364	3	ND	ND	ND	Positive
663	Nalidixic acid	1,4-dihydro-1-ethyl-7-methyl-4-oxo-1,8-naphthyridine-3-carboxylic acid; 1-Ethyl-1,4-dihydro-7-methyl-4-oxo-1,8-naphthyridine-3-carboxylic acid; 1-ethyl-7-methyl-1,4-dihydro-1,8-naphthyridin-4-one-3-carboxylic acid; 1-ethyl-7-methyl-4-oxo-1,4-dihydro-1,8-naphthyridine-3-carboxylic acid; naladixic acid; nalidic acid; nalidixin; NegGRAM; negram; urisal; wil 18,320; wintomylon.	75-52-5	NTP368	232.24	C12H12N2O3	O=C1C2=C(N=C(C=C2)C)N(C=C1C(=O)O)CC	201	3	3	CE	CE	Positive
146	2-Aminoanthraquinone	2-amino-9,10-Anthracenedione; 2-amino-9,10-anthraquinone; AAQ; aminoanthraquinone; beta-aminoanthraquinone; beta-anthraquinonylamine.	117-79-3	NTP144	223.23	C14H9NO2	O=C1C2=CC(=CC=C2C(=O)C3=C1C=CC=C3)N	101	3	ND	ND	ND	Positive
1065	Oxolinic acid		105650-23-5	CPDB	261.2336	C13H11NO5	O=C1C2=CC3=C(C=C2N(C=C1C(=O)O)CC)OCO3	167	3	1	ND	ND	Positive
22	beta-Propiolactone	1,3-Propiolactone; 2-Oxetanone; 3-hydroxypropionic acid beta-lactone; 3-hydroxypropionic acid lactone; 3-Propiolactone; beta3-Propiolactone; BPL; betaprone; beta-propionolactone; Beta-PROPIOLACTONE (2-OXETANONE); beta-Propiolactone; Hydracrylic Acid beta Lactone; oxetan-2-one; Oxetanone; Propionolactone; Propanolide; propiolactone.	57-57-8	CPDB	72.06	C3H4O2	O=C1CCO1	1.46	ND	3	ND	ND	Positive
648	Phenylbutazone	1,2-diphenyl-3,5-dioxo-4-butylpyrazolidine; 1,2-diphenyl-3,5-dioxo-4-n-butylpyrazoline; diphebuzol; diphenylbutazone; bizolin 200; B.T.Z.; busone; butadion; butadiona; butacompren; butacote; butagesic; butalgina; butalidon; butaluy; butapirazol; butapyrazole; butarecbon; butartril; butartrina; Butatab; butazina; Butazolidin; Butazone; butazona; BUTE; butidiona; butiwas-simple; butone; Butoz; buty…	102-71-6	NTP367	308.38	C19H20N2O2	O=C1N(C2=CC=CC=C2)N(C3=CC=CC=C3)C(=O)C1CCCC	1160	2	3	EE	SE	Positive
273	Nitrofurantoin	1-(((5-nitro-2-furanyl)methylene)amino)-2,4-imidazolidinedione; 1-(5-nitro-2-furfurylideneamino)hydantoin; 1-[(5-Nitrofurfurylidene)amino]hydantoin; benkfuran; berkfurin; chemiofuran; cyantin; cystit; dantafur; fua-med; furachel; furadantin; furadantoin; furadoine; furadonin; furalan; furantoin; Furatoin; furobactina; furophen; ituran; Macrobid; Macrodantin; N-(5-nitro-2-furfurylidene)-1-aminohyd…	67-20-9	NTP341	238.16	C8H6N4O5	O=C1N(CC(=O)N1)/N=C/C2=CC=C(O2)[N+](=O)[O-]	163	3	1	SE	NE	Positive
1141	Uracil		23834-30-2	CPDB	112.0878	C4H4N2O2	O=C1NC(=O)NC=C1	671	3	3	ND	ND	Positive
609	Thiouracil	2-Mercapto-4-pyrimidone; 2-Thiouracil; 4(1H)-Pyrimidinone, 2,3-dihydro-2-thioxo-; 4-Hydroxy-2-mercaptopyrimidine.	6334-11-8	CPDB	128.15	C4H4N2OS	O=C1NC(=S)NC=C1	11.9	3	3	ND	ND	Positive
759	Monocrotaline	-	42011-48-3	CPDB	325.36	C16H23NO6	O=C1O[C@H]2C3N(CC2)CC=C3COC(=O)[C@](C)(O)[C@@]([C@@H]1C)(C)O	0.94	3	ND	ND	ND	Positive
672	Phenolphthalein	2-[Bis (4-hydroxyphenyl)methyl]benzoic acid; 3,3-bis(4-hydroxyphenyl)-1(3H)-isobenzofuranone; 3,3-bis(p-hydroxyphenyl)phthalide; Alophen; Espotabs; Ex-Lax; Feen-a-mint; feen-a-mint gum; Figsen; Laxettes; Phenolax.	57-66-9	NTP465	318.33	C20H14O4	O=C1OC(C2=C1C=CC=C2)(C3=CC=C(C=C3)O)C4=CC=C(C=C4)O	902	3	3	CE	SE	Positive
318	Coumarin	1,2-Benzopyrone; o-coumaric acid lactone; 2H-1-Benzopyran-2-one; 2H-benzopyran-2-one; o-hydroxycinnamic acid delta-lactone; o-hydroxycinnamic acid lactone; o-hydroxycinnamic lactone; 2-oxo-1,2-benzopyran; 2-oxo-2H-1-benzopyran; Benzo-2-pyrone; benzo-alpha-pyrone; Benzopyran-2-one; Benzopyrone; cis-O-coumaric acid lactone; cis-O-coumarinic acid lactone; Coumaric Acid; coumarinac lactone; Coumarini…	91-64-5	NTP422	146.15	C9H6O2	O=C1OC2=C(C=CC=C2)C=C1	13.9	3	2	SE	EE	Positive
305	3,4-Dihydrocoumarin	1,2-benzodihydropyrone; 2-chromanone; 2H-1-Benzopyran-2-one, 3,4-dihydro-; Benzo-DiHydro Pyrone/Di Hydro Coumarin; DIHIDROCUMARINA; Dihydrocoumarin; hydrocinnamic acid, o-hydroxy-,lactone; hydrocoumarin; melilotic lactone; melilotin; melilotol; Meliotine.	119-84-6	NTP423	148.16	C9H8O2	O=C1OC2=C(C=CC=C2)CC1	2970	3	1	SE	NE	Positive
284	Adriamycin	10-((3-Amino-2,3,6-trideoxy-alpha-L-lyso-hexopyranosyl)oxy)-7,8,9,10-tetrahydro-6,8,11-trihydroxy-8-(hydroxyacetyl)-1-methoxy-5,12-naphthacenedione; 14-Hydroxydaunomycin; (8S-cis)-10-(3-Amino-2,3,6-Trideoxy-alpha-L-Lyxo-Hexopyranosyl)Oxy-7,8,9,10-Tetrahydro-6,8,11-Trihydroxy-8-(Hydroxyacetyl)-1-Methoxy-5,12-Naphthacenedione; adiblastine (hydrochloride salt); adriablastine (hydrochloride salt); ad…	23214-92-8	Toxnet	543.53	C27H29NO11	O=C2c1c(O)c5c(c(O)c1C(=O)c3cccc(OC)c23)C[C@@](O)(C(=O)CO)C[C@@H]5O[C@@H]4O[C@H]([C@@H](O)[C@@H](N)C4)C	ND	3	3	ND	ND	Positive
332	Actinomycin D	3H-Phenoxazine-1,9-dicarboxamide, 2-amino-N,N'-bis[hexadecahydro-2,5,9-trimethyl-6,13-bis(1-methylethyl)-1,4,7,11,14-pentaoxo-1H-pyrrolo[2,1-i][1,4,7,10,13]oxatetraazacyclohexadecin-10-yl]-4,6-dimethyl-3-oxo-; ACT; hbf 386; Lyovac cosmegen; Meractinomycin; Oncostatin K; X 97; Actactinomycin A IV; Actinomycin 7; Actinomycin AIV; Actinomycindioic D acid, dilactone; Actinomycin C1; actinomycin cl; (…	50-76-0	CPDB	1255.43	C62H86N12O16	O=C2N1CCCC1C(=O)N(C)CC(=O)N(C)C(C(=O)OC(C)C(C(=O)NC2C(C)C)NC(=O)\C3=C(/N)C(=O)\C(=C/4\Oc5c(ccc(c5/N=C3\4)C(=O)NC7C(=O)NC(C(=O)N6CCCC6C(=O)N(C)CC(=O)N(C)C(C(=O)OC7C)C(C)C)C(C)C)C)C)C(C)C	0.00111	3	3	ND	ND	Positive
248	Oxymetholone	17alpha-methyl-2-hydroxymethylene-17-hydroxy-5alpha-androstan-3-one; 17b-hydroxy-2-hydroxymethylene-17a-methyl-3-androstanone; 17beta-hydroxy-2-(hydroxymethylene)-17alpha-methyl-5alpha-androstan-3-one; 17beta-Hydroxy-2-(hydroxymethylene)-17-methyl-5alpha-androstan-3-one; 17-hydroxy-2-(hydroxymethylene)-17-methyl-5alpha-17beta-androst-3-one; 17-hydroxy-2-(hydroxymethylene)-17-methyl-5alpha,17beta-…	434-07-1	NTP485	332.49	C21H32O3	O=C4\C(=C\O)C[C@]1([C@@H](CC[C@@H]2[C@@H]1CC[C@@]3([C@](O)(C)CC[C@@H]23)C)C4)C	ND	2	3	EE	CE	Positive
540	Norlestrin	-	38777-13-8	CPDB	340.46-296.40	C42H52O5	O=C4\C=C2/[C@@H]([C@H]1CC[C@@]3([C@@](C#C)(OC(=O)C)CC[C@H]3[C@@H]1CC2)C)CC4.Oc1cc2c(cc1)[C@H]3CC[C@]4(C)[C@@](C#C)(O)CC[C@H]4[C@@H]3CC2	1.94	3	3	ND	ND	Positive
333	Aflatoxin B1	2,3,6a,9a-tetrahydro-4-methoxycyclopenta(c)furo(3',2':4,5)furo(2,3-h)(1)benzo-pyran-1,11-dione; AFB1; AFBI; aflatoxin b; Aflatoxin B1, crystalline.	1162-65-8	CPDB	312.28	C17H12O6	O=C5C=4C(=O)Oc3c1c(O[C@H]2O\C=C/[C@@H]12)cc(OC)c3C=4CC5	0.0032	3	3	ND	ND	Positive
773	2,4-Hexadienal	2,4-Hexadien-1-al; 2,4-Hexadienal, (E,E)-; 2-Propylene acrolein; (E,E)-2,4-Hexadien-1-al; Sorbic aldehyde; trans,trans-2,4-Hexadien-1-al; trans,trans-2,4-Hexadienal; trans,trans-4-Hexadienal.	28314-03-6	NTP509	96.13	C6H8O	O=CC=CC=CC	ND	3	3	CE	CE	Positive
687	Furfural	2-Formyl furan; 2-Furaldehyde; 2-furanaldehyde; 2-furancarbonal; 2-furancarboxaldehyde; 2-furfural; 2-furylmethanal; alpha-Furfuraldehyde; alpha-furole; artificial ant oil; artificial oil of ants; Fufural; Fural; Furaldehyde; Furfuraldehyde; Pyromucic aldehyde; U1199.	612-82-8	NTP382	96.09	C5H4O2	O=CC1=CC=CO1	683	3	1	SE	NE	Positive
212	4-Nitrosodiphenylamine	4-Nitroso-N-Phenylbenzenamine; naugard tkb; N-Nitrosodiphenyl-2,2',4,4',6,6'-d6-amine; N-Phenyl-p-Nitrosoaniline; phenyl 4-nitrosophenyl amine; TKB.	156-10-5	NTP190	198.22	C12H10N2O	O=Nc2ccc(Nc1ccccc1)cc2	201	3	1	ND	ND	Positive
1093	N-Propyl-N-nitrosourea		533-31-3	CPDB	131.134	C4H9N3O2	O=NN(C(=O)N)CCC	3.77	3	3	ND	ND	Positive
534	Streptozotocin	2-Deoxy-2-(3-methyl-3-nitrosoureido)-alpha(andbeta)-D-glucopyranose; 2-Deoxy-2-(3-methyl-3-nitrosoureido)-D-glucopyranose; 2-deoxy-2-(((methylnitrosoamino)carbonyl)amino)-D-glucopyranose; 2-deoxy-2-[[(methylnitrosoamino)carbonyl]amino]-D-glucose; D-2-deoxy-2-(3-methyl-3-nitrosoureido)glucopyranose; D-Glucose, 2-deoxy-2-(3-methyl-3-nitrosoureido)-; STR; Streptozocin; STZ; U-9889; Zanosar.	55556-92-8	CPDB	265.22	C8H15N3O7	O=NN(C(=O)N[C@@H]1[C@@H](O)[C@H](O)[C@H](O[C@H]1O)CO)C	0.963	3	3	ND	ND	Positive
547	N-nitroso-N-methyl-n-dodecylamine	Nitroso-N-methyl-N-dodecylamine.	1120-71-4	CPDB	228.38	C13H28N2O	O=NN(C)CCCCCCCCCCCC	0.537	3	3	ND	ND	Positive
498	N-nitroso-(2-hydroxypropyl)-(2-hydroxyethyl)amine	-	7782-49-2	CPDB	148.16	C5H12N2O3	O=NN(C[C@@H](O)C)CCO	1.02	ND	3	ND	ND	Positive
13	N-Nitrosodiphenylamine	Diphenylnitrosamine; diphenyl-N-nitrosoamine; curetard a; delac j; naugard tjb; NDPHA; Nitrosodiphenylamine; nitrous diphenylamide; N,N-diphenylnitrosamine; N-Nitroso-N-Phenylaniline; N-nitroso-N-phenylbenzenamine; Redax; retarder j; TJB; vulcalent a; vulcatard; vulcatard a; vultrol.	86-30-6	NTP164	198.23	C12H10N2O	O=NN(C1=CC=CC=C1)C2=CC=CC=C2	167	3	3	ND	ND	Positive
530	N-nitrosobis(2-oxopropyl)amine	-	611-23-4	CPDB & Toxnet	158.16	C6H10N2O3	O=NN(CC(=O)C)CC(=O)C	0.491	3	3	ND	ND	Positive
528	N-nitrosobis(2-hydroxypropyl)amine	DIISOPROPANOLNITROSAMINE.	100-75-4	CPDB & Toxnet	162.19	C6H14N2O3	O=NN(CC(C)O)CC(C)O	0.846	3	3	ND	ND	Positive
537	N-Nitroso-1,2,3,6-tetrahydropyridine	1,2,3,6-tetrahydro-1-nitroso-pyridine.	8015-12-1	CPDB	112.13	C5H8N2O	O=NN(CC=C1)CC1	0.0601	ND	3	ND	ND	Positive
520	N-nitrosodipropylamine	Di-n-propylnitrosamine; Dipropylnitrosamine; DPN; DPNA; NDPA; Nitrosodipropylamine; nitrous dipropylamide; N-Nitroso di-n-propylamine; N-Nitrosodi-N-propylamine; N-nitroso-N-dipropylamine; N-Nitroso-N-propyl-1-propanamine.	20917-49-1	CPDB	130.19	C6H14N2O	O=NN(CCC)CCC	0.186	ND	3	ND	ND	Positive
515	Nitrosodibutylamine	Dibutylnitrosamine; Di-n-butylnitrosamine; DBN; N-Butyl-N-nitroso-1-butamine; N-butyl-N-nitroso-1-Butanamine; NDBA; N,N-Di-n-butylnitrosamine; N-Nitrosodibutylamine; N-Nitroso-di-n-butylamine; N-Nitroso-di-n-butylamine.	122-60-1	CPDB	158.24	C8H18N2O	O=NN(CCCC)CCCC	0.691	3	ND	ND	ND	Positive
886	Dipentylnitrosamine	di-n-pentylnitrosamine; di-n-amylnitrosoamine; NDAmA; Nitrosodiamylamine; N-nitrosodi-n-pentylamine; N-Nitrosodiamylamine.	13838-16-9	CPDB	186.2966	C10H22N2O	O=NN(CCCCC)CCCCC	4.03	3	3	ND	ND	Positive
553	Nitrosododecamethyleneimine	-	137-30-4	CPDB	212.33	C12H24N2O	O=NN(CCCCCC1)CCCCCC1	10.9	3	3	ND	ND	Positive
1051	N-Nitrosopiperazine		23135-22-0	CPDB	115.1346	C4H9N3O	O=NN(CCN1)CC1	8.78	2	3	ND	ND	Positive
364	Dinitrosohomopiperazine	hexahydro-1,4-dinitroso-1,4-Diazepine.	50-07-7	CPDB	158.16	C5H10N4O2	O=NN(CCN1N=O)CCC1	0.0615	ND	3	ND	ND	Positive
517	N-Nitrosodiethanolamine	2,2'-dihydroxy-N-nitrosodiethylamine; 2,2'-iminodi(N-nitrosoethanol); 2,2'-nitrosiminodiethanol; 2,2-(Nitrosoimino) bisethanol; 2,2'-(nitrosoimino)bisethanol; bis(beta-Hydroxyethyl)nitrosamine; Diethanolnitrosamine; diethanolnitrosoamine; Ndela; Nitrosoiminodiethanol; N-nitrosoaminodiethanol; N-Nitrosobis(2-hydroxyethyl)amine; N-nitrosoiminodiethanol.	621-64-7	CPDB	134.13	C4H10N2O3	O=NN(CCO)CCO	3.17	3	3	ND	ND	Positive
584	N-Nitroso-2,6-dimethylmorpholine	2,6-Dimethyl-N-nitrosomorpholine.	607-35-2	Toxnet	144.17	C6H12N2O2	O=NN1C[C@@H](O[C@@H](C)C1)C	ND	3	3	ND	ND	Positive
564	1-Nitroso-5,6-dihydrouracil	-	60-80-0	CPDB	143.1	C4H5N3O3	O=NN1CCC(=O)NC1=O	0.0983	3	3	ND	ND	Positive
559	N-Nitrosopyrrolidine	1-nitroso-Pyrrolidine; Nitrosopyrrolidine; N-N-PYR; No-pyr; NPYR; Pyrrole, tetrahydro-N-nitroso-.	29929-77-9	CPDB	100.12	C4H8N2O	O=NN1CCCC1	0.799	3	3	ND	ND	Positive
531	N-Nitrosopiperidine	1-nitrosopiperidine; nitrosopiperidin; N-N-PIP; No-pip; NPIP; pyridine,hexahydro-N-nitroso.	18883-66-4	CPDB	114.15	C5H10N2O	O=NN1CCCCC1	1.43	3	3	ND	ND	Positive
523	Nitrosoheptamethyleneimine	N-Nitroso-heptamethyleneimine.	1133-64-8	CPDB	142.2	C7H14N2O	O=NN1CCCCCCC1	0.0378	3	ND	ND	ND	Positive
20	N-Nitrosomorpholine	4-nitrosomorpholine; Nitrosomorpholine; NMOR.	59-89-2	CPDB	116.12	C4H8N2O2	O=NN1CCOCC1	0.109	ND	3	ND	ND	Positive
1054	N-Nitrosothiomorpholine		110559-85-8	CPDB	132.18	C4H8N2OS	O=NN1CCSCC1	5.39	3	3	ND	ND	Positive
526	Nitrosoanabasine	-	156-51-4	CPDB & Toxnet	191.23	C10H13N3O	O=NN2[C@H](c1cccnc1)CCCC2	11.9	3	3	ND	ND	Positive
761	1-Nitroso-3,5-dimethyl-4-benzoylpiperazine	-	126-98-7	CPDB	247.3	C13H17N3O2	O=NN2CC(N(C(=O)c1ccccc1)C(C)C2)C	9.66	ND	3	ND	ND	Positive
12	Hexamethylphosphoramide	Hempa; Hexametapol; hexamethylphosphoric acid triamide; Hexamethylphosphoric triamide; hexamethylphosphorotriamide; HMPA; HMPT; HPT; N,N,N,N,N,N-hexamethylphosphoric triamide; Phosphoric acid hexamethyltriamide; phosphoric tris(dimethylamide); phosphoryl hexamethyltriamide; Tris(dimethylamino)phosphine oxide; tris(dimethylamino)phosphorus oxide.	680-31-9	Toxnet	179.2	C6H18N3OP	O=P(N(C)C)(N(C)C)N(C)C	ND	3	3	ND	ND	Positive
465	Metepa	Tris[1-(2-Methyl)aziridinyl]ph Osphine Oxide, 92%- Carc.; Tris(2-Methyl-1-aziridinyl)phosphine Oxide; Tris[2-methylaziridinyl]phosphine oxide; Tris (1-methylethylene) phosphoric triamide.	64-17-5	CPDB	215.23	C9H18N3OP	O=P(N1C(C1)C)(N1C(C1)C)N1C(C1)C	4.46	3	ND	ND	ND	Positive
291	Trimethyl Phosphate	O,O,O-trimethyl phosphate; Methyl phosphate; Phosphoric acid trimethyl ester; Trimethyl orthophosphate.	512-56-1	NTP81	140.08	C3H9O4P	O=P(OC)(OC)OC	ND	3	1	ND	ND	Positive
620	Dimethyl hydrogen phosphite	Dimethyl Phosphite; dimethyl phosphonate; DMHP.	2871-01-4	NTP287	110.05	C2H7O3P	O=P(OC)OC	139	3	2	CE	EE	Positive
107	Dichlorvos	2,2-dichloroethenol dimethyl phosphate; 2,2-dichloroethenyl dimethyl phosphate; 2,2-dichloroethenyl phosphoric acid dimethyl ester; 2,2-dichlorovinyl alcohol dimethyl phosphate; 2,2-Dichlorovinyl-O,O-dimethyl phosphate; 2,2-Dichlorovinyl dimethyl phosphate; 2,2-dichlorovinyl dimethyl phosphoric acid ester; O,O-dimethyl O-2,2-dichlorovinyl phosphate; O,O-dimethyl 2,2-dichlorovinyl phosphate; O,O-d…	62-73-7	NTP342	220.98	C4H7Cl2O4P	O=P(OC=C(Cl)Cl)(OC)OC	4.16	3	2	SE	EE	Positive
237	Tris(2,3-dibromopropyl) phosphate	2,3-Dibromo-1-propanol phosphate; 2,3-dibromo-1-propanol phosphate (3:1); 2,3-Dibromopropyl phosphate; anfram 3pb; apex 462-5; bromkal p 67-6hp; ES685; firemaster lv-t 23p; firemaster t23p; firemaster t23p-lv; flacavon r; flamex t 23p; flammex ap; flammex lv-t 23p; flammex t 23p; fyrol hb32; phosphoric acid, tris(2,3-dibromopropyl) ester; T 23P; TDBPP; TRIS; Tris(2,3-dibromo-1-propyl)phosphate; t…	126-72-7	NTP76	697.61	C9H15Br6O4P	O=P(OCC(CBr)Br)(OCC(CBr)Br)OCC(CBr)Br	3.83	3	3	ND	ND	Positive
315	Tris(2-chloroethyl)phosphate	2-chloroethanol phosphate; 2-chloro-ethanol phosphate (3:1); 3CF; disflamoll tca; celluflex cef; fyrol cef; fyrol cf; genomoll p; niax 3cf; niax flame retardant 3cf; phosphoric acid, tris(2-chloroethyl)ester; TCEP; tris(2-chloroethyl) orthophosphate; tris(beta-chloroethyl) phosphate; tris(chloroethyl) phosphate.	115-96-8	NTP391	285.49	C6H12Cl3O4P	O=P(OCCCl)(OCCCl)OCCCl	86.7	3	3	CE	CE	Positive
175	Dapsone	1,1'-sulfonylbis(4-aminobenzene); 1358F; Metabolite C; 4,4'-Diaminodiphenyl sulfone; 4,4'-diaminophenyl sulfone; 4,4'-sulfonylbisbenzamine; 4,4-Sulfonyldianiline; 4,4'-Sulfonylbisbenzenamine; 4-Aminophenyl sulfone; Acedapsone; Araldite HT; Avlosulfone; Avsulfor; Bis(4-aminophenyl)sulfone; Diaminodiphenylsulfone; Diaphenylsulfone; Diphenasone; Diphone; Disulone; Croysulfone; DADPS; dapsonum; DDS; …	80-08-0	NTP20	248.3	C12H12N2O2S	O=S(=O)(C1=CC=C(C=C1)N)C2=CC=C(C=C2)N	22.4	3	1	ND	ND	Positive
411	C.I. acid violet 49 (sodium salt)	11386 violet; acid fast violet 5bn; acid violet; acid violet 49; acid violet 4bnp; acid violet 4bns; acid violet 5b; acid violet 5bn; Acid Violet 6B; acid violet s; acilan violet s4bn; a.f. violet no 1; aizen acid violet 5bh; aizen food violet no. 1; atlantic acid violet 4bns; benzyl violet; Benzyl violet 3B; BENZYL VIOLET 48; Benzyl violet 4B; dispersed violet 12197; calcocid violet 4bns; C.I. 4…	87-68-3	CPDB	734.9	C39H41N3O6S2	O=S(=O)(O)c1cccc(c1)CN(c2ccc(cc2)C(=C\4/C=C\C(=[N+](\CC)Cc3cccc(c3)S([O-])(=O)=O)/C=C/4)/c5ccc(N(C)C)cc5)CC.[Na+]	612	1	3	ND	ND	Positive
11	Hydrazine Sulphate	Diamidogen sulfate; Diamine Sulfate; Hydrazine and hydrazine sulfate; Hydrazine dihydrogen sulfate salt; Hydrazine hydrogen sulfate; Hydrazinium(2+) sulfate; Hydrazinium sulfate; Hydrazine monosulfate; Hydrazine sulfate (1:1).	10034-93-2	CPDB	130.12	H6N2O4S	O=S(=O)(O)O.NN	41	3	3	ND	ND	Positive
286	Ethyl Methanesulfonate	EMS; ethyl ester of methanesulfonic acid; ethyl ester of methylsulfonic acid; Ethyl mesylate; half-myleran; Methanesulfonic acid ethyl ester; methylsulfonic acid, ethyl ester.	62-50-0	Toxnet	124.16	C3H8O3S	O=S(=O)(OCC)C	ND	3	3	ND	ND	Positive
285	Diethyl Sulfate	Diethyl Monosulfate; DS; ethyl sulfate; sulfuric acid, diethyl ester.	64-67-5	Toxnet	154.18	C4H10O4S	O=S(=O)(OCC)OCC	ND	3	3	ND	ND	Positive
1061	Omeprazole	5-Methoxy-2-[[(4-methoxy-3,5-dimethyl-2-pyridyl)methyl]sulfinyl]benzimidazole	92-84-2	CPDB & SOC	345.4154	C17H19N3O3S	O=S(C1=NC2=C(C=CC(=C2)OC)N1)CC3=C(C(=C(C=N3)C)OC)C	NP	3	3	ND	ND	Positive
478	Aramite	2-chloroethyl 2-(4-(1,1-dimethylethyl)phenoxy)-1-methylethyl sulfite; Aracide; Niagaramite; Sulfurous acid, 2-(p-t-butylphenoxy)-1-methylethyl-2-chloroethyl ester; Sulfurous acid 2-chloroethyl 2-[4-(1,1-dimethylethyl)phenoxy] 1-methylethyl ester.	50-28-2	CPDB	334.86	C15H23ClO4S	O=S(OCCCl)O[C@H](COc1ccc(cc1)C(C)(C)C)C	96.7	3	3	ND	ND	Positive
550	Propane sultone	1,2-Oxathiolane 2,2-dioxide; 1,2-OXATHIOLANE 2,2-DIOXIDE (1,3-PROPANE SULTONE); 1,3-Propane Sultone; 3-Hydroxy-1-propanesulfonic acid gamma-sultone.	40580-89-0	CPDB	122.14	C3H6O3S	O=S1(=O)CCCO1	3.84	3	3	ND	ND	Positive
394	L-5-morpholinomethyl-3-[(5-nitrofurfurylidene)amino]-2-oxazolidinone hydrochloride	-	56654-52-5	CPDB	324.29	C13H16N4O6	O1C(N(CC1CN2CCOCC2)/N=C/C3=CC=C(O3)[N+](=O)[O-])=O	6.33	ND	3	ND	ND	Positive
608	1-Epoxyethyl-3,4-epoxycyclohexane	1,2-Epoxy-4-(epoxyethyl)cyclohexane; 1-Ethyleneoxy-3,4-epoxycyclohexane; 1-vinyl-3-cyclohexene dioxide; 3-(1,2-epoxyethyl)-7-oxabicyclo[4.1.0]heptane; 3-oxiranyl-7-oxabicyclo[4.1.0]heptane; 4-(1,2-epoxyethyl)-7-oxabicyclo[4.1.0]heptane; 4-(epoxyethyl)-7-oxabicyclo[4.1.0]heptane; 4-Vinyl-1-cyclohexene Diepoxide; 4-vinyl-1-cyclohexene dioxide; 4-VINYL CYCLOHEXANE DIOXIDE; 4-Vinylcyclohexene diepoxi…	828-00-2	NTP362	140.18	C8H12O2	O1C2C1CCC(C2)C1CO1	ND	3	3	CE	CE	Positive
846	Dichloroacetic acid	2,2-dichloroacetic acid; DCAA.	94-11-1	TOXNET	128.9426	C2H2Cl2O2	OC(=O)C(Cl)Cl	ND	3	ND	ND	ND	Positive
314	4-Nitrobenzoic acid	1-carboxy-4-nitrobenzene; p-nitrobenzenecarboxylic acid; 4-nitrodracylic acid; PNBA.	62-23-7	NTP442	167.12	C7H5NO4	OC(=O)C1=CC=C(C=C1)[N+](=O)[O-]	287	1	3	NE	SE	Positive
1039	N-Nitrosoguvacoline	methyl 1-nitroso-1,2,5,6-tetrahydropyridine-3-carboxylate	5632-47-3	CPDB	156.1408	C6H8N2O3	OC(=O)C1=CCCN(C1)N=O	ND	3	ND	ND	ND	Positive
688	Salicylazosulfapyridine	2-Hydroxy-5-[[4-[(2-pyridinylamino)sulfonyl]phenyl]azo]benzoic acid; 5-(para-(2-pyridylsulfamoyl)phenylazo)salicylic acid; accucol; asulfidine; azopyrin; Azulfidine; rorasul; salazopyrin; Salazopyrin en-tabs; salazosulfapyridine; s.a.s.-500; SASP; sulcolon; Sulfasalazine; w-t sasp oral.	1300-72-7	NTP457	398.4	C18H14N4O5S	OC(=O)c3cc(N=Nc1ccc(cc1)S(=O)(=O)Nc2ccccn2)ccc3O	ND	3	3	SE	SE	Positive
36	11-Aminoundecanoic Acid	11-aminoundecyclic acid; aminoundecanoic acid; omega-aminoundecanoic acid.	2432-99-7	NTP216	201.31	C11H23NO2	OC(=O)CCCCCCCCCCN	1100	3	1	ND	ND	Positive
427	1'-Hydroxysafrole	-	75104-43-7	CPDB	178.19	C10H10O3	OC(C=C)C1=CC=C2OCOC2=C1	18.4	3	ND	ND	ND	Positive
503	Salbutamol	(alpha1-((tert-butylamino)methyl)-4-hydroxy-m-xylene-alpha,alpha-diol); Aerolin; Albuterol; Asmol; Proventil; Respax; Respolin; Sabutamol; Salbulin; Ventodisks; Ventolin.	531-82-8	CPDB	239.31	C13H21NO3	OC(C1=CC=C(C(=C1)CO)O)CNC(C)(C)C	40	ND	3	ND	ND	Positive
826	Chlorozotocin	2-[3-(2-Chloroethyl)-3-nitrosoureido]-D-glucopyranose; DCNU; D-Glucopyranose, 2-[[[(2-chloroethyl)nitrosoamino]carbonyl]amino]-2-deoxy-; D-Glucose, 2-[[[(2-chloroethyl)nitrosoamino]carbonyl]amino]-2-deoxy-.	88107-10-2	CPDB	313.6943	C9H16ClN3O7	OC[CH](O)[CH](O)[CH](O)[CH](NC(=O)N(CCCl)N=O)C=O	0.0375	3	3	ND	ND	Positive
629	2,3,4,5,6-Pentachlorophenol, technical grade	Chem-tol; Chlorophen; cryptogil oil; dowcide 7; Dowicide 7; Dowicide EC-7; dow pentachlorophenol dp-2 antimicrobial; Dura-Treet; durotox; EP 30; Forepen; fungifen; glazd penta; grundier arbezol; lauxtol; lauxtol a; liroprem; Osmoplastic; Oz-88; PCP; penchlorol; Penta; pentachlorofenol; Pentachlorophenate; pentachloro-Phenol; Pentachlorophenol; pentachlorophenol, dp-2; Pentacon; penta-kil; Penwar;…	132-98-9	CPDB & NTP349	266.34	C6HCl5O	OC1=C(C(=C(C(=C1Cl)Cl)Cl)Cl)Cl	13.1	1	3	ND	ND	Positive
150	4-Amino-2-Nitrophenol	o-nitro-p-aminophenol; 3-nitro-4-hydroxyaniline; p-Aminonitrophenol; 4-hydroxy-3-nitroaniline; C.I. 76555; C.I. oxidation base 25; fourrine 57; fourrine brown pr; fourrine brown propyl; oxidation base 25.	119-34-6	NTP94	154.13	C6H6N2O3	OC1=C(C=C(C=C1)N)[N+](=O)[O-]	309	3	2	ND	ND	Positive
233	2,4,6-Trichlorophenol	2,4,6 T; 2,4,6-TCP; 2,4,6-Trichloro-2-hydroxybenzene; dowcide 2S; Dowicide 2S; Omal; Phenachlor; TCP; Trichlorophenol, 2,4,6-.	88-06-2	NTP155	197.45	C6H3Cl3O	OC1=C(C=C(C=C1Cl)Cl)Cl	405	3	1	ND	ND	Positive
813	Caffeic acid	3,4-Dihydroxy-cinnamic acid; 3,4-Dihydroxy-trans-cinnamate; (E)-3-(3,4-dihydroxyphenyl)-2-propenoic acid; trans-Caffeate.	97-00-7	CPDB	180.1598	C9H8O4	OC1=C(C=CC(=C1)/C=C/C(=O)O)O	297	3	3	ND	ND	Positive
989	4-Methylcatechol	3,4-Dihydroxytoluene; 4-Methyl-1,2-benzenediol	5800-19-1	CPDB	124.139	C7H8O2	OC1=C(C=CC(=C1)C)O	248	3	3	ND	ND	Positive
495	Phenylphenol	(1,1-Biphenyl)-2-ol; 1,1'-Biphenyl-2-ol; 2-Biphenylol; orthohydroxydipbenyl; 2-Hydroxybiphenyl; 2-Phenylphenol; Orthoxenol; o-Xonal; biphenyl-2-ol; Biphenylol; Dowicide 1; Hydroxdiphenyl; Hydroxy-2-phenylbenzene; Hydroxybiphenyl; OPP; Preventol O extra; Remol TRF; Torsite; Tumescal OPE; Xenol.	75896-33-2	CPDB & NTP301	170.21	C12H10O	OC1=C(C=CC=C1)C2=CC=CC=C2	232	3	ND	ND	ND	Positive
817	Catechol	1,2-Benzenediol; 1,2-Dihydroxybenzene; o-Benzenediol; o Dihydroxybenzene; Benzcatechin; Pyrocatechin; Pyrocatechol.	593-70-4	CPDB	110.1122	C6H6O2	OC1=C(C=CC=C1)O	84.7	3	3	ND	ND	Positive
973	3-Methoxycatechol	2,3-Dihydroxyanisole; ,2-Dihydroxy-3-methoxybenzene	14026-03-0	CPDB	140.1384	C7H8O3	OC1=C(C=CC=C1OC)O	48.7	3	ND	ND	ND	Positive
673	Hydroquinone	1,4-Benzendil; 1,4-benzenediol; Hydroquinol; HYDROQUINONE BAKER; Hydroquinone; quinnone; Quinol; Tecquinol; tenox hq; tequinol; 1,4-Dihydroxybenzene; 1,4-Hydroxybenzene; p Benzendiol; p-benzenediol; p-Dihydroxybenzene; p-dioxobenzene; p-Diphenol; p-Hydroquinone; para-Hydroxyphenol; alpha-hydroquinone; Aida; arctuvin; Benzene-1,4-diol; benzohydroquinone; Benzoquinol; Dihydroquinone; Dihydroxybenze…	1948-33-0	NTP366	110.11	C6H6O2	OC1=CC=C(C=C1)O	82.8	3	3	SE	SE	Positive
367	Butylated hydroxyanisole	2(3)-tert-Butyl-4-hydroxyanisole; antioxyne b; BHA; BOA; Butyl Hydroxyanisole; tert-butyl-4-hydroxyanisole; tert-butyl-4-methoxyphenol; tert-butylhydroxyanisole; Vertac.	76180-96-6	CPDB	180.25	C11H16O2	OC1=CC=C(C=C1C(C)(C)C)OC	606	3	3	ND	ND	Positive
646	C.I. Pigment Red 3	1-[(4-methyl-2-nitrophenyl)azo]-2-Naphthalenol; 1-(4-Methyl-2-nitrophenylazo)-2-naphthol; 2-Naphthalenol, 1-(4-Methyl-2-nitrophenylazo)-2-naphthol; accosperse toluidine red xl; adc toluidine red b; calcotone toluidine red yp; carnelio helio red; chromotex red j; C.I. 12120; C.P. toluidine toner A-2989; C.P. toluidine toner deep X-1865; C.P. toluidine toner RT-6101; dainachi permanent red 4 r; d a…	116-14-3	NTP407	307.31	C17H13N3O3	OC1=CC=C2C(=C1/N=N/C3=C(C=C(C=C3)C)[N+](=O)[O-])C=CC=C2	1170	3	3	SE	SE	Positive
45	C.I. Solvent Yellow 14	1,2-naphthoquinone-1-phenylhydrazone; 1-benzeneazo-2-naphthol; 1-(phenylazo)-2-Naphthalenol; 1-Phenylazo-2-naphthol; 1-phenylazo-beta-naphthol; atul orange r; benzene-1-azo-2-naphthol; benzeneazo-beta-naphthol; dispersol yellow pp; brasilazina oil orange; brilliant oil orange r; calcogas m; calcogas orange nc; calco oil orange 7078; calco oil orange 7078-y; calco oil orange z-7078; campbelline oi…	842-07-9	NTP226	248.28	C16H12N2O	OC1=CC=C2C(=C1/N=N/C3=CC=CC=C3)C=CC=C2	29.4	3	3	ND	ND	Positive
1105	Sesamol		40548-68-3	CPDB	138.1226	C7H6O3	OC1=CC2=C(C=C1)OCO2	1350	3	3	ND	ND	Positive
5	Diethylstilbestrol	3,4-bis(p-hydroxyphenyl)-3-hexene; 3,4-bis(4-hydroxyphenyl)hex-3-ene; DESMA; DES; Destrol; domestrol; dyestrol; (E)-4,4'-(1,2-diethyl-1,2-ethenediyl)bisphenol; (E)-alpha, alpha'-diethyl-4,4'-stilbenediol; estilbin ''mco''; estril; estrogen; estromenin; estrosyn; follidiene; fonatol; grafestrol; gynopharm; hibestrol; idroestril; iscovesco; makarol; menostilbeen; micrest; microest; milestrol; neo-o…	56-53-1	CPDB	268.36	C18H20O2	Oc2ccc(/C(=C(/c1ccc(O)cc1)CC)CC)cc2	0.223	3	3	ND	ND	Positive
706	C.I. Direct Blue 218	Anamil supra blue 9gl; direct blue 218; C.I. 24401; fast blue 7gln; fastusol blue 9glp; [mu-[[3,3'-[(3,3'-dihydroxy[1,1'-biphenyl]-4,4'-diyl)bis(azo)]bis[5-amino-4-hydroxy-2,7-naphthalenedisulfonato]](4-)]]dicopper, tetrasodium salt; pontamine bond blue b.	10026-24-1	NTP430	964.76	C32H19N6O16S4	Oc3cc(ccc3/N=N/c2c(cc1cc(cc(N)c1c2O)S([O-])(=O)=O)S([O-])(=O)=O)c6ccc(/N=N/c5c(cc4cc(cc(N)c4c5O)S([O-])(=O)=O)S([O-])(=O)=O)c(O)c6.[Na+].[Na+].[Na+].[Na+]	1570	3	1	SE	NE	Positive
701	2,3-dibromo-1-propanol	2,3-Dibromopropanol; allyl alcohol dibromide; beta-dibromohydrin; dibromopropanol; glycerol 1,2-dibromohydrin.	84-66-2	NTP400	217.89	C3H6Br2O	OCC(Br)CBr	ND	3	3	CE	CE	Positive
303	2,2-bis(bromomethyl)-1,3-propanediol	1,3-dibromo-2,2-dimethylolpropane; dibromohydrin pentaerythritol; bisbromomethylpropanediol; bis(bromomethyl)propanol; Dibromoneopentyl glycol; dibromopentaerythritol; FR-1138; pentaerythritol dibromohydrin; pentaerythritol dibromide.	3296-90-0	NTP452	261.94	C5H10Br2O2	OCC(CO)(CBr)CBr	111	3	3	CE	CE	Positive
655	Glycidol	1,2-Epoxy-3-Hydroxy Propane; 2,3-Epoxy-1-propanol; 2,3-epoxypropanol; 2-hydroxymethyloxirane; 3-hydroxy-1,2-epoxypropane; 3-Hydroxypropylene oxide; allyl alcohol oxide; epihydrin alcohol; epoxypropyl alcohol; glycide; glycidyl alcohol; Oxiranemethanol; oxiranylmethanol; (RS)-3-Hydroxy-1,2-epoxypropane.	2698-41-1	NTP374	74.08	C3H6O2	OCC1CO1	4.28	3	3	CE	CE	Positive
222	para-Benzoquinone dioxime	1,4-Benzoquinone dioxime; 1,4-cyclohexadienedione dioxime; 2,5-cyclohexadiene-1,4-dione dioxime; p-Benzoquinone dioxime, moistened with ca. 30% water; p-Quinone dioxime; actor q; dibenzo pqd; dioxime p-benzoquinone; G-M-F; PQD; QDO; quinone dioxime.	105-11-3	NTP179	138.13	C6H6N2O2	ON=C1C=CC(=NO)C=C1	106	1	3	ND	ND	Positive
184	Dimethyl morpholinophosphoramidate	4-morpholinylphosphonic acid dimethyl ester; dimethyl 4-morpholinylphosphonate; dimethyl morpholinophosphonate; DMMPA; hc 1717; morpholinophosphonic acid dimethyl ester.	597-25-1	NTP298	195.15	C6H14NO4P	P(=O)(OC)(OC)N1CCOCC1	614	3	3	SE	SE	Positive
236	1,1,3-trimethyl-2-thiourea	1,1,3-trimethylthiourea; 1,3,3-trimethylthiourea; N,N,N'-trimethylthiourea; thiate e; Trimethylthiourea.	2489-77-2	NTP129	118.2	C4H10N2S	S=C(N(C)C)NC	25.8	1	3	ND	ND	Positive
226	Sulfallate	2-chloro-2-propene-1-thiol diethyldithiocarbamate; 2-chloro-2-propenyl diethylcarbamodithioate; 2-Chloroallyl diethyldithiocarbamate; 2-chloroallyl N,N-diethyldithiocarbamate; diethyldithiocarbamic acid 2-chloroallyl ester; carbamodithioic acid, diethyl-, 2-chloro-2-propanyl ester; CDEC; cp 4572; cp 4,742; thioallate; vegadex; Vegadex 20G; Vegadex 4EC; vegadex super; vegedex.	95-06-7	NTP115	223.78	C8H14ClNS2	S=C(N(CC)CC)SCC(=C)Cl	26.1	3	3	ND	ND	Positive
546	N-Oxydiethylene thiocarbamyl-N'-oxydiethylene sulfenamide	Morpholine, 4-[(4-morpholinylthio)thioxomethyl]-; OTOS.	13256-11-6	CPDB	248.36	C9H16N2O2S2	S=C(N1CCOCC1)SN1CCOCC1	90.8	3	3	ND	ND	Positive
182	N,N'-diethylthiourea	1,3-Diethyl-2-thiourea; 1,3-diethylthiourea; Diethyl-2-thiourea; Diethylthiourea; N,N'-diethylthiocarbamide; pennzone e; thiate h.	105-55-5	NTP149	132.22	C5H12N2S	S=C(NCC)NCC	24	3	3	ND	ND	Positive
730	beta-2'-Deoxythioguanosine	2'-Desoxy-6-thioguanosine; 2'-Deoxythioguanosine; 6H-Purine-6-thione, 2-amino-9-(2-deoxy-beta-D-erythro-pentofuranosyl)-1,9-dihydro-; 6-Mercaptoguaninedeoxyriboside; 9H-Purine-6(1H)-thione, 2-amino-9-(2-deoxy-beta-D-erythro-pentofuranosyl)-; beta-2'-Deoxy-6-thioguanosine; beta-2'-Deoxythiol guanosine; BTG; beta-TGdR; Thioguanine 9betaD-2'-deoxyriboside; Thioguanine deoxyriboside.	10043-35-3	NTP57	283.31	C10H13N5O3S	S=C1c2ncn(c2\N=C(\N)N1)[C@@H]3O[C@@H](C(O)C3)CO	ND	2	3	ND	ND	Positive
14	Ethylenethiourea	1,3-ethylene-2-thiourea; 1,3-Ethylenethiourea; Sanceller 22; sodium-22 neoprene accelerator; tetrahydro-2H-imidazole-2-thione; Vulkacit NPV/C; vulkacit npv/C2; warecure c; 2-Imidazolidimethione; 2-Imidazolidinethione; 2-mercapto-4,5-dihydroimidazole; 2-Mercaptoimidazoline; 2-thiol-dihydroglyoxaline; 4,5-dihydro-2-mercaptoimidazole; 4,5-dihydroimidazole-2(3H)-thione; Akrochem ETU-22; Ethylene Thio…	96-45-7	NTP388	102.15	C3H6N2S	S=C1NCCN1	7.9	3	3	CE	CE	Positive
289	Thiotepa	1,1',1''-phosphinothioylidynetrisaziridine; cbc 806495; Tiofozil; Tio-tef; Tris(1-aziridinyl)phosphine sulfide; tris(aziridinyl)phosphine sulfide; Tri(ethyleneimino)thiophosphoramide; Triethylenethiophosphoramide; Triethylenethiophosphorotriamide; Tris(ethylenimino)thiophosphate; Triethylene thiophosphoramide; TSPA; Girostan; N,N',N''-Tri-1,2-ethanediylphosphorothioic triamide; N,N',N''-Tri-1,2-e…	52-24-4	NTP58	189.21	C6H12N3PS	S=P(N1CC1)(N1CC1)N1CC1	0.164	3	3	ND	ND	Positive
269	2-Mercaptobenzothiazole	2(3H)-Benzothiazolethione; 2-Benzothiazolethiol; benzothiazole-2-thiol; Benzothiazolethiol; captax; Dermacid; MBT; Mercaptobenzothiazole; Mertax; Nocceler M; pennac mbt; Rokon; Rotax; sulfadene; Thiotax.	149-30-4	NTP332	167.24	C7H5NS2	SC1=NC2=C(C=CC=C2)S1	344	3	3	SE	SE	Positive
117	Lithocolic Acid	17beta-(1-methyl-3-carboxypropyl)etiocholan-3alpha-ol; 3alpha-Hydroxy-5beta-cholan-24-oic acid; 3alphahydroxy-5beta-cholanic acid; 3alpha-Hydroxy-5beta-cholanoic acid; 3alpha-hydroxycholanic acid; cholan-24-oic acid, 3-hydroxy-, (3alpha,5beta)-.	434-13-9	NTP175	376.58	C24H40O3	[C@@]12([C@]3([C@@]([C@@]4([C@](CC3)(C[C@@H](CC4)O)[H])C)(CC[C@]1([C@H]([C@@H](CCC(O)=O)C)CC2)C)[H])[H])[H]	NP	1	1	ND	ND	Negative
792	Atropine	8-Methyl-8-azabicyclo[3.2.1]octan-3-yl 3-hydroxy-2-phenylpropionate; Atropt; Belladenal; Bellergal-s; Benzeneacetic acid, alpha-(hydroxymethyl)-8-methyl-8-azabicyclo[3.2.1]oct-3-yl ester endo-(+-)-; beta-(Hydroxymethyl)benzeneacetic acid 8-methyl-8-azabicyclo[3.2.1]oct-3-yl ester; Butibel; DL-Hyoscyamine; Donnagel; Donnatal; Hycodan; Lomotil; Lonox; Minims; Neo-Diophen; Urised.	64896-26-0	CPDB	289.3736	C17H23NO3	[C@@H]1(C[C@@]2(N([C@@](C1)(CC2)[H])C)[H])OC(C(C3C=CC=CC=3)CO)=O	NP	1	1	ND	ND	Negative
793	6-Azacytidine	5-amino-2-beta-D-ribofuranosyl-1,2,4-triazin-3(2H)-one; 5-Amino-2-beta-D-ribofuranosyl-as-triazin-3-(2H)-one.	65-85-0	CPDB	244.2066	C8H12N4O5	[C@@H]1(N2C(N=C(C=N2)N)=O)O[C@@H](CO)[C@H]([C@H]1O)O	NP	1	ND	ND	ND	Negative
950	Isomalt	Isomaltitol; Palatinit; 6-O-alpha-D-Glucopyranosyl-D-glucitol mixed with 1-O-alpha-D-glucopyranosyl-D-mannitol.	47141-42-4	CPDB&TOXNET	344.315	C12H24O11	[C@@H]1(O[C@@H]([C@H]([C@@H]([C@H]1O)O)O)CO)OC[C@H]([C@H]([C@@H]([C@@H](CO)O)O)O)O	ND	1	1	ND	ND	Negative
621	Erythromycin stearate	-	62-55-5	NTP338	1018.42	C37H67NO13	[C@H]1([C@H]([C@H](O[C@H]2C[C@]([C@H]([C@H](O2)C)O)(OC)C)[C@H](C(O[C@@H]([C@@]([C@H]([C@H](C([C@@H](C[C@@]1(C)O)C)=O)C)O)(C)O)CC)=O)C)C)O[C@H]3([C@@H](O)[C@H](C[C@@H](O3)C)N(C)C)	NP	1	1	NE	NE	Negative
1001	Misoprostol	Cytotec; Arthrotec; Isprelor; Misopess	77191-36-7	CPDB	382.5392	C22H38O5	[C@H]1([C@H](C(=O)C[C@H]1O)CCCCCCC(OC)=O)/C=C/CC(CCCC)(C)O	NP	1	1	ND	ND	Negative
158	Calcium Cyanamide	aero-cyanamid; Alzodef; Alzodex; Calcium Carbamide; Calcium Carbimide; Cyanamide, calcium; Cyanamide, Calcium Salt (1:1); Cyanamid pam-amd; cy-l 500; Lime Nitrogen; nitrogen lime; nitrolime; Temposil.	156-62-7	NTP163	80.1	CCaN2	[Ca]=NC(#N)	NP	1	1	ND	ND	Negative
639	Tetrakis(hydroxymethyl)phosphonium chloride	Tetramethylolphosphonium chloride; THPC.	75-00-3	NTP296	190.61	C4H12O4P	[Cl-].[P+](CO)(CO)(CO)CO	NP	1	1	NE	NE	Negative
100	(2-Chloroethyl)trimethylammonium Chloride	2-Chloro-N,N,N-trimethylethanaminium chloride; stabilan; Trimethyl-beta-chlorethylammonium chloride; TUR; 60-cs-16; ac 38555; Antwylegacz; antywylegacz; (beta-chloroethyl)trimethylammonium chloride; CCC; ccc plant growth regulant; Ccc plant growth regulator; Chlorocholine Chloride; Chloroethyl trimethyl ammonium chloride; chlormequat; Chlormequat chloride; choline dichloride; cyclocel; cycocel; c…	999-81-5	NTP158	158.07	C5H13ClN	[Cl-].C[N+](C)(C)CCCl	NP	1	1	ND	ND	Negative
692	Sodium Xylenesulfonate	Alkatrope sx-40; calsoft sxs 96; carsosulf sxs; conco sxs; cyclophil sxs30; eltesol sx 30; eltesol sx93; hydrotrope; naxonate; naxonate g; reworyl nxs40; richonate sxs; Sodium m-xylenesulfonate; sodium dimethylbenzenesulfonate; dimethylbenzenesulfonic acid, sodium salt; xylenesulfonic acid, sodium salt; stepanate x; surco sxs; ultrawet 40sx; witconate sxs.	76-57-3	NTP464	208.21	C8H9O3S	[Na+].[O-]S(=O)(=O)c1cc(C)cc(C)c1	NP	1	1	NE	NE	Negative
669	4,4'-Diamino-2,2'-stilbenedisulfonic acid	2,2'-(1,2-Ethenediyl)bis[5-aminobenzenesulfonic acid] disodium salt; 4,4'-Diamino-2,2'-Stilbenedisulfonic Acid Disodium Salt; disodium disodium 4,4'-diaminostilbene-2,2'-disulfonate.	123-31-9	NTP412	414.37	C14H12N2O6S2	[Na+].C1(=C(/C=C/C2=C(S(=O)(=O)[O-])C=C(C=C2)N)C=CC(=C1)N)S(=O)(=O)[O-].[Na+]	NP	1	1	NE	NE	Negative
337	Sodium Cyclamate	assugrin; assurgrin feinsuss; assurgrin vollsuss; asugryn; cyclohexanesulfamic acid, monosodium salt; cyclohexylsulfamic acid, monosodium salt; dulzor-etas; hachi-sugar; ibiosuc; sodium cyclohexanesulfamate; sodium cyclohexyl amidosulfate; sodium cyclohexyl sulfamate; sodium cyclohexylsulfamidate; Sodium N-cyclohexylsulfamate; N-Cyclohexylsulphamic acid sodium salt; sodium sucaryl; sucrosa; sucru…	139-05-9	TOXNET & CPDB	201.23	C6H13NO3S	[Na+].O=S([O-])(=O)NC1CCCCC1	NP	1	1	ND	ND	Negative
209	5-Nitrobenzimidazole	5(6)-nitrobenzimidazole; 5-nitro-1H-benzimidazole; 6-Nitrobenzimidazole.	94-52-0	NTP117	163.14	C7H5N3O2	[O-][N+](=O)c1ccc2ncnc2c1	NP	1	1	ND	ND	Negative
98	Carbromal	1-bromo-ethyl-butyryl-urea; 2-bromo-2-ethylbutyrylurea; tildin; uradal; (alpha-bromo-alpha-ethylbutyryl)carbamide; (alpha-bromo-alpha-ethylbutyryl)urea; adalin; addisomnol; diacid; bromacetocarbamide; bromadal; Bromadal - Carc.; bromadel; bromodiethylacetylcarbamide; Bromodiethylacetylurea; dormiturin; fydalin; hoggar; karbromal; kartryl; N-(aminocarbonyl)-2-bromo-2-ethylbutanamide; nenesin; nyct…	77-65-6	NTP173	237.1	C7H13BrN2O2	BrC(C(=O)NC(=O)N)(CC)CC	NP	1	1	ND	ND	Negative
926	FD & C green no. 3	Fast Green FCF; Food green 3; C.I. Food Green 3; FD&C Green No. 3.	103-16-2	CPDB	764.8788	C37H36N2O10S3	C(/C1=C(C=C(C=C1)O)S(=O)(=O)O)(C2=CC=C(C=C2)N(CC3=CC(=CC=C3)S(=O)(=O)O)CC)=C4/C=C/C(C=C4)=[N+](\CC5=CC(=CC=C5)S(=O)(=O)[O-])CC	NP	1	1	ND	ND	Negative
765	Methacrylonitrile	2-cyanopropene; 2-cyanopropene-1; 2-Methyl-2-Propenenitrile; 2-methylpropenenitrile; alpha-Methylacrylonitrile; Isopropene Cyanide; Isopropenylcarbonitrile; MAN; Methyl Acrylonitrile.	302-17-0	NTP497	67.09	C4H5N	C(#N)C(=C)C	NP	1	1	NE	NE	Negative
1138	Triprolidine.HCl monohydrate	(E)-2-[3-(1-Pyrrolidinyl)-1-p-toluenepropenyl]pyridine	123482-23-5	CPDB	278.3962	C19H22N2	C(=C\CN1CCCC1)(/C2=CC=C(C=C2)C)C3C=CC=CN=3	NP	1	1	ND	ND	Negative
1041	Nitrosohydroxyproline	4-hydroxy-1-nitrosoproline	81795-07-5	CPDB	160.1292	C5H8N2O4	C(=O)(O)C1CC(CN1N=O)O	NP	1	1	ND	ND	Negative
815	Calcium lactate	Propanoic acid, 2-hydroxy-, calcium salt (2:1).	107-20-0	CPDB	90.0786	C3H6O3	C(C(C)O)(O)=O	NP	1	1	ND	ND	Negative
990	alpha-Methyldopa sesquihydrate	methyldopa; Aldomet	59122-46-2	NTP348	211.217	C10H13NO4	C(C(O)=O)(CC1=CC(=C(O)C=C1)O)(C)N	NP	1	1	NE	NE	Negative
1004	Monosodium succinate		59-67-6	CPDB	118.089	C4H6O4	C(CCC(=O)O)(O)=O	NP	1	1	ND	ND	Negative
963	Mannitol nitrogen mustard	Mannomustine	3544-23-8	CPDB&IARC	305.2008	C10H22Cl2N2O4	C(CCl)NC[C@H]([C@H]([C@@H]([C@@H](CNCCCl)O)O)O)O	NP	1	ND	ND	ND	Negative
1142	Urea	Carbamide		CPDB	60.0554	CH4N2O	C(N)(N)=O	NP	1	1	ND	ND	Negative
912	Fluoxetine.HCl	Pulvules; Portal; Prozac; Eufor; Floxetine; Deprex; Fluval.	2757-90-6	CPDB	309.3305	C17H18F3NO	C(NC)CC(OC1=CC=C(C=C1)C(F)(F)F)C2=CC=CC=C2	NP	1	1	ND	ND	Negative
1122	Thiocyanate, sodium		112-27-6	CPDB	59.0856	CHNS	C(S[H])#N	NP	1	1	ND	ND	Negative
731	Estradiol mustard	bis((4-(bis(2-chloroethyl)amino)benzene)acetate)estra 1,3,5(10) triene-3,17-diol(17beta); bis((p-(bis(2-chloroethyl)amino)phenyl)acetate)estra-1,3,5(10)-triene-3,17beta-diol; bis((p-(bis(2-chloroethyl)amino)phenyl)acetate)oestradiol; estra-1,3,5(10)-triene-3,17beta-diol, bis(p-(bis(2-chloroethylamino)-phenyl)acetate).	1420-04-8	NTP59	788.68	C42H50Cl4N2O4	C[C]12CC[CH]3[CH](CCC4=C3C=CC(=C4)OC(=O)CC5=CC=C(C=C5)N(CCCl)CCCl)[CH]1CC[CH]2OC(=O)CC6=CC=C(C=C6)N(CCCl)CCCl	NP	1	1	ND	ND	Negative
917	Fusarenon-X	(3alpha,4beta,6beta,11xi)-3,7,15-trihydroxy-8-oxo-12,13-epoxytrichothec-9-en-4-yl acetate	2353-45-9	CPDB&TOXNET	354.356	C17H22O8	C[C@]12[C@@]3(C(OC4[C@]1(C(C(=O)C(=C4)C)O)CO)[C@@H]([C@H]2OC(=O)C)O)CO3	NP	1	ND	ND	ND	Negative
934	Hydrocortisone	Cortisol; Cortef; Acticort; Cetacort; Hytone; Corticreme.	142-73-4	CPDB	362.465	C21H30O5	C[C@]12C(C3C([C@@]4(C(=CC(=O)CC4)CC3)C)[C@H](C2)O)CC[C@@]1(C(=O)CO)O	NP	1	1	ND	ND	Negative
742	Chlorpheniramine maleate	1-p-chlorophenyl-1-(2-pyridyl)-3-dimethylaminopropane maleate; 1-(N,N-dimethylamino)-3-(p-chlorophenyl)-3-(alpha-pyridyl)propane maleate; 2-(p-chloro-alpha-(2-(dimethylamino)ethyl)benzyl)pyridine maleate (1:1); chloropiril; chloroprophenpyridamine maleate; chlor-trimeton maleate; gamma-(4-chlorophenyl)-N,N-dimethyl-2-pyridinepropanamine(Z)-2-butenedioate (1:1).	19010-66-3	NTP317	274.79	C16H19ClN2	C[N](CCC(C1=CC=C(C=C1)Cl)C2=NC=CC=C2)C	NP	1	1	NE	NE	Negative
679	N,N-Dimethyldodecylamine-N-oxide	1-Dodecanamine, N,N-dimethyl-, N-oxide; DDNO; Lauramine oxide; lauryldimethylamine oxide; dodecycldimethylamine oxide; n-dodecyldimethylamine oxide.	74-31-7	CPDB	229.405	C14H31NO	C[N+](CCCCCCCCCCCC)(C)[O-]	NP	1	1	ND	ND	Negative
91	Vinylidene Chloride	1,1-Dichloroethene; 1,1-dichloroethylene; 1,1-DCE; asym-dichloroethylene; sconatex; vinylidene dichloride; vinylidene chloride(II).	75-35-4	NTP228	96.94	C2H2Cl2	C=C(Cl)Cl	NP	1	1	ND	ND	Negative
780	Acrolein oxime		29611-03-8	CPDB	71.0786	C3H5NO	C=C/C=N/O	NP	1	1	ND	ND	Negative
658	Vinyl Toluene	ethenylmethylbenzene; methylethenylbenzene; methylstyrene; methylstyrenetolylethylene; Methylstyrene (mixed isomers); Methyl styrene (mixture); Vinyl Toluene, Mixed Isomers; Vinyltoluene, stabilized with 10 to 15 ppm p-tert-butylcatechol.	2244-16-8	NTP375	118.18	C18H20	C=C\c1cc(ccc1)C.C=C\c1ccc(cc1)C	NP	1	1	NE	NE	Negative
779	Acrolein diethylacetal	3,3-diethoxy-1-propene; 3,3-Diethoxypropene; diethoxypropene.	3688-53-7	CPDB	130.1864	C7H14O2	C=CC(OCC)OCC	NP	1	1	ND	ND	Negative
774	Acrolein	2-Propen-1-one; 2-propenal; acquinite; Acraldehyde; acrylaldehyde; Acrylic aldehyde; Allyl aldehyde; aqualine; biocide; crolean; ethylene aldehyde; magnacide; magnacide h; Magnacide H and B; prop-2-en-1-al; prop-2-enal; propenal; Propenaldehyde; propylene aldehyde; slimicide; trans-acrolein.	50594-66-6	CPDB	56.06	C3H4O	C=CC=O	NP	1	1	ND	ND	Negative
999	p-Methylstyrene	1-ethenyl-4-methylbenzene; p-Vinyltoluene	86-88-4	Toxnet	118.178	C9H10	C=CC1=CC=C(C=C1)C	ND	1	1	ND	ND	Negative
224	Styrene	Annamene; diarex hf 77; Cinnamene; cinnamenol; Cinnamol; ethenylbenzene; phenethylene; phenylethene; Phenylethylene; STYRENE MONOMER; Styrol; Styrolene; styron; styropol; styropor; Vinyl benzene; vinylbenzol.	100-42-5	IARC & NTP185	104.15	C8H8	C=CC1=CC=CC=C1	NP	1	1	ND	ND	Negative
717	Allyl Chloride	1-chloro-2-propene; 1-chloro propene-2; 2-propenyl chloride; 3-chloro-1-propene; 3-chloro-1-propylene; 3-chloroprene; 3-Chloropropene; 3-chloropropene-1; 3-chloropropylene; Alpha-chloropropylene; Chloroallylene; Chloropropene.	133-90-4	NTP73	76.53	C3H5Cl	C=CCCl	NP	1	1	ND	ND	Negative
786	Allyl alcohol	1-Propen-3-ol; 2-propen-1-ol; 2-Propenyl Alcohol; 2-propenol; 3-Hydroxypropene; Allylic alcohol; Propenyl alcohol; Propenol; vinyl carbinol; weed drench.	4180-23-8	CPDB	58.0798	C3H6O	C=CCO	NP	1	1	ND	ND	Negative
276	Phenylephrine Hydrochloride	3-Hydroxy-alpha-(methylaminomethyl)benzyl alcohol hydrochloride; (-)-m-hydroxy-alpha-((methylamino)methyl)benzyl alcohol hydrochloride; (-)-3-hydroxy-alpha-((methylamino)methyl)benzenemethanol, hydrochloride; meta-Synephrine hydrochloride; biomydrin; consdrin hydrochloride; D-(-)-phenylephrine hydrochloride; isophrin hydrochloride; L-1-(m-hydroxyphenyl)-2-methyl-aminoethanol hydrochloride; L-Phen…	61-76-7	NTP322	202.71	C9H13NO2	C1([C@H](CNC)O)(=CC(=CC=C1)O).Cl	NP	1	1	NE	NE	Negative
1099	FD & C red no. 3	Erythrosine B	569-57-3	CPDB	833.8824	C20H6I4Na2O5	C1([O-])=C(C2C(C=C1I)=C(C3=C(C=CC=C3)C(=O)[O-])C4C=C(I)C([O-])=C(C=4[O+]=2)I)I	NP	1	1	ND	ND	Negative
1102	Rutin sulfate		846-50-4	CPDB	610.5244	C27H30O16	C1(=C(/C(C2C(=CC(=CC(O1)=2)O)O)=O)O[C@@H]3O[C@H](CO[C@H]4[C@@H]([C@@H]([C@@H](O)[C@@H](O4)C)O)O)[C@@H](O)[C@@H]([C@H]3O)O)/C5=CC(=C(O)C=C5)O	NP	1	1	ND	ND	Negative
607	Tetrafluoro-m-phenylenediamine dihydrochloride	-	109-99-9	CPDB	180.1	C6H4F4N2	C1(=C(C(=C(C(=C1N)F)N)F)F)F	NP	1	ND	ND	ND	Negative
624	HC Red no. 3	2-(4-amino-2-nitroanilino)-ethanol; 2-((4-Amino-2-nitrophenyl)amino)ethanol; hc red 3; N-(2-hydroxyethyl)-2-nitro-p-phenylenediamine.	593-60-2	NTP281	197.19	C8H11N3O3	C1(=C(C=C(N)C=C1)[N+](=O)[O-])NCCO	NP	1	1	NE	NE	Negative
991	N-Methyldopamine,O,O'-diisobutyroylester.HCl	ibopamine; Scandine; Inopamil hydrochloride	50-07-7	CPDB	307.3888	C17H25NO4	C1(=C(C=CC(=C1)CCNC)OC(C(C)C)=O)OC(C(C)C)=O	NP	1	1	ND	ND	Negative
169	4-Chloro-orto-Toluidine Hydrochloride	2-amino-5-chlorotoluene hydrochloride; 2-methyl-4-chloroaniline hydrochloride; fast red salt tra; fast red salt trn; hindasol red tr salt; kromon green b; natasol fast red tr salt; neutrosel red trva; ofna-perl salt rra; red base ciba ix; red base irga ix; Red Salt Ciba IX; red salt irga ix; red trs salt; Sanyo Fast Red Salt TR; 4-Chloro-2-methylanilinium chloride; 4-Chloro-2-methylaniline hydroc…	3165-93-3	NTP165	141.6	C7H8ClN	C1(=C(C=CC(=C1)Cl)N)C	NP	1	1	ND	ND	Negative
84	HC Blue no. 2	2,2'-((4-((2-hydroxyethyl)amino)-3-nitrophenyl)imino)bisethanol; 3-nitro-N(sup 1),N(sup 1),N(sup 4)-tris(2-hydroxyethyl)-p-phenylenediamine; hc blue 2; N1,N4,N4-tris(2-hydroxyethyl)-2-nitro-p-phenylenediamine.	33229-34-4	NTP293	285.3	C12H19N3O5	C1(=C(C=CC(=C1)N(CCO)CCO)NCCO)[N+]([O-])=O	NP	1	1	NE	NE	Negative
842	5,7-Dibromoquinoline		120-36-5	CPDB	286.9532	C9H5Br2N	C1(=CC(=C2C(=C1)N=CC=C2)Br)Br	NP	1	1	ND	ND	Negative
632	p-Toluidine Hydrochloride	4-aminotoluene hydrochloride; p-toluidinium chloride.	622-51-5	CPDB	107.15	C7H9N	C1(=CC=C(N)C=C1)C	NP	1	ND	ND	ND	Negative
1098	D & C red no. 10		57-68-1	CPDB & Toxnet	378.4016	C20H14N2O4S	C1(=CC=C2C(=C1S(O)(=O)=O)C=CC=C2)/N=N/C3=C(C=CC4=C3C=CC=C4)O	NP	1	1	ND	ND	Negative
798	Benzoic acid / Benzoate	Benzenecarboxylic Acid; benzeneformic acid; benzenemethonic acid; Diacylic acid; Carboxybenzene; Oracylic acid; phenyl carboxylic acid; phenylformic acid; retarded ba; retardex; tennplas.	13483-19-7	CPDB	122.1232	C7H6O2	C1(=CC=CC=C1)C(=O)O	NP	1	1	ND	ND	Negative
960	Lofexidine.HCl	2-(alpha-(2,6-Dichlorophenoxy)ethyl)2-imidazoline	950-37-8	CPDB	259.1346	C11H12Cl2N2O	C1(=N\CCN/1)C(C)OC2C(=CC=CC=2Cl)Cl	NP	1	1	ND	ND	Negative
1145	2,4-Xylidine.HCl			CPDB	121.1816	C8H11N	C1(C(=CC=C(C=1)C)N)C	NP	1	ND	ND	ND	Negative
317	2,4-Diaminophenol Dihydrochloride	2,4-diaminophenol hydrochloride; ACROL; Amidol.	137-09-7	NTP401	124.14	C6H8N2O	C1(C(=CC=C(C=1)N)O)N	NP	1	1	NE	NE	Negative
1068	Oxprenolol.HCl	1-(o-Allyloxyphenoxy)-3-isopropylamino-2-propanol	7681-93-8	CPDB	265.3516	C15H23NO3	C1(C(=CC=CC=1)OCC=C)OCC(CNC(C)C)O	NP	1	1	ND	ND	Negative
1109	Sotalol.HCl	4'-[1-Hydroxy-2-(isopropylamino)ethyl]methanesulfonanilide	148-79-8	CPDB	272.3616	C12H20N2O3S	C1(C(CNC(C)C)O)C=CC(NS(C)(=O)=O)=CC=1	NP	1	1	ND	ND	Negative
909	Flecainide acetate	Flecaine; Tambocor.	25812-30-0	CPDB	414.347	C17H20F6N2O3	C1(C(NCC2CCCCN2)=O)=C(C=CC(=C1)OCC(F)(F)F)OCC(F)(F)F	NP	1	1	ND	ND	Negative
39	2-Biphenylamine Hydrochloride	2-aminobiphenyl hydrochloride; ntp-11205-a.	2185-92-4	NTP233	169.23	C12H11N	C1(C2=C(C=CC=C2)N)(=CC=CC=C1)	NP	1	1	ND	ND	Negative
1148	C.I. pigment yellow 83			CPDB	818.4962	C36H32Cl4N6O8	C1(C2=CC=C(C(=C2)Cl)N=NC(C(C)=O)C(=O)NC3=C(C=C(C(=C3)OC)Cl)OC)=CC(=C(C=C1)N=NC(C(C)=O)C(=O)NC4=CC(=C(C=C4OC)Cl)OC)Cl	NP	1	1	ND	ND	Negative
936	3-Hydroxy-4-aminobiphenyl	4-Amino-3-biphenylol	100643-96-7	CPDB & TOXNET	185.225	C12H11NO	C1(C2=CC=CC=C2)=CC(=C(C=C1)N)O	NP	ND	1	ND	ND	Negative
914	Formic acid 2-[4-(2-furyl)-2-thiazolyl] hydrazide	2-(4-(2-Furanyl)-2-thiazolyl)hydrazinecarboxaldehyde.	765-34-4	CPDB	209.2222	C8H7N3O2S	C1(C2OC=CC=2)=CSC(=N1)NNC=O	NP	ND	1	ND	ND	Negative
159	Chlordane	Aspon-chlordane; HCS 3260; Dowchlor; 1-Exo,2-endo,4,5,6,7,8,8-octachloro-2,3,3a,4,7,7a-hexahydro-4,7-methanoindene; Dow-klor; 4,7-Methanoindan, 1,2,4,5,6,7,8,8-octachloro-3a,4,7,7a-tetrahydro-; Octachlorohexahydromethanoindene; Tat chlor 4; Compound K; Compound K (FDA); Chlordane (avg cis-,trans-); 1,2,4,5,6,7,8,8-octachloro-2,3,3a,4,7,7a-hexahydro-4,7-methanoindane; cortilan-neu; oktaterr; sd 55…	57-74-9	NTP8	409.78	C10H6Cl8	C1(CC2C(C1Cl)[C@]3(C(=C([C@@]2(C3(Cl)Cl)Cl)Cl)Cl)Cl)Cl	NP	1	1	ND	ND	Negative
834	Cyclohexylamine.HCl	Aminocyclohexane; aminohexahydrobenzene; CHA; Cyclohexanamine; Hexahydrobenzenamine; Hexahydroaniline.	439-14-5	CPDB	99.1754	C6H13N	C1(CCCCC1)N	NP	1	1	ND	ND	Negative
1101	Rosaniline.HCl	Basic fuchsin, hydrochloride	297-78-9	CPDB	301.3902	C20H19N3	C1=C(C=CC(=C1)C(C2=CC=C(N)C(=C2)C)=C3C=CC(=N)C=C3)N	NP	1	1	ND	ND	Negative
642	m-Toluidine hydrochloride	m-aminotoluene hydrochloride.	2425-85-6	CPDB	107.15	C7H9N	C1=C(C=CC=C1N)C	NP	1	ND	ND	ND	Negative
277	N-Phenyl-2-Naphthylamine	2-anilinonaphthalene; 2-naphthylphenylamine; phenyl-2-naphthylamine; Phenyl-beta-naphthylamine; stabilizator ar; stabilizer ar; vulkanox pbn; 2-(N-Phenylamino)naphthalene; 2-phenylaminonaphthalene; aceto pbn; Agerite; anilinonaphthalene; antioxidant 116; antioxidant pbn; beta-naphthylphenylamine; N-(2-naphthyl)aniline; N-(2-naphthyl)-N-phenylamine; naftam 2; N-beta-naphthyl-N-phenylamine; neosone…	135-88-6	NTP333	219.29	C16H13N	C1=C2C(=CC=C1NC3=CC=CC=C3)C=CC=C2	NP	1	1	NE	NE	Negative
208	3'-nitro-p-acetophenetide	3'-Nitro-p-acetophenetidide; 3'-nitro-p-acetophenetidin; 4-acetamino-2-nitrophenetole; 5'-nitro-p-acetophenetidide; N-(3-nitro-4-ethoxyphenyl)acetamide; N-(4-ethoxy-3-nitrophenyl)acetamide.	1777-84-0	NTP133	224.22	C10H12N2O4	C1=CC(=CC(=C1OCC)[N+]([O-])=O)NC(=O)C	NP	1	1	ND	ND	Negative
1048	4-Nitrosomethylaminopyridine	N-Methyl-N-nitroso-4-aminopyridine	64224-21-1	CPDB	137.1408	C6H7N3O	C1=CC(=CC=N1)N(N=O)C	NP	ND	1	ND	ND	Negative
1049	Nitrosomethylphenidate	methyl (1-nitrosopiperidin-2-yl)(phenyl)acetate	73590-58-6	CPDB & SOC	262.3078	C14H18N2O3	C1=CC=C(C(C(=O)OC)C2N(N=O)CCCC2)C=C1	ND	1	1	ND	ND	Negative
1047	3-Nitrosomethylaminopyridine	N-Methyl-N-nitroso-3-aminopyridine	112-80-1	CPDB	137.1408	C6H7N3O	C1=CC=C(C=N1)N(N=O)C	NP	ND	1	ND	ND	Negative
719	C.I. pigment yellow 12	2,2'-((3,3'-dichloro(1,1'-biphenyl)-4,4'-diyl)bis(azo))bis(3-oxo-N-phenyl-butanamide); 2,2'-((3,3'-dichloro-4,4'-biphenylylene)diazo)bisacetoanilide; diarylide yellow aaa; diarylide yellow yt 553d; brilliant yellow slurry; carnelio yellow gx; C.I. 21090; C.I. 21100; C.I. Pigment Yellow 13; dainichi benzidine yellow g; dainichi benzidine yellow grt; dainichi benzidine yellow gt; dainichi benzidine…	1918-02-1	NTP30	629.5	C32H26Cl2N6O4	C1=CC=C(NC(=O)C(/N=N/C2=C(Cl)C=C(C3=CC(Cl)=C(/N=N/C(C(=O)NC4=CC=CC=C4)C(=O)C)C=C3)C=C2)C(=O)C)C=C1	NP	1	1	ND	ND	Negative
892	Doxefazepam	Doxans; N-1-Hydroxyethyl-3-hydroxyflurazepam	77-83-8	CPDB	314.3155	C17H15FN2O3	C1=CC=C2C(=C1)N(C(C(\N=C/2C3=CC=CC=C3F)O)=O)CCO	NP	1	1	ND	ND	Negative
75	Benzoin	2-Hydroxy-1,2-diphenylethanone; 2-hydroxy-2-phenylacetophenone; Alpha-hydroxy-a-phenylacetophenone; Alpha-hydroxybenzyl phenyl ketone; benzoylphenylcarbinol; bitter almond oil camphor; hydroxy-2-phenyl acetophenone; wy 42956.	119-53-9	NTP204	212.25	C14H12O2	C1=CC=CC(=C1)C(C(C2=CC=CC=C2)=O)O	NP	1	1	ND	ND	Negative
1097	SX purple		3930-20-9	CPDB	538.518	C20H14N2O10S3	C12(C(=CC(=CC=1S(=O)(=O)O)S(=O)(=O)O)C=CC(=C2/N=N/C3=C4C(=C(C=C3)S(=O)(=O)O)C=CC=C4)O)	NP	1	1	ND	ND	Negative
805	Black PN	Brilliant black BN; C.I. 28440.	94-26-8	CPDB	779.739	C28H21N5O14S4	C12C(=C(C=CC=1NC(C)=O)S(=O)(=O)O)C=C(C(=C2O)/N=N/C3=C4C(=C(C=C3)\N=N/C5=CC=C(C=C5)S(=O)(=O)O)C=CC(=C4)S(=O)(=O)O)S(=O)(=O)O	NP	1	1	ND	ND	Negative
1057	Norharman	Carbazoline; 2-Azacarbazole	102-77-2	CPDB	168.1976	C11H8N2	C12C3C(=CN=CC=3)NC=1C=CC=C2	NP	1	ND	ND	ND	Negative
114	Endrin	1,2,3,4,10,10-hexachloro-6,7-epoxy-1,4,4a,5,6,7,8,8a-octahydro-1,4-endo-endo-5,8-dimethano-naphthalene; 1,2,3,4,10,10-hexachloro-6,7-epoxy-1,4,4a,5,6,7,8,8a-octahydro-endo,endo-1,4:5,8-dimethanonaphthalene; (1aalpha,2beta,2abeta,3alpha,6alpha,6abeta,7beta,7aalpha)-3,4,5,6,9,9-hexachloro-1a,2,2a,3,6,6a,7,7a-octahydro-2,7:3,6-Dimethanonaphth[2,3-b]oxirene; (1R,4S,5R,8S)-1,2,3,4,10,10-hexachloro-1,4…	72-20-8	NTP12	380.91	C12H8Cl6O	C12OC1C3CC2C4[C@@]5(C(=C([C@@](C34)(C5(Cl)Cl)Cl)Cl)Cl)Cl	NP	1	1	ND	ND	Negative
857	Dieldrin	1,2,3,4,10,10-Hexachloro-6,7-epoxy-1,4,4a,5,6,7,8,8a-octahydro-1,4-endo-exo-5,8-dimethanonaphthalene; Aldrin epoxide; Alvit; Dieldrex; Dieldrite; dieldrix; Dimethanonaphth[2,3-b]oxirene, 3,4,5,6,9,9-hexachloro-1a,2,2a,3,6,6a,7,7a-octahydro-, (1aalpha,2beta,2aalpha,3beta,6beta,6aalpha,7beta,7aalpha)-; compound 497; endo,exo-1,2,3,4,10,10-hexachloro-6,7-epoxy-1,4,4a,5,6,7,8,8a-octahydro-1,4:5,8-dim…	94-58-6	TOXNET & NTP21	380.9126	C12H8Cl6O	C12OC1C3CC2C4[C@@]5(C(=C([C@@](C34)(C5(Cl)Cl)Cl)Cl)Cl)Cl	NP	1	1	ND	ND	Negative
1143	Vinblastine	Vincaleukoblastine		CPDB	810.9856	C46H58N4O9	C1C=CC2=C(C=1)C3=C(N2)[C@@](C[C@@]4(CN(CC3)C[C@](C4)(O)CC)[H])(C(=O)OC)C5=C(C=C6C(=C5)[C@@]78C(N6C)[C@@]([C@@H]([C@]9(C7N(C\C=C/9)CC8)CC)OC(=O)C)(O)C(=O)OC)OC	NP	1	ND	ND	ND	Negative
856	Dicyclopentadiene dioxide	2,4-Methano-2H-indeno[1,2-b:5,6-b']bisoxirene, octahydro-; Dicyclopentadiene diepoxide; Dicyclopentadiene dioxide.	3276-41-3	CPDB	164.2036	C10H12O2	C1C2C3C(C1C1C2O1)CC1C3O1	NP	1	ND	ND	ND	Negative
927	Heptamethyleneimine	Azacyclooctane; Perhydroazocine; Azocane.	4363-03-5	CPDB	113.2022	C7H15N	C1CCCNCCC1	NP	1	1	ND	ND	Negative
1082	Piperidine		57-55-6	CPDB	85.1486	C5H11N	C1CCNCC1	NP	1	1	ND	ND	Negative
1081	Piperazine	Diethylenediamine	816-57-9	CPDB	86.1364	C4H10N2	C1CNCCN1	NP	1	1	ND	ND	Negative
929	Hexamethylenetetramine	Methenamine; Hexamine; Urotropine; Antihydral; Formamine; Hexaloids.	129-43-1	CPDB	140.1876	C6H12N4	C1N2CN3CN(C2)CN1C3	NP	1	1	ND	ND	Negative
313	Methyl Bromide	Metafume; Brom-O-Gas; Brom-O-Gaz; Brom-O-Sol; bromomethane; Bromomethane; Celfume; curafume; Dowfume; dowfume mc-2; dowfume mc-33; EDCO; embafume; Halon 1001; haltox; iscobrome; Kayafume; MB; MBX; MeBr; Meth-O-Gas; methogas; monobromomethane; profume; Rotox; terabol; Terr-O-Gas; terr-o-gas 100; Zytox.	74-83-9	NTP385 & CPDB	94.94	CH3Br	CBr	NP	1	1	ND	ND	Negative
1023	2-Nitropropane		625-89-8	CPDB	89.0938	C3H7NO2	CC([N+](=O)[O-])C	NP	1	1	ND	ND	Negative
777	1-Acetylaminofluorene	N-1-fluorenylacetamide.	79-10-7	CPDB	223.2738	C15H13NO	CC(=O)NC1=C2CC3=CC=CC=C3C2=CC=C1	NP	ND	1	ND	ND	Negative
1017	5-Nitro-2-furanmethanediol diacetate	Nitrofuraldehyde diacetate	56222-35-6	CPDB	243.1726	C9H9NO7	CC(=O)OC(C1=CC=C(O1)[N+](=O)[O-])OC(=O)C	NP	ND	1	ND	ND	Negative
38	Benzyl Acetate	alpha-acetoxytoluene; Acetic acid benzyl ester; ACETATO DE BENCILO; Acetic acid phenylmethyl ester; (acetoxymethyl)benzene; phenylmethyl acetate.	140-11-4	NTP431	150.18	C9H10O2	CC(=O)OCC1=CC=CC=C1	NP	1	1	NE	NE	Negative
93	Aldicarb	2-Methyl-2-(methylthio)propanal O-[(methylamino)carbonyl]oxime; 2-methyl-2-(methylthio)propionaldehyde O-(methylcarbamoyl)oxime; aldicarb+; Methyl-2-(methylthio)propionaldehyde O-(methylcarbamoyl)oxime; Methylcarbamic acid, o-((2-methyl-2-(methylthio)propylidene)amino) deriv.; N-methylcarbamoyloxime,2-methyl-2-methylsulfenylpropionaldehyde; N-methylcarbamoyloxime,2-methylthio-2-methylpropionaldeh…	116-06-3	NTP136	190.26	C7H14N2O2S	CC(C=NOC(=O)NC)(SC)C	NP	1	1	ND	ND	Negative
308	4,4'-Thiobis(6-tert-Butyl-m-Cresol)	1,1'-thiobis(2-methyl-4-hydroxy-5-tert-butylbenzene); 4,4'-thiobis(2-tert-butyl-5-methylphenol); 4,4'-thiobis(3-methyl-6-tert-butylphenol); 5-tert-Butyl-4-hydroxy-2-methylphenyl sulfide; 6,6'-Di-tert-butyl-4,4'-thiodi-m-cresol; bis(3-tert-butyl-4-hydroxy-6-methylphenyl) sulfide; Bis(4-Hydroxy-5-tert-Butyl-2-Methylphenyl) Sulfide; disperse mb-61; Santonox; santonox bm; santonox r; santowhite; sumi…	96-69-5	NTP435	358.54	C22H30O2S	CC(C1=CC(=C(C=C1O)C)SC2=CC(=C(C=C2C)O)C(C)(C)C)(C)C	NP	1	1	NE	NE	Negative
218	Piperonyl sulfoxide	1,2-(methylenedioxy)-4-(2-(octylsulfinyl)propyl)benzene; 1-methyl-2-(3,4-methylenedioxyphenyl)ethyl octyl sulfoxide; 2-(1,3-benzodioxol-5-yl)ethyl octyl sulfoxide; 5-(2-(octylsulfinyl)propyl)-1,3-benzodioxole; alpha-methyl-3,4-(methylenedioxy)phenethyl octyl sulfoxide; isosafrole n-octylsulfoxide; isosafrole, octyl sulfoxide; Methylenedioxy-4-(2-(octylsulfinyl)propyl)benzene; n-octylisosafrole su…	120-62-7	NTP124	324.48	C18H28O3S	CC(CC1=CC2=C(C=C1)OCO2)S(=O)CCCCCCCC	NP	1	1	ND	ND	Negative
23	1,1,1-Trichloroethane	1,1,1-tce; 1,1,1-TRICHLOROETHANE (METHYL CHLOROFORM); 1,1-Trichloroethane; aerothene tt; alpha-trichloroethane; Chlorothene; Chlorothene NU; Chlorothene VG; Methyl Chloroform; Methyltrichloromethane; solvent 111; Trichloroethane, 1,1,1-; tri-ethane.	71-55-6	CPDB	133.41	C2H3Cl3	CC(Cl)(Cl)Cl	NP	1	1	ND	ND	Negative
1094	Propylene glycol		122-34-9	CPDB	76.095	C3H8O2	CC(CO)O	NP	1	1	ND	ND	Negative
88	Propylene	1-Propene; 1-Propylene; methylethene; Methylethylene; propene; propylene, various grades.	115-07-1	NTP272	42.08	C3H6	CC=C	NP	1	1	NE	NE	Negative
775	Acetaldoxime	AAO; acetaldehyde oxime; Acetaldoxime, syn + anti.	3054-95-3	CPDB	59.0676	C2H5NO	CC=NO	NP	1	ND	ND	ND	Negative
1100	Retinoic acid	Isoretinoin	10540-29-1	CPDB	300.44	C20H28O2	CC1(C(=C(CCC1)C)C=CC(=CC=CC(=CC(=O)O)C)C)C	NP	1	1	ND	ND	Negative
901	Ethyl methylphenylglycidate	Fraeseol; Strawberry aldehyde; Ethyl 3-methyl-3-phenylglycidate.	86386-73-4	CPDB	206.2408	C12H14O3	CC1(C2=CC=CC=C2)C(O1)C(=O)OCC	NP	1	1	ND	ND	Negative
123	Mexacarbate	4-(dimethylamino)-3,5-dimethylphenol, methylcarbamate; 4-Dimethylamino-3,5-Dimethylphenol Methylcarbamate Ester; 4-(Dimethylamino)-3,5-dimethylphenyl methylcarbamate; 4-Dimethylamino-3,5-xylyl methylcarbamate; 4-Dimethylamino-3,5-xylyl N-methylcarbamate; Mexacarbamate; Mexacarbole; Zactran; Zectane; Zectran.	315-18-4	NTP147	222.29	C12H18N2O2	CC1=C(C(=CC(=C1)OC(=O)NC)C)N(C)C	NP	1	1	ND	ND	Negative
1135	1,2,4-Trimethylbenzene	Aqualyte(TM); LSC cocktail	5979-28-2	CPDB	120.1938	C9H12	CC1=C(C=CC(=C1)C)C	NP	1	1	ND	ND	Negative
104	Coumaphos	O,O-diethyl O-(3-chloro-4-methyl-2-oxo-2H-1-benzopyran-7-yl) phosphorothioate; O,O-diethyl O-(3-chloro-4-methyl-2-oxo-2H-benzopyran-7-yl)phosphorothioate; Resistox; Resitox; Umbelliferone, 3-chloro-4-methyl-, O,O-diethyl phosphorothioate; Umbethion; O,O-diethyl O-(3-chloro-4-methyl-7-coumarinyl) phosphorothioate; O,O-diethyl O-(3-chloro-4-methylumbelliferone); O-(3-chloro-4-methyl-2-oxo-2H-1-benz…	56-72-4	NTP96	362.76	C14H16ClO5PS	CC1=C(Cl)C(=O)OC2=C1C=CC(=C2)OP(=S)(OCC)OCC	NP	1	1	ND	ND	Negative
1060	Oltipraz		2257-09-2	CPDB	226.3288	C8H6N2S3	CC1=C(SSC1=S)C2=CN=CC=N2	NP	1	1	ND	ND	Negative
683	Toluene	Antisal 1a; Methacide; methyl-Benzene; Methylbenzol; Monomethyl benzene; phenyl methane; Tol; Toluol; tolu-sol.	98-01-1	NTP371	92.14	C7H8	CC1=CC=CC=C1	NP	1	1	NE	NE	Negative
998	8-Methylquinoline	O-Toluquinoline	93-46-9	CPDB & Toxnet	143.1878	C10H9N	CC1=CC=CC2=CC=CN=C12	NP	1	1	ND	ND	Negative
997	6-Methylquinoline	p-Toluquinoline	86-87-3	CPDB	143.1878	C10H9N	CC1=CC2=CC=CN=C2C=C1	NP	1	1	ND	ND	Negative
90	2,6-Toluenediamine Dihydrochloride	2,6-Diaminotoluene dihydrochloride; toluene-2,6-diamine, dihydrochloride.	15481-70-6	NTP200	122.17	C7H10N2	Cc1c(N)cccc1N	NP	1	1	ND	ND	Negative
612	Dimethoxane	2,6-Dimethyl-1,3-dioxan-4-ol acetate; 2,6-Dimethyl-m-dioxan-4-ol acetate; 2,6-Dimethyl-m-dioxan-4-yl acetate; 6-Acetoxy-2,4-dimethyl-1,3-dioxane; 6-Acetoxy-2,4-dimethyl-m-dioxane; acetic acid 2,6-dimethyl-m-dioxan-4-yl ester; acetic acid, ester with 2,6-dimethyl-m-dioxan-4-ol; Acetomethoxane; DDOA; g1v gard dxn.	924-42-5	NTP354	174.2	C8H14O4	CC1CC(OC(O1)C)OC(=O)C	NP	1	1	NE	NE	Negative
52	Di-(2-Ethylhexyl) Adipate	Adipic acid bis (2-ethylhexyl) ester; adipol 2EH; sicol 250; staflex doa; truflex doa; uniflex doa; vestinol oa; wickenol 158; witamol 320; BEHA; Bis(2-ethylhexyl) adipate; Bis(2-ethylhexyl) hexanedioate; Dioctyl Adipate; bisoflex doa; DEHA; DOA; effemoll doa; effomoll doa; ergoplast addo; flexol a 26; flexol plasticizer 10-a; flexol plasticizer a-26; Hexanedioic acid bis(2-ethylhexyl) ester; kem…	103-23-1	NTP212	370.57	C22H42O4	CCC(COC(=O)CCCCC(=O)OCC(CCCC)CC)CCCC	NP	1	1	ND	ND	Negative
906	Etodolac	Lodine; Ultradol; Osteluc; Ramodar; Edolan; Hypen.	2302-84-3	CPDB	287.3578	C17H21NO3	CCC1(C2=C(C3=C(C(=CC=C3)CC)N2)CCO1)CC(=O)O	NP	1	1	ND	ND	Negative
738	Dibutly Tin Diacetate	ba 2726; diacetoxydibutlyltin; diacetoxydibutylstannane; bis(acetyloxy)dibutyl stannane; dibutyldiacetoxystannane; Dibutyltin acetate; Dibutyltin diacetate; Di-n-Butyldiacetoxytin; Di-n-butyltin diacetate; ti(catalyst).	113-92-8	NTP183	351.03	C12H24O4Sn	CCCC[Sn](CCCC)(OC(=O)(C))OC(=O)(C)	NP	1	ND	ND	ND	Negative
137	Pyrenone 606	(3,4-methylenedioxy-6-propylbenzyl)(butyl) diethylene glycol ether; 3,4-Methylenedioxy-6-propylbenzyl n-butyl diethylene glycol ether; 4,5-Methylenedioxy-2-propylbenzyldiethyleneglycol butyl ether; 5-((2-(2-butoxyethoxy)ethoxy)methyl)-6-propyl-1,3-benzodioxole; 6-Propylpiperonyl Butyl Diethylene Glycol Ether; 6-(propylpiperonyl)-butyl carbityl ether; alpha-(2-(2-butoxyethoxy)ethoxy)-4,5-methylene…	51-03-6	NTP120	338.44	C19H30O5	CCCC1=CC2=C(C=C1COCCOCCOCCCC)OCO2	NP	1	1	ND	ND	Negative
77	Sodium 2-Ethylhexyl Sulfate	08-union carbide; emcol d 5-10; emersal 6465; nia proof 08; pentrone on; propaste 6708; sipex bos; 2-ethyl-1-hexanol hydrogen sulfate sodium salt; 2-ethyl-1-hexanol sulfate sodium salt; Sodium (2-Ethylhexyl)Alcohol Sulfate; Sodium etasulfate; sodium ethasulfate; mono(2-ethylhexyl)sulfate sodium salt; Sulfuric acid, mono(2-ethylhexyl) ester, sodium salt; sole tege ts-25; sulfirol 8; tergemist; ter…	126-92-1	Toxnet	232.27	C8H17O4S	CCCCC(CC)COS(O[Na])(=O)=O	NP	1	1	ND	ND	Negative
157	n-Butyl Chloride	1-Chlorobutane; butyl chloride; Chlorobutane, 1-; N-propylcarbinyl chloride.	109-69-3	NTP312	92.57	C4H9Cl	CCCCCl	NP	1	1	NE	NE	Negative
1096	Proresid	Mitopodozide; Podophyllic acid 2-ethylhydrazide	110-44-1	CPDB	474.5096	C24H30N2O8	CCNNC(=O)[CH]1[CH](CO)[CH](O)C2=C(C=C3OCOC3=C2)[CH]1C4=CC(=C(OC)C(=C4)OC)OC	NP	1	ND	ND	ND	Negative
748	Aldrin	1,2,3,4,10,10-hexachloro-1,4,4a,5,8,8a-hexahydro-1,4:5,8-Dimethanonaphthalene; 1,2,3,4,10,10-Hexachloro-1,4,4a,5,8,8a-hexahydro-endo-1,4-exo-5,8-dimethanonaphthalene; Seedrin; Tatuzinho; Tipula; 1,2,3,4,10,10-hexachloro-1,4,4a,5,8,8a-hexahydro-exo-1,4-endo-5,8-dimethanonaphthalene; 1,4:5,8-Dimethanonaphthalene, 1,2,3,4,10,10-hexachloro-1,4,4a,5,8,8a-hexahydro-(1alpha,4alpha,4abeta,5alpha,8alpha,8…	68-89-3	CPDB	364.91	C12H8Cl6	Cl[C@]12C3C(C4C=CC3C4)[C@](C1(Cl)Cl)(Cl)C(=C2Cl)Cl	NP	1	1	ND	ND	Negative
716	Endosulfan	1,2,3,4,7,7-Hexachloro-1,5,5a,6,9,9a-hexahydro-6,9-methano-2,4,3-benzodioxathiepin-3-oxide; 1,2,3,4,7,7-Hexachloro-5-norbornene-2,3-dimethanol, cyclic sulfite; 1,2,3,4,7,7-hexachlorobicyclo[2.2.1]-2-heptene-5,6-bisoxymethylene sulfite; 1,2,3,4,7,7-hexachlorobicyclo[2.2.1]hepten-5,6-bioxymethylene sulfite; 1,4,5,6,7,7-hexachloro-5-norbornene-2,3-dimethanol, cyclic sulfate; 1,4,5,6,7,7-hexachloro-5…	320-67-2	NTP62	406.92	C9H6Cl6O3S	Cl[C@@]3(Cl)[C@@]1(Cl)C(/Cl)=C(/Cl)[C@]3(Cl)[C@H]2[C@H]1[C@H2]OS(=O)O[C@H2]2	NP	ND	1	ND	ND	Negative
200	Lindane	gamma-HCH; gamma-1,2,3,4,5,6-Hexachlorocyclohexane; 1,2,3,4,5,6-hexachlorocyclohexane (1alpha,2alpha,3beta,4alpha,5alpha,6beta); BHC; Hexachlorane; 1,2,3,4,5,6-Hexachlorocyclohexane gamma isomer; Isotox; Benzene hexachloride; gamma BHC; gamma-hexachlorocyclohexane; 1,2,3,4,5,6-hexachlorocyclohexane; Benhexachlor; Kwell-R; gamma-BHC Benhexachlor; (1alpha,2alpha,3beta,4alpha,5alpha,6beta)-1,2,3,4,5…	58-89-9	CPDB	290.83	C6H6Cl6	Cl[C@H]1[C@H](Cl)[C@@H](Cl)[C@@H](Cl)[C@H](Cl)[C@H]1Cl	NP	1	1	ND	ND	Negative
728	Photodieldrin	1,1,2,3,3a,7a-hexachloro-5,6-epoxydecahydro-2,4,7-metheno-1H-cyclopenta(a)pentalene, stereoisomer; 2,4,6-metheno-2H-cyclopenta(4,5)pentaleno(1,2-b)oxirene, 2a,3,3,4,5,5a-hexachlorodecahydro-; 2a,3,3,4,5,5a-hexachlorodecahydro-2,4,6-metheno-2H-cyclopenta(4,5)pentaleno(1,2-b)oxirene,(1aA,1bB,2A,2aB,4B,5B,5aB,5bB,6A,6aA)-; bl 6623.	140-56-7	NTP17	380.91	C12H8Cl6O	Cl[C@H]3[C@@]1(Cl)[C@]4(Cl)[C@@H]2[C@@H]5C1[C@H]([C@@H]2[C@@]3(Cl)C4(Cl)Cl)[C@H]6O[C@@H]56	NP	1	1	ND	ND	Negative
176	p,p'-DDE	1,1-dichloro-2,2-bis(p-chlorophenyl)ethylene; 2,2-bis(p-chlorophenyl)-1,1-dichloroethene; 2,2-bis(4-chlorophenyl)-1,1-dichloroethylene; p,p'-dichlorodiphenyl dichloroethylene; P,P'-DICHLORODIPHENYLDICHLOROETHYLENE (DDE); p,p'-Dichlorodiphenyldichloroethylene (DDE) ; p,p-DDE; 4,4'-DDE; p,p[-DDE; Dichlorodiphenyldichloroethylene; DDE; ddt dehydrochloride.	72-55-9	NTP131	318.03	C14H8Cl4	ClC(=C(C1=CC=C(C=C1)Cl)C2=CC=C(C=C2)Cl)Cl	NP	1	1	ND	ND	Negative
1111	Tace	Chlorotrianisene	79-19-6	CPDB	380.8701	C23H21ClO3	ClC(=C(C1=CC=C(C=C1)OC)C2=CC=C(C=C2)OC)C3=CC=C(C=C3)OC	NP	1	1	ND	ND	Negative
68	Trichloroethylene	1-chloro-2,2-dichloroethylene; 1,1-dichloro-2-chloroethylene; 1,2,2-trichloroethylene; anamenth; benzinol; blacosolv; blancosolv; cecolene; chlorilen; chlorylea; chorylen; circosolv; crawhaspol; densinfluat; dow-tri; dukeron; fleck-flip; flock flip; fluate; lanadin; lethurin; narcogen; narkogen; narkosoid; Nialk; perm-a-chlor; perm-a-clor; petzinol; philex; threthylene; Triad; Trial; triasol; tri…	79-01-6	NTP243	131.39	C2HCl3	ClC(=CCl)Cl	NP	ND	1	ND	ND	Negative
43	Chlorodibromomethane	Dibromochloromethane; Dibromochloromethane; CDBM.	124-48-1	NTP282	208.28	CHBr2Cl	ClC(Br)Br	NP	1	1	NE	NE	Negative
1130	Trichloroacetic acid		57-13-6	CPDB & Toxnet	163.3877	C2HCl3O2	ClC(C(=O)O)(Cl)Cl	NP	1	ND	ND	ND	Negative
192	p,p'-Ethyl-DDD	1,1'-(2,2-dichloroethylidene)bis(4-ethylbenzene); 1,1-bis(p-ethylphenyl)-2,2-dichloroethane; 1,1-dichloro-2,2-bis(p-ethylphenyl)ethane; 2,2-bis(p-ethylphenyl)-1,1-dichloroethane; 2,2-dichloro-1,1-bis(p-ethylphenyl)ethane; 2,2-dichloro-bis(p-ethylphenyl)ethane; p,p-ethyl ddd; alpha,alpha-dichloro-2,2-bis(p-ethylphenyl)ethane; Bis(p-ethylphenyl)-2,2-dichloroethane; di(p-ethylphenyl)dichloroethane; …	72-56-0	NTP156	307.26	C18H20Cl2	ClC(C(C1=CC=C(C=C1)CC)C2=CC=C(C=C2)CC)Cl	NP	1	1	ND	ND	Negative
473	p,p'-DDD	1,1'-(2,2-dichloroethylidene)bis[4-chlorobenzene]; 1,1-bis(p-chlorophenyl)-2,2-dichloroethane; 1,1-Dichloro-2,2-bis(p-chlorophenyl)ethane; 2,2-bis-(4-chlorophenyl)-1,1-dichloroethane; p,p'-Dichlorodiphenyl dichloroethane; p,p'-Dichlorodiphenyldichloroethane (DDD); 4,4-DDD; p,p'-TDE; p,p[-DDD; Dichloro-2,2-bis(p-chlorophenyl)ethane; Dichlorodiphenyldichloroethane; dilene; DDD; me-1700; oms 1078; R…	712-68-5	CPDB	320.05	C14H10Cl4	ClC(C(C1=CC=C(C=C1)Cl)C2=CC=C(C=C2)Cl)Cl	NP	1	1	ND	ND	Negative
121	Methoxychlor	1,1,1-Trichloro-2,2-bis(p-anisyl)ethane; 1,1,1-trichloro-2,2-bis(p-methoxyphenyl)ethane; 1,1'-(2,2,2-Trichloroethylidene)-bis[4-methoxybenzene]; 1,1-bis(p-methoxyphenyl)-2,2,2-trichloroethane; 2,2,2-trichloro-1,1-bis(4-methoxyphenyl)ethane; 2,2-bis(p-anisyl)-1,1,1-trichloroethane; 2,2-bis(p-methoxyphenyl)-1,1,1-trichloroethane; 4,4-(2,2,2-trichloroethylidene)dianisole; p,p'-dimethoxydiphenyltrich…	72-43-5	NTP35	345.65	C16H15Cl3O2	ClC(C(C1=CC=C(C=C1)OC)C2=CC=C(C=C2)OC)(Cl)Cl	NP	1	1	ND	ND	Negative
232	1,1,2-Trichloroethane	1,1,2-TRICHLOROETHANE (VINYL TRICHLORIDE); 1,2,2-Trichloroethane; beta-trichloroethane; ethane trichloride; Trichloroethane, 1,1,2-; Vinyl trichloride.	79-00-5	NTP74	133.4	C2H3Cl3	ClC(CCl)Cl	NP	1	1	ND	ND	Negative
703	Hexachlorocyclopentadiene	1,2,3,4,5,5-Hexachloro-1,3-Cyclopentadiene; 1,2,3,4,5,5-Hexachlorocyclopentadiene; C56; graphlox; HCCPD; Hexachloro-1,3-cyclopentadiene; hrs 1655; Perchloro-1,3-cyclopentadiene; Perchlorocyclopentadiene.	147-47-7	NTP437	272.77	C5Cl6	ClC1(C(=C(C(=C1Cl)Cl)Cl)Cl)Cl	NP	1	1	NE	NE	Negative
129	Pentachloronitrobenzene	Avical; Avicol; Quintozine; saniclor 30; SA Terraclor; SA Terraclor 2E; Terrachlor; Terraclor; Terrafun; Tilcarex; Tri PCNB; tritisan; batrilex; Botrilex; brassicol; Earthcide; Eorthcicle; fartox; fomac 2; Fortox; fungiclor; gc 3944-3-4; Kobu; Kobutol; KP 2; Marison Forte; nitropentachlorobenzene; olpisan; PCNB; Pentagen; Pkhnb; quintobenzene; quintocene; quintozen.	82-68-8	NTP61 & NTP325	295.34	C6Cl5NO2	ClC1=C(C(=C(C(=C1Cl)Cl)Cl)Cl)[N+](=O)[O-]	NP	1	1	ND	ND	Negative
1058	Octachlorostyrene	Trichlorovinylpentachlorobenzene	149-29-1	CPDB	379.712	C8Cl8	ClC1=C(C(=C(C(=C1Cl)Cl)Cl)Cl)C(=C(Cl)Cl)Cl	NP	1	1	ND	ND	Negative
1133	2,4,5-Trichlorophenoxyacetic acid		95-68-1	CPDB	255.4847	C8H5Cl3O3	ClC1=C(C=C(C(=C1)Cl)Cl)OCC(=O)O	NP	1	1	ND	ND	Negative
818	1-Chloro-2,4-dinitrobenzene	1,3-Dinitro-4-chlorobenzene; 2,4-Dinitro-1-chlorobenzene; 2,4-Dinitrochlorobenzene; Dinitrochlorobenzene; chlorodinitrobenzene; DNCB.	80-33-1	CPDB	202.5537	C6H3ClN2O4	ClC1=C(C=C(C=C1)[N+](=O)[O-])[N+](=O)[O-]	NP	1	ND	ND	ND	Negative
721	Chloramben	2,5-Dichloro-3-aminobenzoic acid; 3-Amino-2,5-dichlorobenzoic acid; ACP M-629; acp-m-728; Ambiben; Amiben; amiben ds; Amiben methyl; amibin; Amoben; Chlorambed; Ornamental Weeder; Vegiben; Weedone Garden Weeder.	58-14-0	NTP25	206.03	C7H5Cl2NO2	ClC1=C(C=C(C=C1C(=O)O)Cl)N	NP	1	1	ND	ND	Negative
261	2,4-Dichlorophenol	2,4-DCP; 4,6-Dichlorophenol; Dichlorophenol, 2,4-; DCP.	120-83-2	NTP353	163	C6H4Cl2O	ClC1=C(C=CC(=C1)Cl)O	NP	1	1	NE	NE	Negative
849	alpha-(2,4-Dichlorophenoxy)propionic acid	2-(2,4-dichlorophenoxy)propanoic acid; 2,4-D + dichlorprop (ester); BH 2,4-DP; Dichloroprop; Celatox DP; Cornox RD; Cornox RK; Desormone; Hedonal DP; Herbizid DP; Hormatox; Kildip; Polymone; Polytox; R-(+)-2-(2,4-dichlorophenoxy)propionic acid; Seritox 50; Weedone 170; Weedone CB 1.3; Weedone DP.	81-21-0	CPDB & Einecs	235.0664	C9H8Cl2O3	ClC1=C(C=CC(=C1)Cl)O[C@@H](C(=O)O)C	NP	1	1	ND	ND	Negative
851	2,4-Dichlorophenoxyacetic acid	Envert DT; Fernimine; Formula 40 4L; Helena 2,4-D; ipaner; Lawn-Keep; Low Vol 4 Ester Weed Killer; MCP amine; Miracle; monosan; netagrone; pennamine; rhodia; Standard 2,4-D Amine; U-5043; verton; Weedar 64; Weedar 64A; Weedone-2,4-DP; Weed Tox; Weedtrol; 2,4-D acid; Agrotect; amidox; Amine 4 2,4-D Weed Killer; Amoxone; Asgrow 2,4-D amine 4; dicopur; dicotox; Chloroxone; Crop Rider; crotilin; Debr…	7316-37-2	TOXNET	221.0396	C8H6Cl2O3	ClC1=C(C=CC(=C1)Cl)OCC(=O)O	NP	1	1	ND	ND	Negative
168	3-Chloro-para-Toluidine	1-Amino-3-chloro-4-methylbenzene; 2-Chloro-4-aminotoluene; 3-Amino-2-chlorotoluene; 3-Chloro-4-Methyl-Benzenamine; 3-chloro-4-methylaniline; 3-CPT; 4-Amino-2-Chlorotoluene; dkc 1347; drc 1339; Gull Toxicant; Toluidine, 3-chloro-.	95-74-9	NTP145	141.6	C7H8ClN	ClC1=C(C=CC(=C1)N)C	NP	1	1	ND	ND	Negative
447	1-Chloro-2-nitrobenzene	2-chloro-1-nitrobenzene; o-chloronitrobenzene; 2-CNB; 2-Nitrochlorobenzene; Oncb.	101-79-1	CPDB	157.56	C6H4ClNO2	ClC1=C(C=CC=C1)[N+](=O)[O-]	NP	1	ND	ND	ND	Negative
83	1,2-Dichlorobenzene	o,p-Dichlorobenzene mixture; o-dichlorobenzene; o-Dichlorobenzol; Dichlorobenzene, 1,2-; Dichlorobenzol; Dichloricide; dilantin db; dilatin db; dizene; chloroben; chloroden; cloroben; DCB; dowtherm e; ODB; ODCB; special termite fluid; termitkil.	95-50-1	NTP255	147	C6H4Cl2	ClC1=C(C=CC=C1)Cl	NP	1	1	ND	ND	Negative
139	2,3,5,6-Tetrachloro-4-Nitroanisole	1,2,4,5-tetrachloro-3-methoxy-6-nitrobenzene; 2,3,5,6-tetrachloronitroanisole; 4-nitro-2,3,5,6-tetrachloroanisole; TCNA; tetrachloronitroanisole.	2438-88-2	NTP114	290.92	C7H3Cl4NO3	ClC1=C(Cl)C(=C(Cl)C(=C1OC)Cl)[N+]([O-])=O	NP	1	1	ND	ND	Negative
1115	2,2',5,5'-Tetrachlorobenzidine		538-23-8	CPDB	322.0206	C12H8Cl4N2	ClC1=CC(=C(C=C1C2=C(C=C(C(=C2)Cl)N)Cl)Cl)N	NP	1	1	ND	ND	Negative
1147	C.I. pigment yellow 16			CPDB	726.445	C34H28Cl4N6O4	ClC1=CC(Cl)=C(/N=N/C(C(=O)NC2=C(C=C(C3=CC(C)=C(NC(=O)C(/N=N/C4=C(Cl)C=C(Cl)C=C4)C(=O)C)C=C3)C=C2)C)C(=O)C)C=C1	NP	1	1	ND	ND	Negative
659	o-Chlorobenzalmalononitrile	ortho-Chlorobenzylidene malononitrile; 2-chlorobmn; ((2-chlorophenyl)methylene)propanedinitrile; beta,beta-dicyano-o-chlorostyrene; CS; CS2; CS GAS; OCBM.	389-08-2	NTP377	188.62	C10H5ClN2	ClC1=CC=CC=C1C=C(C#N)C#N	NP	1	1	NE	NE	Negative
897	Estazolam	Eurodin; Julodin; ProSom; Nuctalon; Asilgan.	41340-25-4	CPDB	294.7427	C16H11ClN4	ClC1=CC2=C(C=C1)N3C(=CN=C2C4=CC=CC=C4)NN=C3	NP	1	1	ND	ND	Negative
180	2,7-dichlorodibenzo-p-dioxin	2,7-dichloro-p-dioxin; 2,7-dichlorodibenzo[b,e][1,4]dioxin; 2,7-dichlorodibenzodioxin; DCDD.	33857-26-0	NTP123	253.08	C12H6Cl2O2	ClC1=CC2=C(C=C1)OC3=C(C=CC(=C3)Cl)O2	NP	1	1	ND	ND	Negative
94	Anilazine	1,3,5-Triazine, 2,4-dichloro-6-(o-chloroanilino)-; 2,4-dichloro-6-o-chloroanilino-s-triazine; (o-chloroanilino)dichloro-s-triazine; 2-chloro-N-(4,6-dichloro-1,3,5-triazin-2-yl)aniline; 4,6-Dichloro-N-(2-chlorophenyl)-1,3,5-triazin-2-amine; aniyaline; B-622; Dichloro-6-(o-chloroanilino)-s-triazine; Dichloro-N-(2-chlorophenyl)-1,3,5-triazin-2-amine; Direx; Direz; bortrysan; Dyrene; dyrene 50w; Kema…	101-05-3	NTP104	275.52	C9H5Cl3N4	ClC1=NC(=NC(=N1)NC2=CC=CC=C2Cl)Cl	NP	1	1	ND	ND	Negative
1106	Simazine	1-(3-Nitro-2-pyridinyl)-2-pyrrolidinecarboxylic acid; 6-chloro-N2,N4-diethyl-1,3,5-triazine-2,4-diamine 2-chloro-4,6-bis(ethylamino)-1,3,5- triazine	137-26-8	CPDB & SOC	201.6583	C7H12ClN5	ClC1=NC(=NC(=N1)NCC)NCC	NP	1	1	ND	ND	Negative
102	2-Chloro-1,4-Benzenediamine Sulfate (1:1)	2-chloro-1,4-phenylenediamine sulfate; 2-Chloro-p-phenylenediamine sulfate; C.I. 76066; C.I. oxidation base 13a; fourrine 81; fourrine so; renal brown so; renal so.	61702-44-1	NTP113	240.66	C6H7ClN2	Clc1cc(N)ccc1N.S(=O)(=O)(O)(O)	NP	1	1	NE	NE	Negative
99	4'-(Chloroacetyl)-Acetanilide	p-acetamidophenacyl chloride; p-(acetylamino)phenacyl chloride; 4'-(Chloroacetyl)-acetanilide; Acetamide, N-[4-(chloroacetyl)phenyl]-.	140-49-8	NTP177	211.65	C10H10ClNO2	ClCC(=O)C1=CC=C(NC(=O)C)C=C1	NP	1	1	ND	ND	Negative
40	Bis(2-Chloro-1-Methylethyl) Ether	2,2'-oxybis[1-chloropropane]; (2-chloro-1-methylethyl) ether; beta,beta'-dichlorodiisopropyl ether; bis(1-chloro-2-propyl) ether; Bis(1-methyl-2-chloroethyl)ether; bis(beta-chloroisopropyl)ether; dichlorodiisopropyl ether; bis-chloroisopropyl ether; DCIP; nemamort; Pichloram.	108-60-1	CPDB & NTP239	171.07	C6H12Cl2O	ClCC(OC(C)CCl)C	NP	1	1	ND	ND	Negative
412	Benzyl chloride	alpha-Chlorotoluene; (chloromethyl)Benzene; Chlorophenylmethane; tolyl chloride; omega-Chlorotoluene.	4548-53-2	CPDB	126.59	C7H7Cl	ClCC1=CC=CC=C1	NP	1	1	ND	ND	Negative
101	2-(Chloromethyl)Pyridine Hydrochloride	2-(Chloromethyl)pyridinium chloride; 2-Picolyl chloride hydrochloride; 2-pyridylmethylchloride hydrochloride.	6959-47-3	NTP178	127.57	C6H6ClN	ClCc1ccccn1	NP	1	1	ND	ND	Negative
354	Bis(2-chloroethyl)ether	1,1-oxybis[2-chloroethane]; 1,1'-Oxybis(2-Chloroethane); 1,5-Dichloro-3-oxapentane; 1-Chloro-2-(beta-chloroethoxy)ethane; 2,2'-dichlorodiethylether; 2,2'-dichloroethyl ether; 2-chloroethyl ether; beta,beta'-dichlorodiethyl ether; beta,beta'-dichloroethyl ether; BCEE; bis(beta-chloroethyl) ether; Dichloroether; Bis(chloroethyl)ether; Di(chloroethyl) oxide; chloroethyl ether; Chlorex; clorex; DCEE;…	54-85-3	Toxnet	143.01	C4H8Cl2O	ClCCOCCCl	NP	1	1	ND	ND	Negative
967	Methafurylene	Foralamine; 2-((2-Dimethylaminoethyl)furfurylamino)pyridine	57497-34-4	CPDB	245.3236	C14H19N3O	CN(C)CCN(CC1=CC=CO1)C2=CC=CC=N2	NP	1	1	ND	ND	Negative
968	Methaphenilene		1634-04-4	CPDB	260.3964	C15H20N2S	CN(C)CCN(CC1=CC=CS1)C2=CC=CC=C2	NP	1	1	ND	ND	Negative
1125	Toremifene citrate		55-63-0	CPDB	405.9663	C26H28ClNO	CN(C)CCOC1C=CC(=CC=1)/C(=C(/CCCl)C2=CC=CC=C2)C3=CC=CC=C3	NP	1	1	ND	ND	Negative
389	1,1-Dimethylhydrazine	Asymmetric dimethylhydrazine; dimazine; Dimethylhydrazine; Dimethylhydrazine, 1,1-; Dimethyl hydrazine (asymetrical); N,N-dimethylhydrazine; UDMH; uns-dimethylhydrazine; unsym-dimethylhydrazine; unsymetrical dimethyl hydrazine; Unsymmetrical dimethylhydrazine.	24365-47-7	CPDB	60.1	C2H8N2	CN(C)N	NP	1	1	ND	ND	Negative
17	Dimethylformamide	Dimethylformamide, N,N-; DMF; DMFA; Formyldimethylamine; N-formyldimethylamine; N,N-dimethylformamide; N,N'-Dimethylformamide; N,N-Dimethylmethanamide; U-4224.	68-12-2	CPDB	73.1	C3H7NO	CN(C=O)C	NP	1	1	ND	ND	Negative
1029	N-Nitroso-N-methyl-4-nitroaniline	N-Methyl-p-nitro-N-nitrosoaniline	42579-28-2	CPDB & SOC	181.1506	C7H7N3O3	CN(N=O)C1=CC=C(C=C1)[N+]([O-])=O	NP	1	ND	ND	ND	Negative
1014	Nicotine	(S)-3-(1-Methyl-2-pyrrolidinyl)pyridine	613-50-3	CPDB	162.234	C10H14N2	CN1[C@H](C2=CC=CN=C2)CCC1	NP	1	1	ND	ND	Negative
294	Azathioprine	6-[(1-methyl-4-nitro-1H-imidazol-5-yl)thio]-1H-Purine; 6-(1-methyl-p-nitro-5-imidazolyl)-thiopurine; 6-((1-methyl-4-nitroimidazol-5-yl)thio)purine; 6-(methyl-p-nitro-5-imidazolyl)-thiopurine; azatioprin; azothioprine; bw 57-322; ccucol; Cytostatics; Imuran; imurek; imurel; methylnitroimidazolylmercaptopurine.	446-86-6	CPDB	277.26	C9H7N7O2S	CN1C(=C(N=C1)[N+](=O)[O-])SC2=NC=NC3=C2N=CN3	NP	ND	1	ND	ND	Negative
307	Theophyllin	1,3-Dimethyl-2,6-dioxo-1,2,3,6-tetrahydropurine; 1,3-Dimethylxanthine; Theokin; Theolair; Theo-Organidin; Theophyl-225; Theospan; Uniphyllin continus; 1H-purine-2,6-dione; 3,7-dihydro-1,3-dimethyl-1H-purine-2,6-dione; Aerolate; Austyn; Bronchodid Duracap; Bronkodyl; Bronkotabs; Elixicon; Elixophyllin; Hylate; Labophylline; LASMA; Mudrane; Nuelin; Nuelin SA; Pro-vent; pseudotheophylline; Quadrinal…	58-55-9	NTP473	180.17	C7H8N4O2	CN1C(=O)N(C)c2ncnc2C1(=O)	NP	1	1	NE	NE	Negative
841	Diazepam	1-methyl-5-phenyl-7-chloro-1,3-dihydro-2H-1,4-benzodiazepin-2-one; Paranten; 7-chloro-1-methyl-2-oxo-5-phenyl-3H-1,4-benzodiazepine; 7-chloro-1-methyl-5-phenyl-1,3-dihydro-2H-1,4-benzodiazepin-2-one; alboral; aliseum; alupram; amiprol; ansiolin; Antenex; apaurin; Apo-Diazepam; apozepam; assival; atensine; atilen; diacepan; bialzepam; diapam; Diazapam; Diazemuls; diazepan; diazetard; dienpax; Dipa…	75-71-8	CPDB	284.7445	C16H13ClN2O	CN1C2=C(C=C(C=C2)Cl)C(=NCC1=O)C3=CC=CC=C3	NP	1	1	ND	ND	Negative
1114	Temazepam, pharmaceutical grade	7-Chloro-1,3-dihydro-3-hydroxy-1-methyl-5-phenyl-2H-1,4-benzodiazepin-2-one	76-25-5	CPDB	300.7439	C16H13ClN2O2	CN1C2=CC=C(C=C2C(=NC(C1=O)O)C3=CC=CC=C3)Cl	NP	1	1	ND	ND	Negative
1000	Metiapine		81-16-3	CPDB	323.455	C19H21N3S	CN1CCN(CC1)/C2=N/C3=CC=CC=C3SC4C=CC(C)=CC2=4	NP	1	1	ND	ND	Negative
110	2,4-Dimethoxyaniline Hydrochloride	2-methoxy-p-anisidine hydrochloride; 4-methoxy-o-anisidine hydrochloride.	54150-69-5	NTP171	153.18	C8H11NO2	COc1ccc(N)c(OC)c1	NP	1	1	ND	ND	Negative
881	2,4-Dinitro-6-tert-butylphenylmethanesulfonate	Phenol, 2-tert-butyl-4,6-dinitro-, methanesulfonate (ester); Phenol, 2-(1,1-dimethylethyl)-4,6-dinitro-, methanesulfonate (ester).	102-09-0	CPDB	318.3008	C11H14N2O7S	CS(=O)(=O)OC1=C(C=C(C=C1C(C)(C)C)[N+]([O-])=O)[N+](=O)[O-]	NP	1	1	ND	ND	Negative
737	Trichlorofluoromethane	Aigofrene type 1; arcton 9; CFC-11; electro-cf 11; eskimon 11; F-11; FC 11; Fluorocarbon 11; fluorocarbon no.11; Fluorotrichloromethane; Flurotrichloromethane; Freon-11; frigen 11; genetron 11; Halocarbon 11; HALON 11; isceon 131; isotron 11; Kaltron 11; Khaladon 11; ledon 11; Propellent 11; TRICHLOROFLUOROMETHANE (MONOFLUOROTRICHLOROMETHANE); Trichloromonofluoromethane.	148-18-5	CPDB & NTP106	137.37	CCl3F	FC(Cl)(Cl)Cl	NP	1	1	ND	ND	Negative
848	Dichlorodifluoromethane	Algofrene type 2; Arcton 12; arcton 6; Difluorodichloromethane; CFC-12; electro-cf 12; eskimon 12; F 12; FC 12; Fluorocarbon 12; Freon-12; Frigen 12; Genetron 12; Halocarbon 12; Halon; Halon 122; Isotron 2; Ledon 12; Propellent 12; Refrigerant R12.	97-16-5	CPDB	120.9138	CCl2F2	FC(F)(Cl)Cl	NP	1	1	ND	ND	Negative
821	Chlorodifluoromethane	Algeon 22; Difluorochloromethane; Fluorocarbon 22; Freon R-22; Halocarbon 22; HCFC-22; Isotron 22; Monochlorodifluoromethane; Refrigerant R22.	51481-61-9	CPDB	86.4687	CHClF2	FC(F)Cl	NP	1	1	ND	ND	Negative
116	Iodoform	Triiodomethane.	75-47-8	NTP110	393.73	CHI3	IC(I)I	NP	1	1	ND	ND	Negative
890	N,N-Dipropyl-4-(4'-[pyridyl-1'-oxide]azo)aniline	4-[(E)-(1-oxidopyridin-4-yl)diazenyl]-N,N-dipropylaniline; N,N-Dipropyl-4-(4'-[pyridyl-1'-oxide]azo)aniline	105-36-2	CPDB	298.387	C17H22N4O	N(=NC1=CC=C(C=C1)N(CCC)CCC)C2=CC=[N+](C=C2)[O-]	NP	1	ND	ND	ND	Negative
741	Sodium N,N-diethyldithiocarbamate trihydrate	Diethylcarbamodithioic acid; Dithiocarb; cupral; DDTC; DEDC; DEDK; DeDTC; DTC; Imuthiol; SDDC; sodium diethyldithiocarbamate; Sodium diethyldithiocarbamate, ACS; Sodium diethyldithiocarbamate; Diethyldithiocarbamic acid sodium salt; Diethylcarbamodithioic acid, sodium salt; Ditiocarb sodium; sodium dedt; Sodium N,N-Diethyldithiocarbamate; sodium salt of N,N-diethyldithiocarbamic acid; thiocarb.	7446-34-6	NTP172	149.27	C5H11NS2	N(C(S)=S)(CC)CC	NP	1	1	ND	ND	Negative
887	Diphenyl-p-phenylenediamine	1,4-Dianilinobenzene; 1,4-Bis(phenylamino) benzene; 4,4'-diphenyl-p-phenylenediamine; p-phenylaminodiphenylamine; diafen; Diphenyl-p-phenylenediamine; Diphenyl PPD; DFFD; DPPD; N,N'-diphenyl-1,4-diaminobenzene; N,N'-diphenyl-1,4-phenylenediamine; N,N'-Diphenyl-p-phenylenediamine.	6381-77-7	CPDB	260.3378	C18H16N2	N(C1=CC=C(C=C1)NC2=CC=CC=C2)C3=CC=CC=C3	NP	1	1	ND	ND	Negative
943	Iminodiacetic acid, monosodium		1453-82-3	CPDB	133.1036	C4H7NO4	N(CC(=O)O)CC(=O)O	NP	1	1	ND	ND	Negative
1034	N-Nitrosobis(2,2,2-trifluoroethyl) amine	Hexafluorodiethylnitrosamine	55984-51-5	CPDB	210.0788	C4H4F6N2O	N(N(CC(F)(F)F)CC(F)(F)F)=O	NP	1	1	ND	ND	Negative
900	S-Ethyl-l-cysteine	S-Ethylcysteine.	54143-55-4	CPDB	149.2074	C5H11NO2S	N[C@@H](C(=O)O)CSCC	NP	1	ND	ND	ND	Negative
145	L-(-)-Tryptophane	2-amino-3-indol-3-ylpropionic acid; 2-amino-3-indolylpropanoic acid; 2-Amino-3-(lH-indol-3-yl)-propanoic acid; 3-indol-3-ylalanine; alpha'-amino-3-indolepropionic acid; alpha-amino-beta-(3-indolyl)-propionic acid; indole-3-alanine; L-alpha-amino-3-indolepropionic acid; L-alpha-aminoindole-3-propionic acid; L-beta-3-indolylalanine; L-TRP; L-TRYPTOPHAN SIGMA GRADE; L-TTP; Pacitron; (S)-(-)-Tryptoph…	73-22-3	NTP71	204.23	C11H12N2O2	N[C@H](CC1=CNC2=C1C=CC=C2)C(=O)O	NP	1	1	ND	ND	Negative
919	l-Glutamic acid	Glutacid; Glutamicol; Glutamidex.	2163-79-3	CPDB&TOXNET	147.1304	C5H9NO4	N[C@H](CCC(=O)O)C(=O)O	ND	1	1	ND	ND	Negative
1149	FD & C yellow no. 5			CPDB	468.4122	C16H12N4O9S2	N1(C2=CC=C(C=C2)S(=O)(=O)O)(C(C(/N=N/C3=CC=C(C=C3)S(=O)(=O)O)C(=N1)C(=O)O)=O)	NP	1	1	ND	ND	Negative
752	Dipyrone	Sodium [(2,3-dihydro-1,5-dimethyl-3-oxo-2-phenyl-1H-pyrazol-4-yl)methylamino]methanesulfonate; Metamizole sodium; Sulpyrin.	33868-17-6	CPDB	333.34	C13H16N3O4S	N1(C2=CC=CC=C2)C(C(N(CS(=O)(=O)[O-])C)=C(N1C)C)=O.[Na+]	NP	1	1	ND	ND	Negative
1037	N-Nitrosodithiazine	5-nitroso-1,3,5-dithiazinane	55557-03-4	CPDB	150.2132	C3H6N2OS2	N1(CSCSC1)N=O	NP	ND	1	ND	ND	Negative
633	Penicillin VK	3,3-dimethyl-7-oxo-6-(2-phenoxy-acetamido)-4-thia-1-azabicyclo[3.2.0]heptane-2-carboxylic acid monopotassium salt; 4-Thia-1-azabicyclo[3.2.0]heptane-2-carboxylic acid, 3,3-dimethyl-7-oxo-6-[(phenoxyacetyl)amino]-, monopotassium salt, [2S-(2alpha,5alpha,6beta)]-; ospeneff; pedipen; penagen; pencompren; pen-vee-k; penvikal; Pen-v-k; pfizerpen vk; penicillin potassium phenoxymethyl; Penicillin V Pot…	99-57-0	NTP336	388.48	C16H17N2O5S	N12([C@@H]([C@@H](C1=O)NC(COC3=CC=CC=C3)=O)SC([C@@H]2C(=O)[O-])(C)C).[K+]	NP	1	1	NE	NE	Negative
1121	Thiabendazole	2-(4-Thiazolyl)-1H-benzimidazole	93-76-5	CPDB	201.2454	C10H7N3S	N1C(=NC2=C1C=CC=C2)C3=CSC=N3	NP	1	1	ND	ND	Negative
1026	1-Nitroso-5,6-dihydrothymine	5-methyl-1-nitrosodihydropyrimidine-2,4(1H,3H)-dione	114282-83-6	CPDB	157.1286	C5H7N3O3	N1C(N(CC(C1=O)C)N=O)=O	NP	1	1	ND	ND	Negative
130	Phenformin Hydrochloride	1-phenethylbiguanide hydrochloride; 1-phenethylbiguanide monohydrochloride; Dipar; DBI-TD; meltrol; N'-beta-phenethylbiguanide hydrochloride; N-beta-phenylethyl biguanide hydrochloride; N(sup 1)-beta-phenethylbiguanide hydrochloride; phenethylbiguanide hydrochloride; phenoformine hydrochloride.	834-28-6	NTP7	205.26	C10H15N5	NC(=N)NC(=N)NCCc1ccccc1	NP	1	1	ND	ND	Negative
135	Phthalamide	1,2-Benzenedicarboxamide; o-phthalic acid diamide; Phthalamide.	88-96-0	NTP161	164.16	C8H8N2O2	NC(=O)C1=C(C=CC=C1)C(=O)N	NP	1	1	ND	ND	Negative
722	Pyrazinamide	2-carbamyl pyrazine; 2-Pyrazinecarboxamide; PZA; Rozide; Tebrazid; Tebrazio; Unipyranamide; Zinamide; Zinastat; aldinamid; Dipimide; Braccopiral; Corsazinmid; D-50; Eprazin; Isopas; Lynamide; MK 56; Pezetamid; Pharozinamide; Piraldina; Pirazinamida; Pirilene; Prazina; Pyrafat; Pyramide; Pyrazide; Pyrazine-2-carboxamide; Pyrazine carboxylamide; pyrazineamide; Pyrazinecarboxamide; Pyrazinoic acid a…	1836-75-5	NTP48	123.11	C5H5N3O	NC(=O)C1=NC=CN=C1	NP	1	1	ND	ND	Negative
387	Hexanamide	hexanoic acid, amide.	50-00-0	CPDB	115.17	C6H13NO	NC(=O)CCCCC	NP	1	1	ND	ND	Negative
782	Adipamide	Adipamide; Hexanediamide; hexanedoic acid, diamide.	107-18-6	CPDB	144.173	C6H12N2O2	NC(=O)CCCCC(=O)N	NP	1	1	ND	ND	Negative
946	Iodoacetamide		101-73-5	CPDB	184.9642	C2H4INO	NC(=O)CI	NP	1	ND	ND	ND	Negative
636	p-Tolylurea	1(4-tolyl)urea.	121-19-7	CPDB	150.18	C8H10N2O	NC(=O)NC1=CC=C(C=C1)C	NP	1	1	ND	ND	Negative
916	2-Furaldehyde semicarbazone	Furfural semicarbazide; Furfural semicarbazone.	1405-86-3	CPDB	153.1402	C6H7N3O2	NC(=O)NN=CC1=CC=CO1	NP	ND	1	ND	ND	Negative
1144	Vinyl carbamate			CPDB	87.078	C3H5NO2	NC(=O)OC=C	ND	ND	1	ND	ND	Negative
115	Ethionamide	1314 Th; 2-ethyl-4-aminothiocarbonylpyridine; etimid; Etiocidan; etionamid; etionid; etionizine; ETP; f.i. 58-30; Iridocin; Nisotin; sertinon; teberus; th 1314; thiomid; Tio-Mid; Trecator; Trecator-SC; Trescatyl; Tubermin; tuberoid; 2-ethyl-4-pyridinecarbothioamide; 2-ethyl-4-thiocarbamoylpyridine; 2-ethylisonicotinic acid thiomide; 2-ethylisonicotinic thioamide; 2-Ethylisonicotinoylthioamide; 2-…	536-33-4	NTP46	166.24	C8H10N2S	NC(=S)C1=CC(=NC=C1)CC	NP	1	1	ND	ND	Negative
134	1-Phenyl-2-Thiourea	1-phenylthiourea; alpha-phenylthiourea; N-phenylthiourea; Phenylthiocarbamide; Phenylthiourea; PTC; PTU; U 6324.	103-85-5	NTP148	152.21	C7H8N2S	NC(=S)NC1=CC=CC=C1	NP	1	1	ND	ND	Negative
1123	Thiosemicarbazide		95-63-6	CPDB	91.1306	CH5N3S	NC(=S)NN	NP	ND	1	ND	ND	Negative
190	2,5-Dithiobiurea	1,2-Hydrazine-o-dicarbothioamide; 1,2-Hydrazine carbothioamide; 1,2-Hydrazinedicarbothioamide; 2,5-dithiourea; Dithiobiurea; Dithiocarbamoyl hydrazine; bisthiocarbamyl hydrazine; bis(thiourea).	142-46-1	NTP132	150.22	C2H6N4S2	NC(=S)NNC(=S)N	NP	1	1	ND	ND	Negative
915	1-Formyl-3-thiosemicarbazide	N-Formylthiosemicarbazide; 2-formylhydrazinecarbothioamide.	3741-38-6	CPDB	119.141	C2H5N3OS	NC(=S)NNC=O	NP	ND	1	ND	ND	Negative
133	N-Phenyl-p-Phenylenediamine	4-Aminodiphenylamine; p-anilinoaniline; p-semidine; acna black df base; azosalt R; diphenyl black; diphenyl black base P; C.I. 37240; C.I. 76085; C.I. azoic diazo component 22; C.I. developer 15; C.I. oxidation base 2; fast blue r salt; luxan black R; N-(4-aminophenyl)aniline; naphthoelan navy blue; N-phenyl-1,4-benzenediamine; N-phenyl-1,4-phenylenediamine; N-phenyl-p-aminoaniline; oxy acid blac…	101-54-2	NTP82	184.24	C12H12N2	NC1(=CC=C(C=C1)NC2=CC=CC=C2)	NP	1	1	ND	ND	Negative
725	Pyrimethamine	2,4-Diamino-5-(p-chlorophenyl)-6-ethylpyrimidine; 4753 r.p.; 5-(4-chlorophenyl)-2,4-diamino-6-ethylpyrimidine; 5-(p-chlorophenyl)-6-ethyl-2,4-diaminopyrimidine; 5-(4-Chlorophenyl)-6-ethyl-2,4-pyrimidinediamine; diaminopyritamin; bw 50-63; CD; chloridine; chloridyn; darachlor; daraclor; Darapram; daraprime; Daraprin; erbaprelina; Fansidar; Fansidar (Pyrimethamine/Sulfadoxine); khloridin; malacid; …	76-06-2	NTP77	248.71	C12H13ClN4	NC1=C(C(=NC(=N1)N)CC)C2=CC=C(C=C2)Cl	NP	1	1	ND	ND	Negative
211	2-nitro-1,4-phenylenediamine	1,4-Diamino-2-nitrobenzene; 2-n-p-pda; 2-NDB; 2-nitro-1,4-Benzenediamine; 2-nitro-1,4-diaminobenzene; o-Nitro-p-phenylenediamine; 2-NPPD; 4-Amino-2-nitroaniline; C.I. 76070; C.I. oxidation base 22; durafur brown; durafur brown 2R; Dye gs; fouramine 2R; fourrine 36; fourrine brown 2R; nitro-p-phenylenediamine; oxidation base 22; ursol brown rr; zoba brown rr.	5307-14-2	NTP169	153.14	C6H7N3O2	NC1=C(C=C(C=C1)N)[N+](=O)[O-]	NP	1	1	ND	ND	Negative
641	2,4,6-Trichloroaniline	2,4,6-trichlorobenzenamine; sym-trichloroaniline.	39300-88-4	CPDB	196.46	C6H4Cl3N	NC1=C(C=C(C=C1Cl)Cl)Cl	NP	1	ND	ND	ND	Negative
50	2,6-Dichloro-para-phenylenediamine	1,4-diamino-2,6-dichlorobenzene; 2,5-diamino-1,3-dichlorobenzene; 2,6-dichloro-1,4-benzenediamine; 2,6-dichloro-1,4-phenylenediamine; C.I. 37020; daito brown salt rr; fast brown rr salt.	609-20-1	NTP219	177.03	C6H6Cl2N2	NC1=C(C=C(C=C1Cl)N)Cl	NP	1	1	ND	ND	Negative
147	3'-Amino-4'-Ethoxyacetanilide	N-(3-amino-4-ethoxyphenyl)acetamide.	17026-81-2	NTP112	194.23	C10H14N2O2	NC1=C(C=CC(=C1)NC(=O)C)OCC	NP	1	1	ND	ND	Negative
96	o-Anthranilic Acid	1-amino-2-carboxybenzene; 2-Aminobenzoic Acid; o-carboxyaniline; Aminobenzoic acid; Anthranilic acid; Carboxyaniline; Vitamin L; Vitamin L1.	118-92-3	NTP36	137.14	C7H7NO2	NC1=C(C=CC=C1)C(=O)O	NP	1	1	ND	ND	Negative
970	Methotrexate		21340-68-1	CPDB	454.4444	C20H22N8O5	NC1=C2C(=NC(=N1)N)N=CC(=N2)CN(C3=CC=C(C=C3)C(=O)N[C@@H](CCC(=O)O)C(=O)O)C	NP	1	1	ND	ND	Negative
170	5-Chloro-orto-Toluidine	1-amino-3-chloro-6-methylbenzene; 2-Amino-4-Chlorotoluene; red kb base; spectrolene red kb; stable red kb base; 2-Methyl-5-Chloroaniline; 3-chloro-6-methylaniline; 4-chloro-2-aminotoluene; 5-chloro-2-methyl-benzamine; 5-chloro-2-methylaniline; 5-Chloro-2-Methylbenzenamine; acco fast red kb base; ansibase red kb; azoene fast red kb base; azoic diazo component 32; C.I. 37090; C.I. Azoic Diazo Compo…	95-79-4	NTP187	141.6	C7H8ClN	NC1=CC(=CC=C1C)Cl	NP	1	1	ND	ND	Negative
799	Benzoguanamine	2,4-Diamino-6-phenyl-1,3,5-triazine; 2,4-Diamino-6-phenyl-s-triazine; 6-Phenyl-1,3,5-triazine-2,4-diamine; 6-phenyl-1,3,5-triazine-2,4-diyldiamine.	56894-92-9	CPDB	187.2036	C9H9N5	NC1=NC(=NC(=N1)N)C2=CC=CC=C2	NP	1	ND	ND	ND	Negative
131	p-Phenylenediamine Dihydrochloride	1,4-Benzenediamine dihydrochloride; 1,4-Diaminobenzene dihydrochloride; 1,4-Phenylenediamine Dihydrochloride; p-Amimoaniline dihydrochloride; 4-Aminoaniline dihydrochloride; p-benzenediamine dihydrochloride; p-Diaminobenzene dihydrochloride; p-pda HCl; p-pd HCl; p-phenylenediamine hydrochloride; C.I. 76061; C.I. oxidation base 10a; durafur black rc; fourrine 64; fourrine ds; oxidation base 10a; p…	624-18-0	NTP174	108.14	C6H8N2	Nc1ccc(N)cc1	NP	1	1	ND	ND	Negative
124	N-1-Naphthylethylenediamine Dihydrochloride	1-amino-2-(alpha-naphthylamino)ethane dihydrochloride; Marshall's reagent; N-1-naphthyl-1,2-ethanediamine dihydrochloride; N-alpha-naphthylethylenediamine dihydrochloride.	1465-25-4	NTP168	186.26	C12H14N2	NCCNc1cccc2ccccc12	NP	1	1	ND	ND	Negative
933	2-Hydrazino-4-phenylthiazole	4-phenylthiazolone-(2)-hydrazone	3458-22-8	CPDB	191.2502	C9H9N3S	NNC1=NC(=CS1)C2=CC=CC=C2	NP	ND	1	ND	ND	Negative
668	Benzethonium Chloride	p-diisobutyl phenoxyethoxyethyl dimethyl benzylammonium chloride; p-tert-octylphenoxyethoxyethyldimethylbenzylammonium chloride; anti-germ 77; antiseptol; benzathonium chloride; benzethonium chloride 1622; Benzyldimethyl[2-[2-[4-(1,1,3,3-tetramethylbutyl)phenoxy]ethoxy]ethyl]ammonium chloride; benzyldimethyl-(p-(1,1,3,3-tetramethylbutyl)phenoxyethoxyethyl) ammonium chloride; Diapp; diisobutylphen…	77-09-8	NTP438	448.09	C27H42NO2	O(c1ccc(cc1)C(C)(C)CC(C)(C)C)CCOCC[N+](Cc2ccccc2)(C)C.[Cl-]	NP	1	1	NE	NE	Negative
554	Pyrilamine maleate	1,2-Ethanediamine, N-[(4-methoxyphenyl)methyl]-N',N'-dimethyl-N-2-pyridinyl-, (Z)-2-butenedioate (1:1); 2-((2-(dimethylamino)ethyl)(p-methoxybenzyl)amino)pyridine bimaleate; 2-((2-(dimethylamino)ethyl)(p-methoxybenzyl)amino)pyridine maleate; 2786 r.p. maleate; Paramal; paraminyl maleate; anisopyradamine; anthisan maleate; antihist; diaminide maleate; histatex; mepyramine maleate; minihist; N-(p-m…	86451-37-8	Toxnet	285.39	C17H23N3O	O(c1ccc(cc1)CN(c2ncccc2)CCN(C)C)C	NP	1	1	ND	ND	Negative
249	Myleran	1,4-Dimesyloxybutane; 1,4-Bis(methanesulfonyloxy)butane; 1,4-Di(methylsulfonoxy)butane; 1,4-Dimethylsulfonyloxybutane; 1,4-Butanediol dimethanesulfonate; 1,4-Butanediol dimethylsulfonate; 1,4-Butanediyl dimethanesulfonate; 2041 C. B.; AN 33501; Busulfan; BUSULFAN (1,4-BUTANEDIOL, DIMETHANESULFONATE); Buzulfan; c.b. 2041; Citosulfan; gt 2041; GT 41; Leucosulfan; Mablin; Methanesulfonic acid, tetra…	55-98-1	CPDB & IARC	246.29	C6H14O6S2	O(S(=O)(=O)C)CCCCOS(=O)(C)=O	NP	1	ND	ND	ND	Negative
86	D-Mannitol	1,2,3,4,5,6-Hexanehexol; diosmol; cordycepic acid; D-mannite; manicol; manita; Manna sugar; mannidex; Mannite; osmitrol; osmosal.	69-65-8	NTP236	182.17	C6H14O6	O[C@@H]([C@@H]([C@H](CO)O)O)[C@H](CO)O	NP	1	1	ND	ND	Negative
244	Chloroamphenicol	2,2-Dichloro-N-[2-hydroxy-1-(hydroxymethyl)-2-(4-nitrophenyl)ethyl]acetamide; Paraxin; Cidocetine; Ciplamycetin; Cloramfen; Cloramficin; Cloramical; Cloramicol; Clorocyn; Cloromissan; Cylphenicol; D-(-)-threo-1-(p-nitrophenyl)-2-dichloroacetamido-1,3-propanediol; D-(-)-threo-2,2-Dichloro-N-[beta-hydroxy-alpha-(hydroxy-methyl)-p-nitrophenethyl]acetamide; D(-)-threo-2-dichloroacetamido-1-p-nitrophe…	56-75-7	CPDB	323.13	C11H12Cl2N2O5	O[C@@H](C1=CC=C(C=C1)[N+](=O)[O-])[C@@H](NC(=O)C(Cl)Cl)CO	NP	ND	1	ND	ND	Negative
696	Codeine	3-o-methylmorphine monohydrate; 7,8-didehydro-4,5-alpha-epoxy-3-methoxy-17-methylmorphinan-6-alpha-ol; 7,8-didehydro-4,5-epoxy-3-methoxy-17-methyl-(5alpha, 6alpha)-morphinan 6-ol; 7,8-didehydro-4,5-epoxy-3-methoxy-17-methylmorphinan-6-ol; Actacode; Calcidrine; codicept; Codalgin Forte Codate; (-)-codeine; codeinum; coducept; Methylmorphine; metilmorfina; morphine-3-methyl ether; morphine monometh…	10101-97-0	NTP455	299.37	C18H21NO3	O[C@@H]1C2[C@@]34C5=C(C=CC(=C5O2)OC)CC(C3C=C1)N(C)CC4	NP	1	1	NE	NE	Negative
744	Triphenyltin hydroxide	Brestan R; dowco 186; Du-ter; du-ter w-50; fenolovo; Fentin hydroxide; Haitin; hydroxytriphenyltin; hydroxytriphenylstannane; K 19; oms 1017; Phenostat-A H; Stannol, triphenyl-; Super Tin; Super tin 4L; Suzu-H; Tenhide; TPTH; Tptoh; Triphenylhydroxytin; triphenylstannium hydroxide; triphenyltin oxide; Triple Tin; Tubotin; vancide ks.	309-00-2	NTP139	367.04	C18H16OSn	O[Sn](c1ccccc1)(c2ccccc2)c3ccccc3	NP	1	1	ND	ND	Negative
234	Trifluralin	2,6-Dinitro-N,N-dipropyl-4-(trifluoromethyl)-benzamine; 2,6-Dinitro-N,N-dipropyl-4-(trifluoromethyl)benzenamine; 2,6-dinitro-N,N-dipropyl-4-trifluoromethyl-aniline; 2,6-dinitro-N,N-dipropyl-alpha,alpha,alpha-trifluoro-p-toluidine; 4-(di-n-propylamino)-3,5-dinitro-1-trifluoromethylbenzene; alpha,alpha,alpha-Trifluoro-2,6-Dinitro-N,N-Dipropyl-p-Toluidine; Agreflan; agriflan 24; Benezeneamine, 2,6-d…	1582-09-8	NTP34	335.28	C13H16F3N3O4	O=[N+](C1=C(C(=CC(=C1)C(F)(F)F)[N+](=O)[O-])N(CCC)CCC)[O-]	NP	1	1	ND	ND	Negative
126	1-Nitronaphthalene	alpha-nitronaphthalene.	86-57-7	NTP64	173.17	C10H7NO2	O=[N+](C1=C2C(=CC=C1)C=CC=C2)[O-]	NP	1	1	ND	ND	Negative
125	4-Nitroanthranilic Acid	2-amino-4-nitrobenzoic acid; 4-nitro-2-aminobenzoic acid.	619-17-0	NTP109	182.14	C7H6N2O4	O=[N+](C1=CC(=C(C=C1)C(=O)O)N)[O-]	NP	1	1	ND	ND	Negative
213	5-Nitro-ortho-toluidine	1-amino-2-methyl-5-nitrobenzene; 2-Amino-4-nitrotoluene; fast scarlet g; fast scarlet g base; fast scarlet gc base; fast scarlet j salt; fast scarlet mN4t base; fast scarlet t base; hiltonil fast scarlet g salt; hiltonil fast scarlet g base; hiltonil fast scarlet gc base; kayaku scarlet g base; lake scarlet g base; lithosol orange r base; mitsui scarlet g base; naphthanil scarlet g base; naphtoel…	99-55-8	NTP107	152.15	C7H8N2O2	O=[N+](C1=CC(=C(C=C1)C)N)[O-]	NP	1	1	ND	ND	Negative
127	4-Nitro-orto-Phenylenediamine	1,2-Diamino-4-nitrobenzene; 2-Amino-4-nitroaniline; 3,4-diaminonitrobenzene; 4-n-o-pda; 4-NDB; 4-nitro-1,2-Benzenediamine; 4-nitro-1,2-diaminobenzene; 4-nitro-1,2-phenylenediamine; 4-NO; 4-NOP; 4-NOPD; C.I. 76020.	99-56-9	NTP180	153.14	C6H7N3O2	O=[N+](C1=CC(=C(C=C1)N)N)[O-]	NP	1	1	ND	ND	Negative
451	1-Chloro-4-Nitrobenzene	1,4-Chloronitrobenzene; 4-chloro-1-nitrobenzene; 4-chloronitrobenzene; 4-Nitrochlorobenzene; para-NITROCHLOROBENZENE (1-CHLORO-4-NITROBENZENE); nitrochlorobenzene; PNCB.	37087-94-8	CPDB	157.56	C6H4ClNO2	O=[N+](C1=CC=C(C=C1)Cl)[O-]	NP	1	ND	ND	ND	Negative
319	4-Nitroaniline	1-amino-4-nitrobenzene; p-aminonitrobenzene; nitrazol cf extra; PNA; red 2g base; shinnippon fast red gg base; 4-Nitroanilene; 4-nitrobenzenamine; p-nitrophenylamine; azoamine red 2H; azofix red gg salt; azoic diazo component 37; diazo fast red gg; C.I. 37035; C.I. azoic diazo component 37; C.I. developer 17; developer P; devol red gg; fast red 2g salt; fast red 2g base; fast red salt 2j; fast re…	100-01-6	NTP418 & CPDB	138.13	C6H6N2O2	O=[N+](C1=CC=C(C=C1)N)[O-]	NP	1	1	ND	ND	Negative
1025	6-Nitroquinoline		73785-40-7	CPDB	174.1586	C9H6N2O2	O=[N+](C1=CC2=CC=CN=C2C=C1)[O-]	NP	1	1	ND	ND	Negative
1020	Nitroethane		92177-49-6	CPDB	75.067	C2H5NO2	O=[N+](CC)[O-]	NP	1	1	ND	ND	Negative
1022	1-Nitropropane		75881-18-4	CPDB	89.0938	C3H7NO2	O=[N+](CCC)[O-]	NP	1	1	ND	ND	Negative
272	Methyl Methacrylate	2-methylacrylic acid methyl ester; diakon; Methacrylic Acid Methyl Ester; Methyl 2-Methyl-2-Propenoate; Methyl 2-methylpropenoate; methyl alpha-methylacrylate; MMA; MME.	80-62-6	NTP314	100.12	C5H8O2	O=C(C(=C)C)OC	NP	1	1	NE	NE	Negative
1063	Oxamyl	2-Dimethylamino-1-(methylthio)glyoxal O-methylcarbamoylmonoxime	108-45-2	CPDB	219.258	C7H13N3O3S	O=C(C(=NOC(=O)NC)SC)N(C)C	NP	1	1	ND	ND	Negative
907	Fenvalerate	Pydrin; Belmark; Furitrothion; Sumifleece; Aqmatrine; Insectral; Phenoxin; Sanmarton.	2411-74-7	CPDB	419.9067	C25H22ClNO3	O=C(C(C1=CC=C(C=C1)Cl)C(C)C)OC(C2=CC=CC(=C2)OC3=CC=CC=C3)C#N	NP	1	1	ND	ND	Negative
871	6-Dimethylamino-4,4-diphenyl-3-heptanone.HCl	1,1-Diphenyl-1-(2-dimethylaminopropyl)-2-butanone hydrochloride; 4,4-Diphenyl-6-dimethylamino-3-heptanone hydrochloride; 6-Dimethylamino-4,4-diphenyl-3-heptanone hydrochloride; Adanon; Adolan; Algicon; Algidon; Algolysin; Amidon hydrochloride; Diaminon; Butalgin; Depridol; DL-Methadone hydrochloride; Dolophine hydrochloride; Eptadone; Fenadone; Heptadon; Ketalgin; Levadone; L-Polamidon; Levothyl;…	1643-20-5	CPDB	309.4504	C21H27NO	O=C(C(C1=CC=CC=C1)(C2=CC=CC=C2)CC(N(C)C)C)CC	NP	1	1	ND	ND	Negative
1003	dl-Monosodium glutamate	Polyglutamic Acid; Glutacid; Glutamicol	54-11-5	SOC & CPDB	147.1304	C5H9NO4	O=C(C(CCC(O)=O)N)O	ND	1	1	ND	ND	Negative
118	Malaoxon	O,O-dimethyl-S-(1,2-dicarbethoxy)ethyl phosphorothioate; O,O-dimethyl S-1,2-bis(ethoxycarbonyl)ethyl phosphorothioate; diethyl((dimethoxyphosphinyl)thio)butanedioate; ((dimethoxyphosphinyl)thio)butanedioic acid diethyl ester; carbethoxy malaoxon; liromat; Malathion-o-analog; malathion oxygen analog; oxycarbophos; phosphorothioic acid, O,O-dimethyl ester, S-ester with 1,2-bis(methoxy-carbonyl)etha…	1634-78-2	NTP135	314.29	C10H19O7PS	O=C(C(SP(=O)(OC)OC)CC(=O)OCC)OCC	NP	1	1	ND	ND	Negative
119	Malathion	1,2-di(ethoxycarbonyl)ethyl O,O-dimethyl phosphorodithioate; O,O-dimethyldithiophosphate diethyl mercaptosuccinate; O,O-dimethyl phosphorodithioate ester of diethyl mercaptosuccinate; O,O-dimethyl S-(1,2-dicarbethoxyethyl) dithiophosphate; O,O-dimethyl S-(1,2-dicarbethoxyethyl)phosphorodithioate; O,O-dimethyl-S-(1,2-dicarbethoxyethyl) thiothionophosphate; O,O-dimethyl-S-(1,2-bis(ethoxycarbonyl)et…	121-75-5	NTP24	330.35	C10H19O6PS2	O=C(C(SP(=S)(OC)OC)CC(=O)OCC)OCC	NP	1	1	ND	ND	Negative
1124	Tilidine fumarate	Ethyl 2-(dimethylamino)-1-phenyl-3-cyclohexene-1-carboxylate	81-15-2	CPDB	273.3742	C17H23NO2	O=C(C1(C2=CC=CC=C2)C(C=CCC1)N(C)C)OCC	NP	1	1	ND	ND	Negative
1150	Zatosetron maleate	5-Chloro-2,3-dihydro-2,2-dimethyl-N-1+laH,5+laH-tropan-3+la-yl-7-benzofurancarboxamide maleate (1:1)		CPDB	348.8717	C19H25ClN2O2	O=C(C1=C2C(=CC(=C1)Cl)CC(O2)(C)C)NC3(CC4CCC(C3)N4C)	NP	1	1	ND	ND	Negative
797	Benzalazine	Salicylazobenzoic acid; 2-Hydroxy-5-((4-carboxyphenyl)azo)benzoic acid; 5-((4-Carboxyphenyl)azo)-2-hydroxybenzoic acid; Benzoic acid, 5-((4-carboxyphenyl)azo)-2-hydroxy-.	6731-36-8	CPDB	286.2434	C14H10N2O5	O=C(C1=CC(=CC=C1O)/N=N/C2=CC=C(C=C2)C(=O)O)O	NP	1	1	ND	ND	Negative
111	Dimethyl Terephthalate	Dimethyl 1,4-benzenedicarboxylate; Dimethyl p-phthalate; dimethyl ester of 1,4-benzenedicarboxylic acid; DMT; methyl 4-carbomethoxybenzoate; Methyl Terephthalate; terephthalic acid methyl ester.	120-61-6	NTP121	194.19	C10H10O4	O=C(C1=CC=C(C=C1)C(=O)OC)OC	NP	1	1	ND	ND	Negative
685	NNK	3-(N-methyl-N-nitrosamino)propyl 3-pyridyl ketone; 4-(Methyl-nitrosamino)-1-(3-Pyridyl)-1-butanone; 4-(methylnitrosoamino)-1-(3-pyridinyl)-1-butanone; 4-(nitrosoamino-N-methyl)-1-(3-pyridyl)-1-butanone; 4-(N-Methyl-N-nitrosamino)-1-(3-pyridyl)-1-butanone; 4-(N-methyl-N-nitrosamino)-4-(3-pyridyl)-1-butanone; 4-(N-methyl-N-nitrosoamino)-4-(3-pyridyl)-1-butanone; 4-(N-Nitrosomethylamino)-1-(3-pyridy…	509-14-8	NTP440	207.23	C10H13N3O2	O=C(C1=CC=CN=C1)CCCN(N=O)C	NP	1	1	NE	NE	Negative
1012	Nefiracetam	Translon; Motiva	79-46-9	CPDB	246.3084	C14H18N2O2	O=C(CN1C(=O)CCC1)NC2=C(C=CC=C2C)C	NP	1	1	ND	ND	Negative
947	Ipazilide fumarate		119-38-0	CPDB	390.5272	C24H30N4O	O=C(CN1N=CC(=C1C2=CC=CC=C2)C3=CC=CC=C3)NCCCN(CC)CC	NP	1	1	ND	ND	Negative
279	Tetracycline Hydrochloride	2-Naphthacenecarboxamide, 4-(dimethylamino)-1,4,4a,5,5a,6,11,12a-octahydro-3,6,10,12,12a-pentahydroxy-6-methyl-1,11-dioxo-, monohydrochloride, [4S-(4alpha,4aalpha,5aalpha,6beta,12aalpha)]-; 4-(dimethylamino)-1,4,4a,5,5a,6,11,12a-octahydro-3,6,10,12,12a-pentahydroxy-6-methyl-1,11-dioxo-2-naphthacenecarboxamide, mono-hydrochloride; Abricycline; Achro; achromycin; achromycin hydrochloride; Agromicin…	64-75-5	NTP344	479.94	C22H24N2O8	O=C(N)/C1=C(\O)[C@@H](N(C)C)C2CC4C(=C(\O)[C@]2(O)C1=O)\C(=O)c3c(cccc3O)[C@]4(O)C.Cl	NP	1	1	NE	NE	Negative
194	Fluometuron	1,1-dimethyl-3-(3-trifluoromethylphenyl)urea; 1,1-Dimethyl-3-(alpha,alpha,alpha-trifluoro-m-tolyl) urea; 3-(m-Trifluoromethyl-phenyl)-1,1-Dimethyl urea; Dimethyl-3-(a,a,a-trifluoro-m-tolyl)urea; C 2059; ciba 2059; Cortoran; Cotoran; Cotoran 4L; Cotoran 80W; Cotoran 80WP; Cottenex; Cottonex; Flumeturon; Fluometuraon; herbicide c-2059; Lanex; Meturon 4L; N-(m-trifluoromethylphenyl)-N',N'-dimethylur…	2164-17-2	NTP195	232.2	C10H11F3N2O	O=C(NC1=CC=CC(=C1)C(F)(F)F)N(C)C	NP	1	1	ND	ND	Negative
21	Isopropyl N-(3-Chlorophenyl) Carbamate	O-isopropyl N-(3-chlorophenyl)carbamate; (3-chlorophenyl)carbamic acid 1-methylethyl ester; Spud-Nic; Spud-nip; Stopgerme-S; Taterpex; triherbicide cipc; Unicrop-CIPC; Beet; Beet-Kleen; Bud-Nip; Chlorocarbanilic acid isopropyl ester; Chloro-IPC; Chloropropham; Chlorpropham ; Chlorpropham CIPC; CIPC; Elbanil; Fasco WY-HOE; Furloe; Furloe Chloro IPC 4EC; Furlow Chloro IPC 20G; Isopropyl m-chlorocar…	101-21-3	CPDB	213.67	C10H12ClNO2	O=C(NC1=CC=CC(=C1)Cl)OC(C)C	NP	1	1	ND	ND	Negative
2	4-Acetylaminofluorene	4-AAF; 4-acetamidofluorene; N-4-fluorenylacetamide; N-9H-fluoren-4-ylacetamide; N-fluoren-4-ylacetamide.	28322-02-3	CPDB	223.28	C15H13NO	O=C(Nc3c2c1ccccc1Cc2ccc3)C	NP	ND	1	ND	ND	Negative
616	N-methylolacrylamide	Monomethylolacrylamide; N-(Hydroxymethyl)-2-propenamide; N-(Hydroxymethyl)acrylamide; N-methanolacrylamide; N-methyloacrylamide; uramine t 80.	868-85-9	NTP352	101.1	C4H7NO2	O=C(NCO)C=C	NP	1	1	NE	NE	Negative
978	Methyl carbazate		1867-73-8	CPDB	90.0816	C2H6N2O2	O=C(NN)OC	NP	1	1	ND	ND	Negative
271	Methyl Dopa Sesquihydrate	alpha-Methyldopa sesquihydrate.	41372-08-1	NTP348	211.22	C20H26N2O8	O=C(O)[C@]([N@H2])([C@@H3])[C@H2]c1ccc(O)c(O)c1	NP	1	1	NE	NE	Negative
690	Scopolamine hydrobromide trihydrate	Atroscine hydrobromide trihydrate; hyoscine hydrobromide trihydrate; Scopolamine hydrobromidetrihydrate; scopolammonium bromide trihydrate.	67774-32-7	NTP445	438.32	C17H21NO4	O=C(O[C@@H]1[C@H2][C@@H]2[N@@]([C@H]([C@@H2]1)[C@H]3O[C@@H]23)[C@@H3])[C@H](c4ccccc4)[C@@H2]O	NP	1	1	NE	NE	Negative
666	Methylphenidate Hydrochloride	alpha-phenyl-2-piperidineacetic acid methyl ester hydrochloride; centedrin; methyl alpha-phenyl-2-piperidine-acetate hydrochloride; methylphenidylacetate hydrochloride; PMS-Methylphenidate; Ritalin hydrochloride.	26628-22-8	NTP439	269.81	C14H19NO2	O=C(O[C@@H3])[C@H](c1ccccc1)[C@@H]2[N@@H][C@@H2][C@H2][C@H2][C@@H2]2.[Cl]	NP	1	1	NE	NE	Negative
705	Diethyl Phthalate	1,2-benzenedicarboxylic acid diethyl ester; anozol; Benzenedicarboxylic acid, diethyl ester; diethyl o-phthalate; DEP; estol 1550; Ethyl phthalate; neantine; palatinol a; phthalol; placidol e; solvanol.	9002-89-5	NTP429	222.24	C12H14O4	O=C(OCC)c(c(ccc1)C(=O)OCC)c1	NP	1	1	NE	NE	Negative
81	Geranyl Acetate	3,7-dimethyl-2-trans,6-octadienyl acetate; 3,7-Dimethyl-trans-2,6-octadien-1-yl acetate; acetic acid, geraniol ester; (E)-3,7-dimethyl-2,6-octadien-1-ol acetate; (E)-3,7-dimethyl-2,6-octadien-1-yl acetate; geranoil acetate; trans-2,6-dimethyl-2,6-octadien-8-yl ethanoate; trans-3,7-dimethyl-2,6-octadien-1-ol acetate; trans-3,7-dimethyl-2,6-octadien-1-yl acetate.	105-87-3	NTP252	196.29	C12H20O2	O=C(OCC=C(CCC=C(C)C)C)C	NP	1	1	ND	ND	Negative
588	Citral	3,7-Dimethyl-2,6-octadienal; cis-3,7-Dimethyl-2,6-octadienal; cis-Citral; cis/trans-3,7-Dimethyl-2,6-octadienal; Citral A; citral-b; Citral, mixture of cis and trans; CITRAL NATURAL; CITRAL SINTETICO; geranal; Geranial; geranialdehyde; Lemarome n; Neral; trans-3,7-Dimethyl-2,6-octadienal.	125-33-7	NTP505	152.24	C10H16O	O=C/C=C(/CC/C=C(/C)C)C	NP	1	1	NE	NE	Negative
1079	Pilocarpine	3-Ethyldihydro-4-[(1-methyl-1H-imidazol-5-yl)methyl]-2(3H)-furanone	1114-71-2	CPDB	208.2596	C11H16N2O2	O=C1[C@H]([C@H](CC2=CN=CN2C)CO1)CC	NP	1	1	ND	ND	Negative
911	5-Fluorouracil	Fluoroplex; Adrucil; Efudex; Fluoroblastin; Kecimeton; Carzonal; Timazin.	69644-85-5	CPDB	130.0783	C4H3FN2O2	O=C1C(=CNC(=O)N1)F	NP	1	1	ND	ND	Negative
580	Phenobarbital	5-ethyl-5-phenyl-2,4,6-(1H,3H,5H)pyrimidinetrione; 5-Ethyl-5-phenylbarbituric acid; bartol; bialminal; blu-phen; cabronal; calmetten; calminal; cardenal; codibarbita; coronaletta; cratecil; damoral; dezibarbitur; Donnazyme; Donphen; dormina; dormiral; doscalun; duneryl; ensobarb; ensodorm; epanal; epidorm; epilol; episedal; epsylone; eskabarb; etilfen; euneryl; fenbital; fenemal; fenobarbital; fe…	63-92-3	CPDB	232.24	C12H12N2O3	O=C1C(C2=CC=CC=C2)(C(=O)NC(=O)N1)CC	NP	1	1	ND	ND	Negative
785	Allantoin	5-Ureidohydantoin; Glyoxyldiureide; Hemocane; Paxyl; Urea, (2,5-dioxo-4-imidazolidinyl)-; Ureidohydantoin.	60142-96-3	CPDB	158.1164	C4H6N4O3	O=C1C(NC(=O)N1)NC(=O)N	NP	1	1	ND	ND	Negative
962	Maleic hydrazide		80830-39-3	CPDB	112.0878	C4H4N2O2	O=C1C=CC(=O)NN1	NP	1	1	ND	ND	Negative
136	Phthalic Anhydride	1,2-Benzenedicarboxylic acid anhydride; 1,2-benzenedicarboxylic anhydride; 1,3-dihydro-1,3-dioxoisobenzofuran; 1,3-Dioxophthalan; 1,3-Isobenzofurandione; 1,3 Phthalandione; ESEN; phthalandione; Phthalic acid anhydride; retarder ak; retarder esen; retarder pd.	85-44-9	NTP159	148.12	C8H4O3	O=C1C2=C(C=CC=C2)C(=O)O1	NP	1	1	ND	ND	Negative
814	Caffeine	1,3,7-trimethyl-2,6-dioxo-1,2,3,6-tetrahydropurine; 1,3,7-Trimethyl-2,6-dioxopurine; 1,3,7-Trimethylxanthine; 1-methyltheobromine; 3,7-dihydro-1,3,7-trimethyl-1H-Purine-2,6-dione; 7-Methyltheophylline; Alert-Pep; Cafeina; caffenium; Cafipel; eldiatric c; Guaranine; Koffein; Mateina; methyltheobromide; Methyltheobromine; No-Doz; organex; Refresh'n; Stim; Theine.	75-88-7	TOXNET	194.1926	C8H10N4O2	O=C1C2=C(N=CN2C)N(C(=O)N1C)C	NP	1	1	ND	ND	Negative
78	Caprolactam	1,6-hexolactam; 2-azacycloheptanone; 2H-azepin-7-one,hexahydro; 2-ketohexamethylenimine; 2-oxohexamethylenimine; 2-perhydroazepinone; 6-aminohexanoic acid cyclic lactam; 6-aminocaproic acid lactam; 6-amino-hexanoic acid lactam; 6-hexanelactam; 6-caprolactam; aminocaproic lactam; cyclohexanone iso-oxime; E-caprolactum; epsilon-Caprolactam; Hexahydro-2-azepinone; hexahydro-2H-Azepin-2-one; hexannic…	105-60-2	NTP214	113.16	C6H11NO	O=C1CCCCCN1	NP	1	1	ND	ND	Negative
299	gamma-Butyrolactone	1,4-Butanolide; 1,4-Lactone; 4-Butyrolactone; 4-Butanolide; 4-deoxytetronic acid; 4-Hydroxybutyric Acid Lactone; 4-hydroxybutyric acid, gamma-lactone; dihydro-2(3H)-furanone; BLO; BLON; butyrl lactone; Butyric Acid Lactone; Butyrolactone; butyrylactone; Hydroxybutanoic Acid Lactone; sigma-Butyrolactone; tetrahydro-2-furanone; Tetrahydro-2-Furanone Dihydro-2(3H)-Furanone; gamma-6480; gamma BL; gam…	96-48-0	NTP406	86.09	C4H6O2	O=C1CCCO1	NP	1	1	NE	NE	Negative
1131	N-(Trichloromethylthio)phthalimide	2-TRICHLOROMETHYLSULFANYL-ISOINDOLE-1,3-DIONE; folpet; folpel	865-21-4	CPDB	296.5551	C9H4Cl3NO2S	O=C1N(C(=O)C2=C1C=CC=C2)SC(Cl)(Cl)Cl	NP	1	1	ND	ND	Negative
715	Captan	1,2,3,6-tetrahydro-N-(trichloromethylthio)phthalimide; Orthocide; captex; Captol; Catanex; Dangard; essofungicide 406; flit 406; fungus ban type ii; glyodex 3722; granox pfm; gustafson captan 30-dd; hexacap; Isoindole-1,3(2H)-dione, 3a,4,7,7a-tetrahydro-2-((trichloromethyl)thio)-; kaptan; malipur; Merpan; Merpan 90; Merphan; Meteoro; micro-check 12; neracid; N-trichloromethyl-mercapto-4-cyclohexe…	6358-85-6	NTP15	300.59	C9H8Cl3NO2S	O=C1N(C(=O)C2C1CC=CC2)SC(Cl)(Cl)Cl	NP	1	1	ND	ND	Negative
1083	Prazepam	7-Chloro-1-(cyclopropylmethyl)-1,3-dihydro-5-phenyl-2H-1,4-benzodiazepin-2-one	22760-18-5	CPDB	324.8091	C19H17ClN2O	O=C1N(C2=CC=C(C=C2C(=NC1)C3=CC=CC=C3)Cl)CC4CC4	NP	1	1	ND	ND	Negative
132	1-Phenyl-3-Methyl-5-Pyrazolone	1-phenyl-3-methylpyrazolone-5; 2,4-dihydro-5-methyl-2-phenyl-3H-pyrazol-3-one; 3-methyl-1-phenyl-2-pyrazolin-5-one; 3-methyl-1-phenyl-5-pyrazolone; C.I. developer 1; developer z; norphenazone.	89-25-8	NTP141	174.2	C10H10N2O	O=C1N(C2=CC=CC=C2)N=C(C1)C	NP	1	1	ND	ND	Negative
985	N-Methyl-2-pyrrolidone	1-METHYL-2-PYRROLIDINONE	76014-81-8	CPDB	99.1322	C5H9NO	O=C1N(CCC1)C	NP	1	1	ND	ND	Negative
1084	Praziquantel	2-(Cyclohexylcarbonyl)-1,2,3,6,7,11b-hexahydro-4H-pyrazino[2,1-a]isoquinolin-4-one	1508-45-8	CPDB	312.4108	C19H24N2O2	O=C1N2C(C3=C(C=CC=C3)CC2)CN(C1)C(=O)C4CCCCC4	NP	1	1	ND	ND	Negative
505	Ripazepam	Pyrazapon.	75198-31-1	CPDB	268.32	C15H16N4O	O=C1Nc3c(\C(=N/C1)c2ccccc2)n(nc3C)CC	NP	1	1	ND	ND	Negative
31	L-Ascorbic Acid	Ascorbic Acid; Acid Ascorbic; L-(+)-Ascorbic Acid; Sunkist; Cebid; Cecon; Cevalin; Cemill; Ascorbicap; Vitamin C; L-3-ketothreohexuronic acid; Xitix; vitamisin; vitascorbol; vicelat; Vicin; vicomin c; viforcit; viscorin; vitace; vitacee; vitacimin; Hicee; hybrin; IDO-C; lemascorb; liqui-cee; Meri-c; natrascorb injectable; 3-oxo-L-gulofuranolactone (enol form); planavit c; redoxon; ribena; roscorb…	50-81-7	NTP247	176.13	C6H8O6	O=C1O[C@@H](C(/O)=C1/O)[C@@H](O)CO	NP	1	1	ND	ND	Negative
702	Succinic anhydride	2,5-dioxotetrahydrofuran; dihydro-2,5-diketotetrahydrofuran; Dihydro-2,5-furandione; butanedioic anhydride; SAA; succinic acid anhydride; Succinyloxide; succinyl peroxide; tetrahydro-2,5-dioxofuran.	28407-37-6	NTP373	100.07	C4H4O3	O=C1OC(=O)CC1	NP	1	1	NE	NE	Negative
736	C.I. vat yellow 4	1',2',6',7'-dibenzpyrene-7,14-quinone; paradone golden yellow; ahcovat printing golden yellow; amanthrene golden yellow; anthravat golden yellow; arlanthrene golden yellow; benzadone golden yellow; dibenzo[a,h]pyrene-7,14-dione; Dibenzo[b,def]chrysene-7,14-dione; calcoloid golden yellow; caledon golden yellow; caledon printing yellow; carbanthrene golden yellow; C.I. 59100; cibanone golden yellow…	7772-99-8	NTP134	332.36	C24H12O2	O=C2c1ccccc1c6c5c2ccc4c3ccccc3C(=O)c(c45)cc6	NP	1	1	ND	ND	Negative
532	Rifampicin	3-(((4-Methyl-1-piperazinyl)imino)-methyl)rifamycin; Abrifam; Dipicin; Eremfat; R/AMP; RIF; Rifa; Rifadin; Rifadin I.V.; Rifaldin; rifaldazine; Rifamate; Rifamicin AMP; Rifampin; Rifaprodin; Rifater; Rifobac; Rifoldin; Riforal; Rimactan; Rimycin.	96806-34-7	CPDB	822.95	C43H58N4O12	O=C4c5c2c(O)c(\C=N\N1CCN(C)CC1)c3c(O)c2c(O)c(c5O[C@@]4(O/C=C/[C@H](OC)[C@H]([C@@H](OC(=O)C)[C@H](C)[C@H](O)[C@H](C)[C@@H](O)[C@H](\C=C\C=C(/C(=O)N3)C)C)C)C)C	NP	1	1	ND	ND	Negative
585	Isobutyraldehyde	2-methyl-1-propanal; 2-Methylpropanal; 2-Methylpropionaldehyde; alpha-methylpropionaldehyde; Butyric iso aldehyde; Isobutaldehyde; Isobutanal; isobutyric aldehyde; isobutyryl aldehyde; isobutyl aldehyde; isopropyl aldehyde; isopropyl formaldehyde; Methyl Propanal.	5392-40-5	NTP472	72.11	C4H8O	O=CC(C)C	NP	1	1	NE	NE	Negative
590	trans-Cinnamaldehyde	2-propenal,3-phenyl-,(E)-; (E)-3-phenylprop-2-enal; (E)-3-phenylpropenal; (E)-cinnamaldehyde; trans-3-phenyl-2-propenal; trans-Cinnamic Aldehyde; trans-cinnamylaldehyde.	98-00-0	NTP514	132.16	C9H8O	O=CC=Cc(cccc1)c1	NP	1	1	NE	NE	Negative
661	Benzaldehyde	Almond artificial essential oil; artificial almond oil; Artificial Bitter Almond Oil; Artificial essential oil of almond; benzenecarbonal; benzenecarboxaldehyde; Benzenemethylal; Benzoic aldehyde; Benzoyl hydride; oil of bitter almond; Phenylmethanal.	98-85-1	NTP378	106.12	C7H6O	O=CC1=CC=CC=C1	NP	1	1	NE	NE	Negative
883	N,N-Dinitrosopentamethylenetetramine	3,7-dinitroso-1,3,5,7-tetraazabicyclo[3.3.1]nonane.	40762-15-0	CPDB	185.1852	C6H11N5O2	O=CN1CN2CN(CN(C1)C2)N=O	NP	1	ND	ND	ND	Negative
1036	N-Nitrosocimetidine	2-cyano-1-methyl-3-(2-{[(4-methyl-1H-imidazol-5-yl)methyl]thio}ethyl)-1-nitrosoguanidine	16219-99-1	CPDB & Toxnet	281.3348	C10H15N7OS	O=NN(/C(=N\C#N)NCCSCC1=C(N=CN1)C)C	NP	1	1	ND	ND	Negative
1052	Nitrosoproline	N-Nitroso-L-proline	3096-50-2	CPDB	144.1298	C5H8N2O3	O=NN(CC1)C(C1)C(=O)O	NP	1	1	ND	ND	Negative
1050	Nitrosopipecolic acid	1-nitrosopiperidine-2-carboxylic acid	65-86-1	CPDB	158.1566	C6H10N2O3	O=NN(CCC1)C(C1)C(=O)O	NP	1	1	ND	ND	Negative
768	4,4[-Dichlorodiphenyl sulphone]	1,1'-sulfonylbis(4-chlorobenzene); 4,4'-dichlorophenyl sulfone; 4-chloro-1-(4-chlorophenylsulfonyl)benzene; p-chlorophenyl sulfone; bis(p-chlorophenyl) sulfone.	23246-96-0	NTP501	287.16	C12H8Cl2O2S	O=S(=O)(c(ccc(c1)Cl)c1)c(ccc(c2)Cl)c2	NP	1	1	NE	NE	Negative
806	FD & C blue no. 1	Acid Blue 9, disodium salt; Alphazurine FG; Benzenemethanaminium, N-ethyl-N-[4-[[4-[ethyl[(3-sulfophenyl)methyl]amino]phenyl](2-sulfophenyl)methylene]-2,5-cyclohexadien-1-ylidene]-3-sulfo-, inner salt, disodium salt; Bis[4-(N-ethyl-N-3-sulfophenylmethyl)aminophenyl]-2-sulfophenylmethylium disodium salt; Brilliant blue FCF; Brilliant blue FCF, disodium salt; C.I. 42090; Erioglaucine; Erioglaucine …	88-26-6	CPDB & TOXNET	748.8794	C37H36N2O9S3	O=S(=O)(C1=C(C=CC=C1)/C(=C2\C=C/C(=[N+](/CC3=CC(=CC=C3)S(=O)(=O)[O-])CC)C=C2)C4=CC=C(C=C4)N(CC5=CC(=CC=C5)S(=O)(=O)O)CC)O	NP	1	1	ND	ND	Negative
92	Acetohexamide	1-(p-acetylbenzenesulfonyl)-3-cyclohexylurea; 1-((p-acetylphenyl)sulfonyl)-3-cyclohexylurea; 3-cyclohexyl-1-(p-acetylphenylsulfonyl)urea; metaglucina; 4-acetyl-N-((cyclohexylamino)carbonyl)benzenesulfonamide; Dimelin; dimelin (antidiabetic); dimelor; cyclamide; Dymelor; gamadiabet; hypoglicil; minoral; N-(p-acetylbenzenesulfonyl)-N'-cyclohexylurea; N-(p-acetylphenylsulfonyl)-N'-cyclohexylurea; or…	968-81-0	NTP50	324.39	C15H20N2O4S	O=S(=O)(C1=CC=C(C=C1)C(=O)C)NC(=O)NC2CCCCC2	NP	1	1	ND	ND	Negative
676	Probenecid	Parabenem; 4-((Dipropylamino)sulfonyl)benzoic acid; Urocid; p-(Dipropylsulfamoyl)benzoic acid; p-(dipropylsulfamyl)benzoic acid; apurina; Bencid; benecid; Benemid; Benuryl; Col-BENEMID; ColBenemid (component of); ethamide; Panuric; Polycillin-PRB (component of); Probalan; Probecid; Proben; probenecid acid; probenemid; Probenid; prolongine; Sulprin; synergid r; tubophan; uricosid.	1271-19-8	NTP395	285.36	C13H19NO4S	O=S(=O)(C1=CC=C(C=C1)C(=O)O)N(CCC)CCC	NP	1	1	NE	NE	Negative
142	Tolbutamide	1-p-toluenesulfonyl-3-butylurea; 1-butyl-3-(p-methylphenylsulfonyl)urea; 1-Butyl-3-(para-tolylsulfonyl) urea; 1-butyl-3-tosylurea; 3-(p-tolylsulfonyl)-1-butylurea; aglicid; arkozal; artosin; artozin; diaben; diabetol; diabetamid; diabuton; butamid; BZ 55; D 860; dolipol; drabet; hls 831; ipoglicone; mobenol; N-(p-tolylsulfonyl)-N'-butylcarbamide; N-(p-tolylsulfonyl)-N'-n-butylurea; N-((butylamino…	64-77-7	NTP31	270.35	C12H18N2O3S	O=S(=O)(C1=CC=C(C=C1)C)NC(=O)NCCCC	NP	1	1	ND	ND	Negative
141	Tolazamide	1-(hexahydro-1-azepinyl)-3-p-tolylsulfonylurea; 1-(hexahydro-1H-azepin-1-yl)-3-(p-tolylsulfonyl)urea; 4-(p-tolylsulfonyl)-1,1-hexamethylenesemicarbazide; N-(p-toluenesulfonyl)-N'-hexamethyleniminourea; N-(((hexahydro-1H-azepin-1-yl)amino)carbonyl)-4-methylbenzenesulfonamide; Tolamide; Tolinase; U 17835.	1156-19-0	NTP51	311.4	C14H21N3O3S	O=S(=O)(C1=CC=C(C=C1)C)NC(=O)NN2CCCCCC2	NP	1	1	ND	ND	Negative
103	Chlorpropamide	1-(p-chlorobenzenesulfonyl)-3-propylurea; 1-(para-Chlorophenylsulfonyl)-3-propylurea; N-(p-chlorobenzenesulfonyl)-N'-propylurea; n-propyl-N'-(p-chlorobenzenesulfonyl)urea; n-propyl-N'-p-chlorophenylsulfonylcarbamide; oradian; stabinol; U-3818; 1-propyl-3-(p-chlorobenzenesulfonyl)urea; P 607; 4-chloro-N-((propylamino)carbonyl)benzenesulfonamide; adiaben; asucrol; diabaril; diabechlor; diabenal; di…	94-20-2	NTP45	276.74	C10H13ClN2O3S	O=S(=O)(C1=CC=C(C=C1)Cl)NC(=O)NCCC	NP	1	1	ND	ND	Negative
227	Sulfisoxazole	3,4-dimethyl-5-sulfanilamidoisoxazole; 3,4-dimethylisoaxazole-5-sulfanilimide; 4-amino-N-(3,4-dimethyl-5-isoxazolyl)benzenesulfonamide; 5-(p-aminobenzenesulfonamido)-3,4-dimethylisoxazole; 5-(4-aminophenylsulfonamido)-3,4-dimethylisoxazole; 5-Sulfanilamido-3,4-dimethyl-isoxazole; entusil; Gantrisin; N(sup 1)-(3,4-dimethyl-5-isoxazolyl)-sulfanilamide; roxosul; SK-Soxazole; soxisol; SOXO; Sulfafura…	127-69-5	NTP138	267.3	C11H13N3O3S	O=S(=O)(C1=CC=C(C=C1)N)NC2=C(C(=NO2)C)C	NP	1	1	ND	ND	Negative
191	Ephedrine sulfate	1-alpha-(1-(methylamino)ethyl)benzyl alcohol sulfate; 1-phenyl-2-methylamino-propanol-1-sulfate; 1-Phenyl-2-(methylamino)propanol sulfate; (-)-ephedrine sulfate; (-)-ephedrine sulfate (2:1) (salt); isofedrol; L-ephedrine sulfate; (R-(R*,S*))-alpha-(1-(methylamino)ethyl)benzenemethanol sulfate (2:1) (salt).	134-72-5	NTP307	428.54	C20H32N2O6S	O[C@@H](c1ccccc1)[C@H](N[C@@H3])[C@H3]	NP	1	1	NE	NE	Negative
266	Hydrochlorothiazide	3,4-dihydro-6-chloro-7-sulfamoyl-1,2,4-benzothiadiazine-1,1-dioxide; 3,4-dihydrochlorothiazide; oretic; panurin; panurin dichloride; spironolactone/hydrochlorothiazide; thiaretic; urodiazin; vetidrex; 6-chloro-3,4-dihydro-2H-1,2,4-benzothiadiazine-7-sulfonamide-1,1-dioxide; 6-chloro-3,4-dihydro-7-sulfamoyl-2H-1,2,4-benzothiadiazine-1,1-dioxide; Aldactazide; aquarills; aquarius; dichlorosal; diclo…	58-93-5	NTP357	297.73	C7H8ClN3O4S2	O=S1(=O)C2=C(C=C(C(=C2)S(=O)(=O)N)Cl)NCN1	NP	1	1	NE	NE	Negative
743	3-Sulfolene	1-thia-3-cyclopentene 1,1-dioxide; 2,5-dihydrothiophene 1,1-dioxide; 2,5-dihydrothiophene dioxide; 2,5-dihydrothiophene sulfone; beta-sulfolene; butadiene sulfone; sulfol-3-ene; sulfolene.	20941-65-5	NTP102	118.15	C4H6O2S	O=S1(=O)CC=CC1	NP	1	1	ND	ND	Negative
1016	5-Nitro-2-furamidoxime	N-Hydroxy-5-nitro-2-furancarboximidamide	67587-52-4	CPDB	171.1122	C5H5N3O4	O1C(=CC=C1[N+](=O)[O-])/C(=N/O)N	NP	ND	1	ND	ND	Negative
106	Dibenzo-p-dioxin	Dibenzo[1,4]dioxin; Dibenzo[b,e][1,4]dioxin; Dibenzodioxin; diphenylene dioxide; oxanthrene; phenodioxin.	262-12-4	NTP122	184.19	C12H8O2	O1C2=C(C=CC=C2)OC3=CC=CC=C13	NP	1	1	ND	ND	Negative
781	Acrylic acid	2-Propenoic acid; Acroleic Acid; Acrylate; Ethylenecarboxylic acid; propene acid; Propenoic acid; Vinylformic Acid.	97-59-6	CPDB & TOXNET	72.0634	C3H4O2	OC(=O)C=C	NP	1	1	ND	ND	Negative
1108	Sorbic acid		91-79-2	CPDB	112.128	C6H8O2	OC(=O)C=CC=CC	NP	1	1	ND	ND	Negative
778	Acifluorfen	2-Nitro-5-(2-chloro-4-(trifluoromethyl)phenoxy)benzoic acid; 5-[2-chloro-4-(trifluoromethyl)phenoxy]-2-nitrobenzoic acid; Carbofluorfen; PPG-847.	628-94-4	TOXNET	361.6612	C14H7ClF3NO5	OC(=O)C1=C(C=CC(=C1)OC2=CC=C(C=C2Cl)C(F)(F)F)[N+](=O)[O-]	NP	1	1	ND	ND	Negative
961	Lonidamine	Doridamina	59-05-2	CPDB	321.1622	C15H10Cl2N2O2	OC(=O)C1=NN(C2=C1C=CC=C2)CC3=CC=C(C=C3Cl)Cl	NP	1	1	ND	ND	Negative
300	Monochloroacetic Acid	alpha-chloroacetic acid; Chloroacetic Acid; CHLOROACETIC ACID CRYSTALLINE; Chloroacetic acid, liquid; Chloroacetic acid, molten; Chloroacetic acid, solid; Chloroacetic; MCA.	79-11-8	NTP396	94.5	C2H3ClO2	OC(=O)CCl	NP	1	1	NE	NE	Negative
144	Trisodium Ethylenediaminetetraacetate	EDTA, trisodium salt; Ethanediylbis(N-(carboxymethyl)glycine) trisodium salt; ethylenediaminetetraacetic acid, trisodium salt; Ethylenediaminetetraacetic acid, trisodium salt monohydrate; hamp-ene na3 t; nevanaid-b; N,N'-1,2-ethanediylbis(N-(carboxymethyl)glycine) trisodium salt; perma kleer 50, trisodium salt; sequestrene na3; sequestrene trisodium; trilon ao; trisodium edetate; trisodium hydrog…	150-38-9	NTP11	358.19	C10H12N2O8	OC(=O)CN(CCN(CC(=O)(O[Na]))CC(=O)(O[Na]))CC(=O)(O[Na])	NP	1	1	ND	ND	Negative
677	2-tert-Butylhydroquinone	1,4-Benzenediol, 2-(1,1-dimethylethyl)-; Mono-tert-butylhydroquinone; TBHQ; tert-Butylhydroquinone.	8003-22-3	NTP459	166.22	C10H14O2	Oc(c(cc(O)c1)C(C)(C)C)c1	NP	1	1	NE	NE	Negative
181	Dicofol	1,1-Bis-(p-chlorophenyl)-2,2,2-trichloroethanol; 1,1-bis-(chlorophenyl)-2,2,2-trichloroethanol; 2,2,2-trichloro-1,1-bis(4-chlorophenyl)ethanol; 4,4'-Dichloro-alpha-(trichloromethyl)benzhydrol; p,p'-Dicofol; para,para'-kelthane; 4-Chloro-alpha-(4-chlorophenyl)-alpha-(trichloromethyl)benzenemethanol; Acarin; di-(p-chlorophenyl)trichloromethylcarbinol; dichlorokelthane; Bis(chlorophenyl)-2,2,2-trich…	115-32-2	NTP90	370.49	C14H9Cl5O	OC(C1=CC=C(C=C1)Cl)(C2=CC=C(C=C2)Cl)C(Cl)(Cl)Cl	NP	1	1	ND	ND	Negative
829	Citric acid	2-Hydroxy-1,2,3-propanetricarboxylic acid; 2-Hydroxytricarballylic acid; beta-hydroxytricarballylic acid; Citralite; citrate ion; hydrocerol a.	59865-13-3	CPDB	192.125	C6H8O7	OC(CC(=O)O)(CC(=O)O)C(=O)O	NP	1	ND	ND	ND	Negative
598	1-Chloro-2-propanol	1-chloro-2-hydroxypropane; 1-Chloro-2-propanol, remainder 2-chloro-1-propanol; 1-chloroisopropyl alcohol; alpha-propylene chlorohydrin; propylene chlorohydrin; sec-propylene chlorohydrin.	126-99-8	NTP477	94.54	C3H7ClO	OC(CCl)C	NP	1	1	NE	NE	Negative
922	Glycerol alpha-monochlorohydrin	alpha-Chlorohydrin; Epibloc; Monochlorohydrin.	18774-85-1	CPDB	110.5401	C3H7ClO2	OC(CO)CCl	NP	1	1	ND	ND	Negative
1090	Propranolol.HCl	(S)-(-)-Propranolol hydrochloride; 1-(Isopropylamino)-3-(1-naphthyloxy)-2-propanol hydrochloride	153-18-4	CPDB	259.3474	C16H21NO2	OC(COC1=CC=CC2=C1C=CC=C2)CNC(C)C	NP	1	1	ND	ND	Negative
862	5,6-Dihydro-5-azacytidine	1,3,5-triazin-2(1H)-one, 4-amino-3,6-dihydro-1-beta-D-ribofuranosyl-; 4-amino-5,6-dihydro-1-beta-D-ribofuranosyl-s-triazin-2(1H)-one; DHAC.	551-92-8	CPDB	246.2224	C8H14N4O5	OC[CH]1O[CH]([CH](O)[CH]1O)N2CNC(=N)NC2=O	NP	1	ND	ND	ND	Negative
626	Tetrakis(hydroxymethyl)phosphonium sulfate	Octakis(hydroxymethyl)diphosphonium sulfate; pyroset tko; tetrakis(hydroxymethyl)phosphonium sulfate (2:1); THPS.	9000-01-5	NTP296	406.31	C8H24O12P2S	OC[P+](CO)(CO)CO	NP	1	1	NE	NE	Negative
718	Hexachlorophene	2,2'-Dihydroxy-3,3',5,5',6,6'-hexachlorodiphenylmethane; 2,2'-dihydroxy-3,5,6,3',5',6'-hexachlorodiphenylmethane; 2,2'-methylenebis[3,4,6-trichlorophenol]; Acigena; Almederm; AT-7; B32; Bis(2,3,5-trichloro-6-hydroxyphenyl)methane; bis(2-hydroxy-3,5,6-trichlorophenyl)methane; bis(3,5,6-trichloro-2-hydroxyphenyl)methane; Bilevon; Bivelon; Compound G-11; Cotofilm; Dermadex; Eleven; Exofene; Fomac; F…	98-96-4	NTP40	406.91	C13H6Cl6O2	OC1=C(C=C(C(=C1CC2=C(C(=CC(=C2Cl)Cl)Cl)O)Cl)Cl)Cl	NP	1	1	ND	ND	Negative
74	Eugenol	1,3,4-eugenol; 1-Allyl-3-methoxy-4-hydroxybenzene; 1-allyl-4-hydroxy-3-methoxybenzene; 1-hydroxy-2-methoxy-4-allylbenzene; 1-hydroxy-2-methoxy-4-prop-2-enylbenzene; 1-hydroxy-2-methoxy-4-propenylbenzene; 1-hydroxy-4-allyl-2-methoxybenzene; 2-methoxy-1-hydroxy-4-allylbenzene; 2-methoxy-4-(2-propen-1-yl)phenol; 2-Methoxy-4-(2-propenyl)phenol; 2-Methoxy-4-allylphenol; 2-methoxy-4-prop-2-enylphenol; …	97-53-0	NTP223	164.2	C10H12O2	OC1=C(C=C(C=C1)CC=C)OC	NP	1	1	ND	ND	Negative
97	Butylated Hydroxytoluene	2,6-Bis(1,1-dimethylethyl)-4-methylphenol; 2,6-Di-tert-Butyl-1-Hydroxy-4-Methylbenzene; 2,6-Di-tert-Butyl-4-Methylphenol; 2,6-Di-tert-Butyl-p-Cresol; 3,5-Di-tert-Butyl-4-Hydroxytoluene; 4-Hydroxy-3,5-Di-tert-Butyltoluene; 4-Methyl-2,6-di-t-butyl-phenol; Annulex BHT; Antracine 8; BHT; Dibutylated Hydroxytoluene; BUTYLATED HYDROXYTOLUENE CRYSTALLINE; Butylhydroxytoluene; Catalin CAO-3; Dalpac; DBPC…	128-37-0	NTP150	220.35	C15H24O	OC1=C(C=C(C=C1C(C)(C)C)C)C(C)(C)C	NP	1	1	ND	ND	Negative
992	2,2'-Methylenebis(4-methyl-6-tert-butylphenol)	Bisalkofen BP; Antioxidant BKF; Vulkanox bkf	56-86-0	CPDB	340.5046	C23H32O2	OC1=C(C=C(C=C1C(C)(C)C)C)CC2=CC(=CC(=C2O)C(C)(C)C)C	NP	1	1	ND	ND	Negative
811	di-tert-Butyl-4-hydroxymethyl phenol	2,6-Di-tert-butyl-4-(hydroxymethyl)phenol; 3,5-Di-tert-butyl-4-hydroxybenzyl alcohol; Benzenemethanol, 3,5-bis(1,1-dimethylethyl)-4-hydroxy-; Ionox 100.	404-86-4	CPDB	236.3534	C15H24O2	OC1=C(C=C(C=C1C(C)(C)C)CO)C(C)(C)C	NP	1	1	ND	ND	Negative
265	4-Hexylresorcinol	4-Hexyl-1,3-benzenediol; 4-Hexyl-1,3-dihydroxybenzene; 4-hexylresorcine; 4-n-hexylresorcinol; Ascaryl; Benzenediol, 4-hexyl-; Crystoids; crystoids anthelmintic; Gelovermin; Caprokol; Hexylresorcinol; S.T. 37; Sucrets; Worm-agen.	136-77-6	NTP330	194.27	C12H18O2	OC1=C(C=CC(=C1)O)CCCCCC	NP	1	1	NE	NE	Negative
896	Erythorbate, sodium	D-erythro-Hex-2-enonic acid, .gamma.-lactone, sodium salt; hydroxyethanolate; Isoascorbic acid, sodium salt .	110559-84-7	CPDB	176.1256	C6H8O6	OC1=C(O)C(=O)O[C@H]1[C@@H](CO)O	NP	1	1	ND	ND	Negative
298	Resorcinol	1,3-benzenediol; 1,3-Dihydroxybenzene; m-dihydroxybenzene; m-Hydroquinone; 3-Hydroxyphenol; C.I. 76505; Eskamel; Resorcin.	108-46-3	NTP403	110.11	C6H6O2	OC1=CC(=CC=C1)O	NP	1	1	NE	NE	Negative
71	Zearalenone	(10S)-zearalenone; 3,4,5,6,9,10-hexahydro-14,16-dihydroxy-3-methyl-1H-2-benzoxacyclotetradecin-1,7(8H)dione; (-)-(3S,11E)-3,4,5,6,9,10-hexahydro-14,16-dihydroxy-3-methyl-1H-2-benzoxacyclotetradecin-1,7(8H)-dione; 6-(10-hydroxy-6-oxo-trans-1-undecenyl)-beta-resorcylic acid lactone; 6-(10-hydroxy-6-oxo-trans-1-undecenyl)-beta-resorcylic acid N-lactone; benzoxacyclotetradecin-1,7(8H)-dione; Compound…	17924-92-4	NTP235	318.37	C18H22O5	OC1=CC(=CC2=C1C(=O)O[C@H](CCCC(=O)CCC/C=C\2)C)O	NP	1	1	ND	ND	Negative
87	Phenol	Baker's p and s; benzenol; Carbolic acid; Hydroxybenzene; monohydroxy benzene; monophenol; oxybenzene; Phenyl alcohol; Phenic Acid; Phenic; phenol alcohol; Phenol, liquid; Phenol, molten; PHENOL REAGENT; Phenol, solid; phenyl hydrate; phenyl hydroxide; Phenylic acid; phenylic acid, phenyl hydroxide; phenylic alcohol.	108-95-2	NTP203	94.11	C6H6O	OC1=CC=CC=C1	NP	1	1	ND	ND	Negative
85	8-Hydroxyquinoline	8-OQ; 8-oxyquinoline; 8-quinol; 8-Quinolinol; Azanaphthalene-8-ol; fennosan; Fennosan H 30; HQ; hydroxybenzopyridine; Hydroxychinolin; Hydroxyquinoline; OQ; OXIN; Oxine; oxybenzopyridine; oxychinolin; oxyquinoline; phenopyridine; Quinolinol; quinophenol; Tumex.	148-24-3	NTP276	145.16	C9H7NO	OC1=CC=CC2=CC=CN=C12	NP	1	1	NE	NE	Negative
1080	Pimaricin	Natamycin; 22-[(3-Amino-3,6-dideoxy-+lb-D-mannopyranosyl)oxy]-1,3,26-trihydroxy-12-methyl-10-oxo-6,11,28-trioxatricyclo[22.3.1.0:ss5,7:ks]-octacosa-8,14,16,18,20-pentaene-25-carboxylic acid	83-59-0	CPDB	667.749	C33H47NO13	OC1C(COC(C1)(CC(CC2C(O2)/C=C/C(=O)OC(C)C/C=C/C=C/C=C/C=C/C(C)O[C@H]3[C@H]([C@H]([C@@H](O)[C@H](O3)C)N)O)O)O)C(=O)O	NP	1	1	ND	ND	Negative
1070	Patulin		110-89-4	CPDB	154.122	C7H6O4	OC1C2=CC(=O)OC2=CCO1	NP	ND	1	ND	ND	Negative
120	DL-Menthol	(+-)-menthol; 1-methyl-4-isopropyl-3-hydroxycyclohexane; (1S,2R,5S)-(+)-menthol; 3-p-menthol; 4-isopropyl-1-methylcyclohexan-3-ol; 5-methyl-2-(1-methylethyl)cyclohexanol (1alpha, 2beta, 5alpha); cis-1,3-trans-1,4-(+-)-menthol; Cyclohexanol, 5-methyl-2-(1-methylethyl)-, (1alpha,2beta,5alpha)-(+-)-; DL-3-p-menthanol; (DL)-5-methyl-2-(1-methylethyl)cyclohexanol; Racementhol; RACEMIC MENTHOL U.S.P. .	15356-70-4	NTP98	156.27	C10H20O	OC1CC(CCC1C(C)C)C	NP	1	1	ND	ND	Negative
684	1-trans-delta(sup 9)-tetrahydrocannabinol	1-trans-D9-Tetrahydrocannabinol; 3-pentyl-6,6,9-trimethyl-6a,7,8,10a-tetrahydro-6H-dibenzo[b,d]pyran-1-ol; 6,6,9-trimethyl-3-pentyl-6a,7,8,10a-tetrahydro-6H-dibenzo[b,d]pyran-1-ol; 6H-Dibenzo; 6H-Dibenzo[b,d]pyran-1-ol,6a,7,8,10a-tetrahydro-6,6,9-trimethyl-3-pentyl-, (6aR-trans)-; 9-delta-Tetrahydrocannabinol; abbott 40566; Cannabis resin; delta9-Tetrahydrocannabinol; delta-9-THC; Deltanyne; Dron…	599-79-1	NTP446	314.47	C21H30O2	Oc2cc(cc1O[C@@]([C@@H]3[C@H2][C@@H2]/C(=C\[C@H]3c12)[C@H3])([C@H3])[C@@H3])[C@H2][C@@H2][C@@H2][C@@H2][C@H3]	NP	1	1	NE	NE	Negative
256	Benzyl alcohol	alpha-Hydroxytoluene; alpha-toluenol; Benzenecarbinol; Benzenemethanol; Benzoyl alcohol; (hydroxymethyl)benzene; Hydroxytoluene; Phenylcarbinol; Phenylmethanol; Phenylmethyl alcohol.	100-51-6	NTP343	108.14	C7H8O	OCC1=CC=CC=C1	NP	1	1	NE	NE	Negative
79	2-Chloroethanol	2-Chloro-1-ethanol; 2-monochloroethanol; beta-chloroethyl alcohol; Chloroethanol; delta-chloroethanol; ethylene chlorohydrin; ethylene glycol, chlorohydrin; Glycol chlorohydrin; glycol monochlorohydrin; glycomonochlorohydrin.	107-07-3	NTP275	80.51	C2H5ClO	OCCCl	NP	1	1	NE	NE	Negative
600	Diethanolamine	2,2'-Dihydroxydiethylamine; 2,2'-Iminobisethanol; Bis(2-hydroxyethyl)amine; Diethylolamine; Bis(hydroxyethyl)amine; Diolamine; DEA; iminodiethanol; N,N-Diethanolamine.	64039-27-6	NTP478	105.14	C4H11NO2	OCCNCCO	NP	1	1	NE	NE	Negative
860	Diethylene glycol	2,2'-dihydroxyethyl ether; 2,2'-Oxybisethanol; 2-hydroxyethyl ether; 3-oxa-1,5-pentanediol; 3-oxapentane-1,5-diol; beta,beta'-dihydroxydiethyl ether; bis(2-hydroxyethyl) ether; Dicol; Dihydroxyethylether; dissolvant apv; brecolane ndg; Carbitol; DEG; Glycol ether.	65176-75-2	TOXNET	106.1212	C4H10O3	OCCOCCO	NP	1	1	ND	ND	Negative
1134	Triethylene glycol		95-78-3	CPDB	150.1742	C6H14O4	OCCOCCOCCO	NP	1	ND	ND	ND	Negative
143	2,5-Toluenediamine Sulfate	2,5-TDS; 2-methyl-1,4-Benzenediamine sulfate; 2-methyl-p-phenylenediamine sulfate; para, meta-tolylenediamine sulfate; para-Toluenediamine sulfate; C.I. 76043; C.I. oxidation base 4; fouramine std; oxidation base 14; toluene-2,5-diamine sulfate; toluylene-2,5-diamine sulfate.	6369-59-1	NTP126	220.23	C7H12N2O4S	OS(O)(=O)=O.Nc1ccc(N)c(c1)C	NP	1	1	ND	ND	Negative
301	Tricresyl Phosphate	disflamoll tkp; Celluflex; celluflex 179c; cresyl phosphate; Durad; flexol plasticizer tcp; fyrquel 150; imol s 140; Kronitex; Lindol; Phosphoric acid, tolyl ester; Phosphoric acid tris(methylphenyl) ester; phosphoric acid, tritolyl ester; PX-917; Tolylphosphate; Tricresyl phosphates; tris(methylphenyl)ester of phosphoric acid; tris(tolyloxy)phosphine oxide; Tritolyl phosphate; Union carbide flex…	1330-78-5	NTP433	368.37	C21H21O4P	P(OC1=C(C=CC=C1)C)(OC2=CC=CC=C2C)(OC3=C(C=CC=C3)C)=O	NP	1	1	NE	NE	Negative
732	Fenaminosulf, formulated	para-Dimethylaminobenzenediazosodium sulfonate; bay 5072; bay 72555; bayer 22555; bayer 5072; diazoben; Bravo D; DAPA; deksonal; Dexon; dexoxon; eniamethyl orange; Fenaminosulf; Formulated fenaminosulf; gold orange hp; helianthin; Lesan; Methyl orange B; para-Dimethylaminoazobenzenediazo sodium sulfonate; Sodium 4-(dimethylamino)benzenediazosulfonate; sodium (4-(dimethylamino)phenyl)diazenesulfon…	128-66-5	NTP101	251.24	C8H10N3O3S	S(/N=N/C1=CC=C(C=C1)N(C)C)(=O)(=O)[O-].[Na+]	NP	1	1	ND	ND	Negative
1118	Tetramethylthiuram disulfide	Bis(dimethylthiocarbamoyl) disulfide; Thiram	76-03-9	CPDB	240.4142	C6H12N2S4	S=C(N(C)C)SSC(=S)N(C)C	NP	1	1	ND	ND	Negative
140	Tetraethylthiuram Disulfide	1,1'-dithiobis(N,N-diethylthioformamide); Abstenisil; Averzan; bis((diethylamino)thioxomethyl)disulfide; bis(Diethylthiocarbamoyl) disulfide; Dicupral; bis(N,N-diethylthiocarbamoyl) disulfide; Disetil; Disulfamide; disulfan; Disulfiram; DISULFIRAM (TETRAETHYLTHIURAM DISULFIDE); Disulfirm; disulfuram; Bonibal; Contralin; Contrapot; Cronetal; Ekagom DTET; Ekagom TEDS; Ephorran; Espenal; Esperal; Et…	97-77-8	NTP166	296.52	C10H20N2S4	S=C(N(CC)CC)SSC(=S)N(CC)CC	NP	1	1	ND	ND	Negative
108	N,N'-Dicyclohexylthiourea	1,3-Dicyclohexyl-2-thiourea; 1,3-Dicyclohexylthiourea; dicyclohexyl thiourea.	1212-29-9	NTP56	240.41	C13H24N2S	S=C(NC1CCCCC1)NC1CCCCC1	NP	1	1	ND	ND	Negative
193	Fenthion	O,O-dimethyl O-3-methyl-4-methylthiophenyl phosphorothioate; O,O-dimethyl O-(3-methyl-4-methylthiophenyl) thiophosphate; Lebaycid(R); Lebayeid; Mercaptofos; Cresol, 4-(methylthio)-, O-ester with O,O-dimethyl phosphorothioate; Mosquitocide 700; MPP; OMS 2; Phosphorothioic acid O,O-dimethyl O-[3-methyl-4-(methylthio)phenyl]ester; phosphorothioic acid O,O-dimethyl O-(4-methylthio)-m-tolyl ester; Que…	55-38-9	NTP103	278.32	C10H15O3PS2	S=P(OC1=CC(=C(C=C1)SC)C)(OC)OC	NP	1	1	ND	ND	Negative
122	Methyl Parathion	O,O-dimethyl O-(p-nitrophenyl) thionophosphate; O,O-dimethyl O-p-nitrophenyl phosphorothioate; nitrox; nitrox 80; Penncap-M; Phosphorothioic acid O,O-dimethyl O-(4-nitrophenyl) ester; wofatox; O,O-dimethyl O-p-nitrophenyl thiophosphate; Metacide; Metafos; Metaphor; Metaphos; p-nitrophenyldimethylthionophosphate; Parathion-methyl; parathion methyl homolog; bay e-601; Dimethyl O-p-nitrophenyl thiop…	298-00-0	NTP157	263.2	C8H10NO5PS	S=P(OC1=CC=C(C=C1)[N+](=O)[O-])(OC)OC	NP	1	1	ND	ND	Negative
859	O,O-Diethyl-o-(3,5,6-trichloro-2-pyridyl)phosphorothiolate	O,O-diethyl O-(3,5,6-trichloro-2-pyridinyl) phosphorothioic acid; Diethyl O-(3,5,6-trichloro-2-pyridyl) phosphorothioate; Brodan; Chloropyrifos; Chlorpyritos; Clorpyrifos; coroban; danusban; detmol u.a.; Dowco 179; durmet; Dursban; Eradex; killmaster; Lorsban; Phosphorothioic acid O,O-diethyl O-(3,5,6-trichloro-2-pyridinyl) ester; Pyrinex; stipend; suscon; terial; Trichlorpyrphos.	1150-42-1	CPDB	350.58356	C9H11Cl3NO3PS	S=P(OC1=NC(=C(C=C1Cl)Cl)Cl)(OCC)OCC	NP	1	1	ND	ND	Negative
105	Diazinon	O,O-Diethyl O-(2-isopropyl-4-methyl-6-pyrimidinyl) thiophosphoric acid; O,O-diethyl O-2-isopropyl-4-methyl-6-pyrimidyl thiophosphate; O,O-Diethyl O-(2-isopropyl-6-methyl-4-pyrimidinyl), phosphorothioate; O,O-Diethyl O-(6-methyl-2-(1-methylethyl)-4-pyrimidinyl) phosophorothioate; O,O-diethyl O-(6-methyl-2-(1-methylethyl)-4-pyrimidinyl) phosphorothioate; AG-500; Antigal; Basudin; Diagran; dianon; D…	333-41-5	NTP137	304.34	C12H21N2O3PS	S=P(OC1=NC(=NC(=C1)C)C(C)C)(OCC)OCC	NP	1	1	ND	ND	Negative
113	Dioxathion	1,4-Dioxane-2,3-dithiol, S,S-diester with O,O-diethyl phosphorodithioate; 1,4-dioxan-2,3-diyl O,O,O',O'-tetraethyl di(phosphoromithioate); Ruphos; S,S'-1,4-dioxane-2,3-diyl O,O,O',O'-tetraethyl phosphorodithioate; 1,4-Dioxane-2,3-diyl O,O,O',O'-tetraethyl phosphorodithioate; 1,4-Dioxan-2,3-diyl-bis(O,O-diethyl phosphorothiolothionate); 1,4-Dioxanedithiol S,S-bis(O,O-diethyl phosphorodithioate); 2…	78-34-2	NTP125	456.52	C12H26O6P2S4	S=P(S[C@@H]1OCCOC1SP(=S)(OCC)OCC)(OCC)OCC	NP	1	1	ND	ND	Negative
109	Dimethoate	O,O-Dimethyl methylcarbamoylmethyl phosphorodithioate; O,O-dimethyl S-(2-(methylamino)-2-oxoethyl) phosphorodithioate; O,O-dimethyl S-methylcarbamoylmethyl phosphorodithioate; O,O-Dimethyl S-(N-Methylcarbamoylmethyl) Phosphorodithioate; American Cyanamid 12880; Dimethyl phosphorodithioate, S-ester with 2-mercapto-N-methylacetamide; Dimethyl S-((methylcarbamoyl)methyl) phosphorodithioate; Dimethyl…	60-51-5	NTP4	229.25	C5H12NO3PS2	S=P(SCC(=O)NC)(OC)OC	NP	1	1	ND	ND	Negative
1120	Thenyldiamine	2-[[2-(Dimethylamino)ethyl]-3-thenylamino]pyridine	93-72-1	CPDB	261.3842	C14H19N3S	S1C=CC(=C1)CN(C2=NC=CC=C2)CCN(C)C	NP	1	1	ND	ND	Negative
297	Promethazine Hydrochloride	10-(2-dimethylamino-1-propyl)phenothiazine hydrochloride; 10-(2-dimethylaminopropyl)phenothiazine hydrochloride; 10-(2-(dimethylamino)propyl)phenothiazine monohydrochloride; 10-(3-dimethylaminoisopropyl)phenothiazine hydrochloride; Atosil; Dimapp; Diphergan; Dorme; Duplamin; Fargan; Fellozine; Fenazil; Ganphen; Hiberna; hl 8700; Lergigan; N-(2'-dimethylamino-2'-methylethyl)phenothiazine hydrochlo…	58-33-3	NTP425	320.88	C17H20N2S	S2c1ccccc1N(c3c2cccc3)CC(N(C)C)C.Cl	NP	1	1	NE	NE	Negative
281	6-Mercaptopurine	1,7-dihydro-6H-purine-6-thione; 3H-Purine-6-thiol; 6 MP; 6-Purinethiol; 6-Thioxopurine; 7-Mercapto-1,3,4,6-tetrazaindene; Hypoxanthine, thio-; Ismipur; Leukeran; Leukerin; Leukerin, 99% - Carc.; Leupurin; Mercaleukim; Mercaleukin; Mercaptopurine; Mercapurin; Mern; Purimethol; Purine-6-thiol; Purinethiol; Puri-Nethol; U-4748.	50-44-2	CPDB	152.17	C5H4N4S	SC1=NC=NC2=C1NC=N2	NP	1	1	ND	ND	Negative
