# Supplementary material for: QSAR ligand dataset for modelling mutagenicity, genotoxicity, and rodent carcinogenicity
Source: Data Brief. 2018 Feb 2;17:876–84. doi: 10.1016/j.dib.2018.01.077 (PMC5835004; doi:10.1016/j.dib.2018.01.077)
Supplement: Supplementary file 8 — Supplementary material [file mmc8.csv]

CAS_NO	Source	Activity	Steroid	WDI	Canonical_Smiles	REFERENCE
2475-33-4	VITIC	0	-1		O=C1c2ccccc2C(=O)c3c1ccc4c3[nH]c5c6C(=O)c7ccccc7C(=O)c6c8[nH]c9c%10C(=O)c%11ccccc%11C(=O)c%10ccc9c8c45	JUDSON, PN, COOKE, PA, DOERRER, NG, GREENE, N, HANZLIK, RP, HARDY, C, HARTMANN, A, HINCHLIFFE, D, HOLDER, J, MUELLER, L, STEGER-HARTMANN, T, ROTHFUSS, A, SMITH, M, THOMAS, K, VESSEY, JD AND ZEIGER E. TOWARDS THE CREATION OF AN INTERNATIONAL TOXICOLOGY INFORMATION CENTRE. TOXICOLOGY 213(1-2):117-28, 2005
820-75-7	CCRIS	1	-1		NNC(=O)CNC(=O)\C=N\#N	MCCANN,J, CHOI,E, YAMASAKI,E AND AMES,BN, DETECTION OF CARCINOGENS ASMUTAGENS IN THE SALMONELLA/MICROSOME TEST: ASSAY OF 300 CHEMICALS, PROC. NATL.ACAD. SCI. USA 72(12):5135-5139, 1975
2435-76-9	CCRIS	1	-1		O=C1NC(=O)\C(=N/#N)\C=N1	HIRAMOTO,K, KATO,T AND KIKUGAWA,K, MECHANISMS OF THE DNA BREAKINGACTIVITY OF MUTAGENIC 5-DIAZOURACIL, MUTAT. RES. 306(2):153-163, 1994
817-99-2	CCRIS	1	-1		NC(=O)CNC(=O)\C=N\#N	MCCANN,J, CHOI,E, YAMASAKI,E AND AMES,BN, DETECTION OF CARCINOGENS ASMUTAGENS IN THE SALMONELLA/MICROSOME TEST: ASSAY OF 300 CHEMICALS, PROC. NATL.ACAD. SCI. USA 72(12):5135-5139, 1975
116539-70-9	CCRIS	1	-1		CCCCN(CC(O)C1=C\C(=N/#N)\C(=O)C=C1)N=O	KIKUGAWA,K, KATO,T AND TAKEDA,Y, FORMATION OF A HIGHLY MUTAGENIC DIAZOCOMPOUND FROM THE BAMETHAN-NITRITE REACTION, MUTAT. RES. 177(1):35-43,1987
115-02-6	CCRIS	1	-1		NC(COC(=O)\C=N/#N)C(=O)O	MCCANN,J, CHOI,E, YAMASAKI,E AND AMES,BN, DETECTION OF CARCINOGENS ASMUTAGENS IN THE SALMONELLA/MICROSOME TEST: ASSAY OF 300 CHEMICALS, PROC. NATL.ACAD. SCI. USA 72(12):5135-5139, 1975
122341-55-3	CCRIS	1	-1		CCN(CC(O)C1=CC(=O)\C(=N\#N)\C=C1)N=O	KIKUGAWA,K, KATO,T AND TAKEDA,Y, FORMATION OF A DIRECT MUTAGEN,DIAZO-N-NITROSOETILEFRIN BY INTERACTION OF ETILEFRIN WITH NITRITE, CHEM. PHARM.BULL. 37(6):1600-1603, 1989
105149-00-6	CCRIS	0	-1		CC(=O)OC1(CCC2C3C=C(Cl)C4=CC(=O)OCC4(C)C3CCC12C)C(=O)C	TANIFUJI,H, HISADA,S, MORIHIRA,M, EGUCHI,K, KUWAYAMA,N, HORIUCHI,T,SUZUKI,MR, SUZUKI,O, KAMOGAWA,S AND TERASOMA,M, MUTAGENICITY STUDIES OF A POTENTANTIANDROGEN, OSATERONE ACETATE (TZP-4238), ON BACTERIA, CULTURED MAMMALIANCELLS AND MOUSE BONE MARROW, OYO YAKURI 47(3):297-302, 1994
108-78-1	VITIC	0	-1	MELAMINE	Nc1nc(N)nc(N)n1	JUDSON, PN, COOKE, PA, DOERRER, NG, GREENE, N, HANZLIK, RP, HARDY, C, HARTMANN, A, HINCHLIFFE, D, HOLDER, J, MUELLER, L, STEGER-HARTMANN, T, ROTHFUSS, A, SMITH, M, THOMAS, K, VESSEY, JD AND ZEIGER E. TOWARDS THE CREATION OF AN INTERNATIONAL TOXICOLOGY INFORMATION CENTRE. TOXICOLOGY 213(1-2):117-28, 2005
2425-85-6	EPA2	1	-1	DR0034231	Cc1ccc(N=Nc2c(O)ccc3ccccc23)c(c1)[N+](=O)[O-]	HELMA, C, CRAMER, T, KRAMER, S, AND DE RAEDT, L, DATA MINING AND MACHINE LEARNING TECHNIQUES FOR THE IDENTIFICATION OF MUTAGENICITY INDUCING SUBSTRUCTURES AND STRUCTURE ACTIVITY RELATIONSHIPS OF NONCONGENERIC COMPOUNDS. J. CHEM. INF. COMPUT. SCI. 44: 1402-1411, 2004
67019-24-3	CCRIS	0	-1		CC(C)CC(=O)Nc1snc2ccccc12	ZANI,F, BELLOTTI,A AND MAZZA,P, BIOLOGICAL STUDIES ON2,1-BENZISOTHIAZOLE DERIVATIVES II. EVALUATION OF ANTIMICROBIAL AND GENOTOXICPROPERTIES OF BZ-NITRO-, 3-ETHYLACETATE-, 3-AMINO- AND 3-SUBSTITUTED AMINO2,1-BENZISOTHIAZOLES, FARMACO 49(11):713-719, 1994
83-41-0	VITIC	1	-1		Cc1cccc(c1C)[N+](=O)[O-]	JUDSON, PN, COOKE, PA, DOERRER, NG, GREENE, N, HANZLIK, RP, HARDY, C, HARTMANN, A, HINCHLIFFE, D, HOLDER, J, MUELLER, L, STEGER-HARTMANN, T, ROTHFUSS, A, SMITH, M, THOMAS, K, VESSEY, JD AND ZEIGER E. TOWARDS THE CREATION OF AN INTERNATIONAL TOXICOLOGY INFORMATION CENTRE. TOXICOLOGY 213(1-2):117-28, 2005
3836-23-5	CCRIS	0	1		CCCCCCC(=O)OC1(CCC2C3CCC4=CC(=O)CCC4C3CCC12C)C#C	LANG,R AND REIMANN,R, STUDIES FOR A GENOTOXIC POTENTIAL OF SOMEENDOGENOUS AND EXOGENOUS SEX STEROIDS. I. COMMUNICATION: EXAMINATION FOR THEINDUCTION OF GENE MUTATIONS USING THE AMES SALMONELLA/MICROSOME TEST AND THEHGPRT TEST IN V79 CELLS, ENVIRON. MOL. MUTAGEN. 21(3):272-304, 1993
108-03-2	EPA2	0	-1	NITROPR-1	CCC[N+](=O)[O-]	HELMA, C, CRAMER, T, KRAMER, S, AND DE RAEDT, L, DATA MINING AND MACHINE LEARNING TECHNIQUES FOR THE IDENTIFICATION OF MUTAGENICITY INDUCING SUBSTRUCTURES AND STRUCTURE ACTIVITY RELATIONSHIPS OF NONCONGENERIC COMPOUNDS. J. CHEM. INF. COMPUT. SCI. 44: 1402-1411, 2004
70585-52-3	CCRIS	1	-1		OC(=O)c1cc(cc2cccnc12)[N+](=O)[O-]	ZANI,F AND CARMELLINO,ML, ANTIMICROBIAL AND GENOTOXIC PROPERTIES OFQUINOLINE DERIVATIVES, BOLL. CHIM. FARM. 133(5):328-338, 1994
87425-68-1	CCRIS	1	-1		OC1C=Cc2c(ccc3c(Br)c4ccccc4cc23)C1O	FU,PP, VON TUNGELN,LS, UNRUH,LE, NI,Y AND CHOU,MW, COMPARATIVEREGIOSELECTIVE AND STEREOSELECTIVE METABOLISM OF 7-CHLOROBENZ[A]ANTHRACENE AND7-BROMOBENZ[A]-ANTHRACENE BY MOUSE AND RAT LIVER MICROSOMES, CARCINOGENESIS12(3):371-378, 1991
24370-25-0	VITIC	1	-1	BENZIMUR2	NC(=O)Nc1nc2ccccc2[nH]1	JUDSON, PN, COOKE, PA, DOERRER, NG, GREENE, N, HANZLIK, RP, HARDY, C, HARTMANN, A, HINCHLIFFE, D, HOLDER, J, MUELLER, L, STEGER-HARTMANN, T, ROTHFUSS, A, SMITH, M, THOMAS, K, VESSEY, JD AND ZEIGER E. TOWARDS THE CREATION OF AN INTERNATIONAL TOXICOLOGY INFORMATION CENTRE. TOXICOLOGY 213(1-2):117-28, 2005
NOCAS_M453	EPA1	0	-1		C[C@@H](O)CCC(=O)c1cocc1	KAZIUS, J, MCGUIRE, R AND BURSI, R. DERIVATION AND VALIDATION OF TOXICOPHORES FOR MUTAGENICITY PREDICTION. J. MED. CHEM. 48: 312-320, 2005
4106-66-5	EPA1	1	-1		Nc1ccc2c(oc3ccccc23)c1	KAZIUS, J, MCGUIRE, R AND BURSI, R. DERIVATION AND VALIDATION OF TOXICOPHORES FOR MUTAGENICITY PREDICTION. J. MED. CHEM. 48: 312-320, 2005
1576-67-6	EPA1	1	-1		Cc1ccc2ccc3ccc(C)cc3c2c1	KAZIUS, J, MCGUIRE, R AND BURSI, R. DERIVATION AND VALIDATION OF TOXICOPHORES FOR MUTAGENICITY PREDICTION. J. MED. CHEM. 48: 312-320, 2005
146177-65-3	EPA1	1	-1		Cc1cc2c(nc(N)n2C)c3ncc(nc13)c4ccccc4	KAZIUS, J, MCGUIRE, R AND BURSI, R. DERIVATION AND VALIDATION OF TOXICOPHORES FOR MUTAGENICITY PREDICTION. J. MED. CHEM. 48: 312-320, 2005
112380-29-7	CCRIS	1	-1		CCN(N=O)\C(=N\O)\C=O	SUZUKI,E, OSABE,M, MOCHIZUKI,M, WAKABAYASHI,Y AND OKADA,M,CHARACTERIZATION OF DIRECTLY ACTING MUTAGENS PRODUCED FROMN-NITROSO-N-(FORMYLMETHYL)ALKYLAMINES. THEIR POSSIBLE INVOLVEMENT IN THECARCINOGENESIS OF N-NITROSAMINES HAVING A 2-HYDROXYETHYL GROUP,CHEM. PHARM.BULL. 35(10):4022-4030, 1987
484-23-1	EPA1	1	-1	DIHYDRALA,DIHYDRMES,DIHYDRALS	NNc1nnc(NN)c2ccccc12	KAZIUS, J, MCGUIRE, R AND BURSI, R. DERIVATION AND VALIDATION OF TOXICOPHORES FOR MUTAGENICITY PREDICTION. J. MED. CHEM. 48: 312-320, 2005
110-26-9	VITIC	1	-1		C=CC(=O)NCNC(=O)C=C	JUDSON, PN, COOKE, PA, DOERRER, NG, GREENE, N, HANZLIK, RP, HARDY, C, HARTMANN, A, HINCHLIFFE, D, HOLDER, J, MUELLER, L, STEGER-HARTMANN, T, ROTHFUSS, A, SMITH, M, THOMAS, K, VESSEY, JD AND ZEIGER E. TOWARDS THE CREATION OF AN INTERNATIONAL TOXICOLOGY INFORMATION CENTRE. TOXICOLOGY 213(1-2):117-28, 2005
88020-91-1	EPA1	0	-1		OCc1cc2c3ccccc3c4cccc(c1)c24	KAZIUS, J, MCGUIRE, R AND BURSI, R. DERIVATION AND VALIDATION OF TOXICOPHORES FOR MUTAGENICITY PREDICTION. J. MED. CHEM. 48: 312-320, 2005
28652-72-4	VITIC	0	-1		Cc1ccccc1c2ccccc2	JUDSON, PN, COOKE, PA, DOERRER, NG, GREENE, N, HANZLIK, RP, HARDY, C, HARTMANN, A, HINCHLIFFE, D, HOLDER, J, MUELLER, L, STEGER-HARTMANN, T, ROTHFUSS, A, SMITH, M, THOMAS, K, VESSEY, JD AND ZEIGER E. TOWARDS THE CREATION OF AN INTERNATIONAL TOXICOLOGY INFORMATION CENTRE. TOXICOLOGY 213(1-2):117-28, 2005
67278-88-0	CCRIS	0	-1		CC1C2C3C(C)C4C(=O)C56C(=O)c7c(O)cc(C)cc7C(=O)C35C1C(=O)C68C(=O)c9c(O)cc(C)cc9C(=O)C248	KRIVOBOK,S, SEIGLE-MURANDI,F, STEIMAN,R, MARZIN,DR AND BETINA,V,MUTAGENICITY OF SUBSTITUTED ANTHRAQUINONES IN THE AMES/SALMONELLA MICROSOMESYSTEM, MUTAT. RES. 279(1):1-8, 1992
542-02-9	CCRIS	0	-1		Cc1nc(N)nc(N)n1	JAPAN CHEMICAL INDUSTRY ECOLOGY- TOXICOLOGY AND INFORMATION CENTER,JAPAN, MUTAGENICITY TEST DATA OF EXISTING CHEMICAL SUBSTANCES BASED ON THETOXICITY INVESTIGATION OF THE INDUSTRIAL SAFETY AND HEALTH LAW,1996
1007-28-9	EPA1	0	-1		CCNc1nc(N)nc(Cl)n1	KAZIUS, J, MCGUIRE, R AND BURSI, R. DERIVATION AND VALIDATION OF TOXICOPHORES FOR MUTAGENICITY PREDICTION. J. MED. CHEM. 48: 312-320, 2005
64188-65-4	CCRIS	1	-1		C1CCC(CC1)N2C3C2c4ccccc4c5ccccc35	GLATT,H, SHTELZER,S, SHERADSKY,T, BLUM,J AND OESCH,F, MUTAGENICITY OFN-SUBSTITUTED PHENANTHRENE 9,10-IMINES IN SALMONELLA TYPHIMURIUM AND CHINESEHAMSTER V-79 CELLS,ENVIRON. MUTAGEN. 8(6):829-837, 1986
122-56-5	CCRIS	1	-1		CCCCB(CCCC)CCCC	SHORT-TERM TEST PROGRAM SPONSORED BY THE DIVISION OF CANCER BIOLOGY,NATIONAL CANCER INSTITUTE, MS. ELLEN ZAIKA, ASSISTANT PROJECT OFFICER , p.Y92
111348-61-9	CCRIS	1	-1		CC(=O)NC(CSC(=C(Cl)Cl)Cl)C(=O)O	VAMVAKAS,S, DEKANT,W, BERTHOLD,K, SCHMIDT,S, WILD,D AND HENSCHLER,D,ENZYMATIC TRANSFORMATION OF MERCAPTURIC ACIDS DERIVED FROM HALOGENATED ALKENESTO REACTIVE AND MUTAGENIC INTERMEDIATES, BIOCHEM. PHARMACOL. 36(17):2741-2748,1987
29350-73-0	VITIC	1	-1		CC(C)[C@@H]1CC[C@H](C)[C@@H]2CC[C@H](C)C[C@@H]12	JUDSON, PN, COOKE, PA, DOERRER, NG, GREENE, N, HANZLIK, RP, HARDY, C, HARTMANN, A, HINCHLIFFE, D, HOLDER, J, MUELLER, L, STEGER-HARTMANN, T, ROTHFUSS, A, SMITH, M, THOMAS, K, VESSEY, JD AND ZEIGER E. TOWARDS THE CREATION OF AN INTERNATIONAL TOXICOLOGY INFORMATION CENTRE. TOXICOLOGY 213(1-2):117-28, 2005
63980-20-1	EPA1	1	-1		CCNN=NCC	KAZIUS, J, MCGUIRE, R AND BURSI, R. DERIVATION AND VALIDATION OF TOXICOPHORES FOR MUTAGENICITY PREDICTION. J. MED. CHEM. 48: 312-320, 2005
554-84-7	CCRIS	1	-1	NITROPHOM	Oc1cccc(c1)[N+](=O)[O-]	KAWAI,A, GOTO,S, MATSUMOTO,Y AND MATSUSHITA,H, MUTAGENICITY OFALIPHATIC AND AROMATIC NITRO COMPOUNDS, SANGYO IGAKU 29(1):34-55,1987
13177-32-7	CCRIS	1	-1		[O-][N+](=O)c1ccc2c(c1)c3cccc4cccc2c34	VANCE,WA AND LEVIN,DE, STRUCTURAL FEATURES OF NITROAROMATICS THATDETERMINE MUTAGENIC ACTIVITY IN SALMONELLA TYPHIMURIUM, ENVIRON. MUTAGEN.6(6):797-811, 1984
98-00-0	VITIC	0	-1		OCc1occc1	JUDSON, PN, COOKE, PA, DOERRER, NG, GREENE, N, HANZLIK, RP, HARDY, C, HARTMANN, A, HINCHLIFFE, D, HOLDER, J, MUELLER, L, STEGER-HARTMANN, T, ROTHFUSS, A, SMITH, M, THOMAS, K, VESSEY, JD AND ZEIGER E. TOWARDS THE CREATION OF AN INTERNATIONAL TOXICOLOGY INFORMATION CENTRE. TOXICOLOGY 213(1-2):117-28, 2005
NOCAS_M204	EPA1	1	-1		C(Cc1ccc(cc1)c2ccccc2)[C@H]3CO3	KAZIUS, J, MCGUIRE, R AND BURSI, R. DERIVATION AND VALIDATION OF TOXICOPHORES FOR MUTAGENICITY PREDICTION. J. MED. CHEM. 48: 312-320, 2005
37515-51-8	EPA1	1	-1		Oc1cc2c3ccccc3ccc2c4ccccc14	KAZIUS, J, MCGUIRE, R AND BURSI, R. DERIVATION AND VALIDATION OF TOXICOPHORES FOR MUTAGENICITY PREDICTION. J. MED. CHEM. 48: 312-320, 2005
842-07-9	VITIC	1	-1	SUDAN-1	Oc1ccc2ccccc2c1N=Nc3ccccc3	JUDSON, PN, COOKE, PA, DOERRER, NG, GREENE, N, HANZLIK, RP, HARDY, C, HARTMANN, A, HINCHLIFFE, D, HOLDER, J, MUELLER, L, STEGER-HARTMANN, T, ROTHFUSS, A, SMITH, M, THOMAS, K, VESSEY, JD AND ZEIGER E. TOWARDS THE CREATION OF AN INTERNATIONAL TOXICOLOGY INFORMATION CENTRE. TOXICOLOGY 213(1-2):117-28, 2005
NOCAS_M566	EPA1	0	-1		N[C@@H]1CC[C@@H](C[C@@H]2CC[C@@H](N)CC2)CC1	KAZIUS, J, MCGUIRE, R AND BURSI, R. DERIVATION AND VALIDATION OF TOXICOPHORES FOR MUTAGENICITY PREDICTION. J. MED. CHEM. 48: 312-320, 2005
2213-00-5	CCRIS	1	-1		COC(=O)C12CC1(C=O)C(=CC3CC(C)(C)CC23)C=O	STERNER,O, CARTER,RE AND NILSSON,LM, STRUCTURE-ACTIVITY RELATIONSHIPSFOR UNSATURATED DIALDEHYDES 1. THE MUTAGENIC ACTIVITY OF 18 COMPOUNDS IN THESALMONELLA/MICROSOME ASSAY, MUTAT. RES. 188(3):169-174, 1987
535-11-5	CCRIS	1	-1		CCOC(=O)C(C)Br	DOLZANI,L, TAMARO,M, LAGATOLLA,C, MONTI-BRAGADIN,C, CAVICCHIONI,G,MARCHETTI,P AND D'ANGELI,F, STRUCTURE-ACTIVITY RELATIONSHIP IN THE MUTAGENICEFFECT OF CHIRAL OR RACEMIC 2-BROMOPROPANAMIDES ON SALMONELLA TYPHIMURIUM,ENVIRON. MOL. MUTAGEN. 19(4):311-315, 1992
21362-69-6	CCRIS	0	1		COC1(CCCC1)OC2CCC3C4CCC5CC6SC6CC5(C)C4CCC23C	SAKAMOTO,Y, FUJIKAWA,K, NAGAYABU,O, YAMAMOTO,KS AND SAMEJIMA,K, TRIPLESHORT-TERM TESTS WITH BACTERIA AND DROSOPHILA FOR ASSESSMENT OF MUTAGENICITY OFANTINEOPLASTICS, TAKEDA KENKYUSHOHO 44(1/2):96-116, 1985
92280-01-8	CCRIS	1	-1		CCN(CCCl)CCCNc1c2CCCCc2nc3ccccc13	DEMARINI,DM, PHAM,HN, KATZ,AJ AND BROCKMAN,HE, RELATIONSHIPS BETWEENSTRUCTURES AND MUTAGENIC POTENCIES OF 16 HETEROCYCLIC NITROGEN MUSTARDS (ICRCOMPOUNDS) IN SALMONELLA TYPHIMURIUM, MUTAT. RES. 136(3):185-199,1984
145763-35-5	CCRIS	1	-1		C\C(=C/C(=C/C1=CCOC1=O)/C)\C=C\C=C(/C)\C(=O)C23OC2C(O)(CCO)NC3=O	ZHU,B AND JEFFREY,AM, FUSARIN C: ISOLATION AND IDENTIFICATION OF TWOMICROSOMAL METABOLITES, CHEM. RES. TOXICOL. 6(1):97-101, 1993
944-22-9	EPA3	0	-1		CCO[P@](=S)(CC)Sc1ccccc1	FENG, J, LURATI, L, OUYANG, H, ROBINSON, T, WANG, Y, YUAN, S AND YOUNG, S. PREDICTIVE TOXICOLOGY: BENCHMARKING MOLECULAR DESCRIPTORS AND STATISTICAL METHODS. J. CHEM. INF. COMPUT. SCI. 43: 1463-1470, 2003
5131-58-8	VITIC	1	-1		Nc1ccc(c(N)c1)[N+](=O)[O-]	JUDSON, PN, COOKE, PA, DOERRER, NG, GREENE, N, HANZLIK, RP, HARDY, C, HARTMANN, A, HINCHLIFFE, D, HOLDER, J, MUELLER, L, STEGER-HARTMANN, T, ROTHFUSS, A, SMITH, M, THOMAS, K, VESSEY, JD AND ZEIGER E. TOWARDS THE CREATION OF AN INTERNATIONAL TOXICOLOGY INFORMATION CENTRE. TOXICOLOGY 213(1-2):117-28, 2005
919-86-8	CCRIS	0	-1		CCSCCSP(=O)(OC)OC	GROVER,IS, DHINGRA,AK, ADHIKARI,N AND LADHAR,SS, GENOTOXICITY OFPESTICIDES AND PLANT SYSTEMS, PROG. CLIN. BIOL. RES. 340E(MUTAT. ENVIRON.,PT.E):91-106, 1990
118-90-1	VITIC	0	-1	TOLUATEOR	Cc1ccccc1C(=O)O	JUDSON, PN, COOKE, PA, DOERRER, NG, GREENE, N, HANZLIK, RP, HARDY, C, HARTMANN, A, HINCHLIFFE, D, HOLDER, J, MUELLER, L, STEGER-HARTMANN, T, ROTHFUSS, A, SMITH, M, THOMAS, K, VESSEY, JD AND ZEIGER E. TOWARDS THE CREATION OF AN INTERNATIONAL TOXICOLOGY INFORMATION CENTRE. TOXICOLOGY 213(1-2):117-28, 2005
26002-80-2	CCRIS	1	-1	PHENOTHRI	CC(=CC1C(C(=O)OCc2cccc(Oc3ccccc3)c2)C1(C)C)C	NISHI,K, TATSUO,N AND NISHIOKA,H, DNA DAMAGING CAPACITY ANDMUTAGENICITY OF PYRETHROID COMPOUNDS IN E. COLI DNA REPAIR ANDSALMONELLA/MICROSOME TESTS, SCI. ENG. REV. DOSHISHA UNIV. 26(2):93-99,1985
108-86-1	VITIC	0	-1	BROMOBENZ	Brc1ccccc1	JUDSON, PN, COOKE, PA, DOERRER, NG, GREENE, N, HANZLIK, RP, HARDY, C, HARTMANN, A, HINCHLIFFE, D, HOLDER, J, MUELLER, L, STEGER-HARTMANN, T, ROTHFUSS, A, SMITH, M, THOMAS, K, VESSEY, JD AND ZEIGER E. TOWARDS THE CREATION OF AN INTERNATIONAL TOXICOLOGY INFORMATION CENTRE. TOXICOLOGY 213(1-2):117-28, 2005
88-53-9	EPA1	0	-1		Cc1cc(N)c(cc1Cl)S(=O)(=O)O	KAZIUS, J, MCGUIRE, R AND BURSI, R. DERIVATION AND VALIDATION OF TOXICOPHORES FOR MUTAGENICITY PREDICTION. J. MED. CHEM. 48: 312-320, 2005
6088-51-3	VITIC	0	-1		Oc1ccc2cc(SSc3ccc4cc(O)ccc4c3)ccc2c1	JUDSON, PN, COOKE, PA, DOERRER, NG, GREENE, N, HANZLIK, RP, HARDY, C, HARTMANN, A, HINCHLIFFE, D, HOLDER, J, MUELLER, L, STEGER-HARTMANN, T, ROTHFUSS, A, SMITH, M, THOMAS, K, VESSEY, JD AND ZEIGER E. TOWARDS THE CREATION OF AN INTERNATIONAL TOXICOLOGY INFORMATION CENTRE. TOXICOLOGY 213(1-2):117-28, 2005
112022-06-7	EPA1	1	-1		CN(C)CCNC(=O)c1cccc2C(=O)c3ccccc3C(=O)c12	KAZIUS, J, MCGUIRE, R AND BURSI, R. DERIVATION AND VALIDATION OF TOXICOPHORES FOR MUTAGENICITY PREDICTION. J. MED. CHEM. 48: 312-320, 2005
60877-79-4	CCRIS	1	-1		Nc1snc2c(Cl)cc(Cl)cc12	ZANI,F, BELLOTTI,A AND MAZZA,P, BIOLOGICAL STUDIES ON2,1-BENZISOTHIAZOLE DERIVATIVES II. EVALUATION OF ANTIMICROBIAL AND GENOTOXICPROPERTIES OF BZ-NITRO-, 3-ETHYLACETATE-, 3-AMINO- AND 3-SUBSTITUTED AMINO2,1-BENZISOTHIAZOLES, FARMACO 49(11):713-719, 1994
154159-06-5	CCRIS	0	-1		ClCC1(C(Cl)Cl)C2CC(Cl)(Cl)C1(CC2(Cl)Cl)C(Cl)Cl	STEINBERG,M, KINOSHITA,FK AND BALLANTYNE,M,MUTAGENICITY STUDIES WITHTOXAPHENE CONGENERS, ORGANOHALOGEN COMPD. 35(ANALYSIS, CHLORINATED BORNANES,CHIRAL CONTAMINANTS, POLYMER ADDITIVES AND MONOMERS):243-246, 1998
602-06-2	EPA1	0	-1	SKYRIN	Cc1cc(O)c2C(=O)c3c(O)cc(O)c(c3C(=O)c2c1)c4c(O)cc(O)c5C(=O)c6c(O)cc(C)cc6C(=O)c45	KAZIUS, J, MCGUIRE, R AND BURSI, R. DERIVATION AND VALIDATION OF TOXICOPHORES FOR MUTAGENICITY PREDICTION. J. MED. CHEM. 48: 312-320, 2005
107-30-2	EPA2	0	-1		COCCl	HELMA, C, CRAMER, T, KRAMER, S, AND DE RAEDT, L, DATA MINING AND MACHINE LEARNING TECHNIQUES FOR THE IDENTIFICATION OF MUTAGENICITY INDUCING SUBSTRUCTURES AND STRUCTURE ACTIVITY RELATIONSHIPS OF NONCONGENERIC COMPOUNDS. J. CHEM. INF. COMPUT. SCI. 44: 1402-1411, 2004
59-89-2	VITIC	1	-1		O=NN1CCOCC1	JUDSON, PN, COOKE, PA, DOERRER, NG, GREENE, N, HANZLIK, RP, HARDY, C, HARTMANN, A, HINCHLIFFE, D, HOLDER, J, MUELLER, L, STEGER-HARTMANN, T, ROTHFUSS, A, SMITH, M, THOMAS, K, VESSEY, JD AND ZEIGER E. TOWARDS THE CREATION OF AN INTERNATIONAL TOXICOLOGY INFORMATION CENTRE. TOXICOLOGY 213(1-2):117-28, 2005
2479-46-1	EPA1	1	-1		Nc1ccc(Oc2cccc(Oc3ccc(N)cc3)c2)cc1	KAZIUS, J, MCGUIRE, R AND BURSI, R. DERIVATION AND VALIDATION OF TOXICOPHORES FOR MUTAGENICITY PREDICTION. J. MED. CHEM. 48: 312-320, 2005
101-54-2	VITIC	0	-1		Nc1ccc(Nc2ccccc2)cc1	JUDSON, PN, COOKE, PA, DOERRER, NG, GREENE, N, HANZLIK, RP, HARDY, C, HARTMANN, A, HINCHLIFFE, D, HOLDER, J, MUELLER, L, STEGER-HARTMANN, T, ROTHFUSS, A, SMITH, M, THOMAS, K, VESSEY, JD AND ZEIGER E. TOWARDS THE CREATION OF AN INTERNATIONAL TOXICOLOGY INFORMATION CENTRE. TOXICOLOGY 213(1-2):117-28, 2005
2849-98-1	EPA1	0	-1		CCCCCOC(=O)C(=C)C	KAZIUS, J, MCGUIRE, R AND BURSI, R. DERIVATION AND VALIDATION OF TOXICOPHORES FOR MUTAGENICITY PREDICTION. J. MED. CHEM. 48: 312-320, 2005
65-85-0	VITIC	0	-1	AMMONBENZ,BENZDIOLA,BENZOATE,BENZOATCA,JM-244,JM-2644,LITHIUMBZ,BENZOATEK,BENZOATNA	OC(=O)c1ccccc1	JUDSON, PN, COOKE, PA, DOERRER, NG, GREENE, N, HANZLIK, RP, HARDY, C, HARTMANN, A, HINCHLIFFE, D, HOLDER, J, MUELLER, L, STEGER-HARTMANN, T, ROTHFUSS, A, SMITH, M, THOMAS, K, VESSEY, JD AND ZEIGER E. TOWARDS THE CREATION OF AN INTERNATIONAL TOXICOLOGY INFORMATION CENTRE. TOXICOLOGY 213(1-2):117-28, 2005
5134-49-6	CCRIS	1	-1		Nc1ncnc2c1ncn2Cc3ccc(cc3)[N+](=O)[O-]	MATSUDA,A, AKASHI,M, OHARA,Y, WATAYA,Y, HAYATSU,H AND UEDA,T,MUTAGENICITY OF (P-NITROPHENYL)ADENINES IN SALMONELLA TYPHIMURIUM, MUTAT. RES.263(2):93-100, 1991
203-64-5	VITIC	1	-1		C1c2cccc3ccc4cccc1c4c23	JUDSON, PN, COOKE, PA, DOERRER, NG, GREENE, N, HANZLIK, RP, HARDY, C, HARTMANN, A, HINCHLIFFE, D, HOLDER, J, MUELLER, L, STEGER-HARTMANN, T, ROTHFUSS, A, SMITH, M, THOMAS, K, VESSEY, JD AND ZEIGER E. TOWARDS THE CREATION OF AN INTERNATIONAL TOXICOLOGY INFORMATION CENTRE. TOXICOLOGY 213(1-2):117-28, 2005
321-60-8	EPA1	0	-1		Fc1ccccc1c2ccccc2	KAZIUS, J, MCGUIRE, R AND BURSI, R. DERIVATION AND VALIDATION OF TOXICOPHORES FOR MUTAGENICITY PREDICTION. J. MED. CHEM. 48: 312-320, 2005
11097-69-1	EPA3	0	-1		Clc1ccc(cc1Cl)c2ccc(Cl)c(Cl)c2Cl	FENG, J, LURATI, L, OUYANG, H, ROBINSON, T, WANG, Y, YUAN, S AND YOUNG, S. PREDICTIVE TOXICOLOGY: BENCHMARKING MOLECULAR DESCRIPTORS AND STATISTICAL METHODS. J. CHEM. INF. COMPUT. SCI. 43: 1463-1470, 2003
58775-50-1	CCRIS	1	-1		CC(=CCc1ccc(O)c2C(=O)c3c(O)c4c(OC5OC=CC45O)cc3Oc12)C	KFIR,R, JOHANNSEN,E AND VLEGGAAR,R, MUTAGENIC ACTIVITY OF AUSTOCYSTINS- SECONDARY METABOLITES OF ASPERGILLUS USTUS,BULL. ENVIRON. CONTAM. TOXICOL.37(5):643-650, 1986
1222-05-5	CCRIS	0	-1		CC1COCc2cc3c(cc12)C(C)(C)C(C)C3(C)C	API,AM AND SAN,RHC, GENOTOXICITY TESTS WITH6-ACETYL-1,1,2,4,4,7-HEXAMETHYLTETRALINE AND1,3,4,6,7,8-HEXAHYDRO-4,6,6,7,8,8-HEXAMETHYLCYCLOPENTA-GAMMA-2-BENZOPYRAN,MUTAT. RES. 446(1):67-81, 1999
50892-23-4	EPA1	0	-1	PIRINIXAT	Cc1cccc(Nc2cc(Cl)nc(SCC(=O)O)n2)c1C	KAZIUS, J, MCGUIRE, R AND BURSI, R. DERIVATION AND VALIDATION OF TOXICOPHORES FOR MUTAGENICITY PREDICTION. J. MED. CHEM. 48: 312-320, 2005
3025-77-2	VITIC	1	-1		Nc1ccc2ccccc2c1N=Nc3ccc(cc3)[N+](=O)[O-]	JUDSON, PN, COOKE, PA, DOERRER, NG, GREENE, N, HANZLIK, RP, HARDY, C, HARTMANN, A, HINCHLIFFE, D, HOLDER, J, MUELLER, L, STEGER-HARTMANN, T, ROTHFUSS, A, SMITH, M, THOMAS, K, VESSEY, JD AND ZEIGER E. TOWARDS THE CREATION OF AN INTERNATIONAL TOXICOLOGY INFORMATION CENTRE. TOXICOLOGY 213(1-2):117-28, 2005
25316-40-9	CCRIS	1	-1		COc1cccc2C(=O)c3c(O)c4CC(O)(CC(OC5CC(N)C(O)C(C)O5)c4c(O)c3C(=O)c12)C(=O)CO	SAKAMOTO,Y, FUJIKAWA,K, NAGAYABU,O, YAMAMOTO,KS AND SAMEJIMA,K, TRIPLESHORT-TERM TESTS WITH BACTERIA AND DROSOPHILA FOR ASSESSMENT OF MUTAGENICITY OFANTINEOPLASTICS, TAKEDA KENKYUSHOHO 44(1/2):96-116, 1985
2467-03-0	CCRIS	0	-1		Oc1ccc(Cc2ccccc2O)cc1	JAPAN CHEMICAL INDUSTRY ECOLOGY- TOXICOLOGY AND INFORMATION CENTER,JAPAN, MUTAGENICITY TEST DATA OF EXISTING CHEMICAL SUBSTANCES BASED ON THETOXICITY INVESTIGATION OF THE INDUSTRIAL SAFETY AND HEALTH LAW, (SUPPL. 2),2000
2517-43-3	CCRIS	0	-1		COC(C)CCO	JAPAN CHEMICAL INDUSTRY ECOLOGY- TOXICOLOGY AND INFORMATION CENTER,JAPAN, MUTAGENICITY TEST DATA OF EXISTING CHEMICAL SUBSTANCES BASED ON THETOXICITY INVESTIGATION OF THE INDUSTRIAL SAFETY AND HEALTH LAW, (SUPPL. 2),2000
71708-92-4	EPA1	1	-1		CC(=O)N(O)c1ccc(Oc2ccccc2)cc1	KAZIUS, J, MCGUIRE, R AND BURSI, R. DERIVATION AND VALIDATION OF TOXICOPHORES FOR MUTAGENICITY PREDICTION. J. MED. CHEM. 48: 312-320, 2005
25058-17-7	CCRIS	0	-1		CC(C)(c1ccc(OP(O)O)cc1)c2ccc(OP(O)O)cc2	HACHIYA,N AND TAKIZAWA,Y, MUTAGENICITY OF PLASTIC ADDITIVES,HEN'IGENSEI SHIKEN 3(3):147-154, 1994
111-64-8	VITIC	1	-1		CCCCCCCC(=O)Cl	JUDSON, PN, COOKE, PA, DOERRER, NG, GREENE, N, HANZLIK, RP, HARDY, C, HARTMANN, A, HINCHLIFFE, D, HOLDER, J, MUELLER, L, STEGER-HARTMANN, T, ROTHFUSS, A, SMITH, M, THOMAS, K, VESSEY, JD AND ZEIGER E. TOWARDS THE CREATION OF AN INTERNATIONAL TOXICOLOGY INFORMATION CENTRE. TOXICOLOGY 213(1-2):117-28, 2005
5344-87-6	CCRIS	0	-1		CC(C)(C)C(Br)C(=O)Nc1ccccc1	DOLZANI,L, TAMARO,M, MONTI-BRAGADIN,C, CAVICCHIONI,G, VECCHIATI,G ANDD'ANGELI,F, SELECTIVE MUTAGENIC ACTIVITY OF 2-BROMO-PROPANAMIDES ON SALMONELLATYPHIMURIUM, MUTAT. RES. 172(1):29-36, 1986
138154-40-2	CCRIS	1	-1	DR9602746	CCN(CC)CCNc1ccc2nc(C)n3c4ccc(O)cc4C(=O)c1c23	BERGER,B, MARQUARDT,H AND WESTENDORF,J, PHARMACOLOGICAL ANDTOXICOLOGICAL ASPECTS OF NEW IMIDAZOACRIDINONE ANTITUMOR AGENTS, CANCER RES.56(9):2094-2104, 1996
139-94-6	EPA2	1	-1	NITHIAZID	CCNC(=O)Nc1ncc(s1)[N+](=O)[O-]	HELMA, C, CRAMER, T, KRAMER, S, AND DE RAEDT, L, DATA MINING AND MACHINE LEARNING TECHNIQUES FOR THE IDENTIFICATION OF MUTAGENICITY INDUCING SUBSTRUCTURES AND STRUCTURE ACTIVITY RELATIONSHIPS OF NONCONGENERIC COMPOUNDS. J. CHEM. INF. COMPUT. SCI. 44: 1402-1411, 2004
22897-08-1	EPA1	1	-1		COc1ccc(O)c2C(=O)c3c(OC)cc4O[C@@H]5OC=C[C@H]5c4c3Oc12	KAZIUS, J, MCGUIRE, R AND BURSI, R. DERIVATION AND VALIDATION OF TOXICOPHORES FOR MUTAGENICITY PREDICTION. J. MED. CHEM. 48: 312-320, 2005
71712-70-4	CCRIS	1	-1		[O-][N+](=O)c1cc2Oc3cc(Cl)c(Cl)cc3Oc2cc1Cl	DONNELLY,KC, JONES,DH AND SAFE,S, THE BACTERIAL MUTAGENICITY OFNITROPOLYCHLORINATED DIBENZO-P-DIOXINS, MUTAT. RES. 169(1-2):17-22,1986
80-62-6	EPA2	0	-1	EUDISPERT,EUDRAGIT,DR0015989,DR9801958	COC(=O)C(=C)C	HELMA, C, CRAMER, T, KRAMER, S, AND DE RAEDT, L, DATA MINING AND MACHINE LEARNING TECHNIQUES FOR THE IDENTIFICATION OF MUTAGENICITY INDUCING SUBSTRUCTURES AND STRUCTURE ACTIVITY RELATIONSHIPS OF NONCONGENERIC COMPOUNDS. J. CHEM. INF. COMPUT. SCI. 44: 1402-1411, 2004
102694-32-6	CCRIS	1	-1	STEMPHYL3	Oc1ccc2c3ccc(O)c4C(=O)C=C[C@@](O)([C@@H]5[C@H]6O[C@H]6C(=O)c1c25)c34	DAVIS,VM AND STACK,ME, MUTAGENICITY OF STEMPHYLTOXIN III, A METABOLITEOF ALTERNARIA ALTERNATA, APPL. ENVIRON. MICROBIOL. 57(1):180-182,1991
598-55-0	VITIC	0	-1		COC(=O)N	JUDSON, PN, COOKE, PA, DOERRER, NG, GREENE, N, HANZLIK, RP, HARDY, C, HARTMANN, A, HINCHLIFFE, D, HOLDER, J, MUELLER, L, STEGER-HARTMANN, T, ROTHFUSS, A, SMITH, M, THOMAS, K, VESSEY, JD AND ZEIGER E. TOWARDS THE CREATION OF AN INTERNATIONAL TOXICOLOGY INFORMATION CENTRE. TOXICOLOGY 213(1-2):117-28, 2005
135561-93-2	CCRIS	0	-1	DF-100	Cc1cc(C)n(n1)c2[nH]nc(NN)c3c4ccccc4nc23	LOPEZ-DE CERAIN,A, GARCIA,E, GULLON,A, ALVAREZ,T, LOSA,MJ AND MONGE,A,EVALUATION OF THE MUTAGENICITY OF 1-HYDRAZINO-4-(3,5-DIMETHYL-1-PYRAZOLYL)PYRIDAZINO[4,5-B]INDOLE, ARZNEIM.-FORSCH. 44(3):310-312, 1994
191861-17-3	CCRIS	1	-1		Fc1cnc2ccc3cccnc3c2c1	SAEKI,KI, KAWAI,H, KAWAZOE,Y AND HAKURA,A, DUAL STIMULATORY ANDINHIBITORY EFFECTS OF FLUORINE-SUBSTITUTION ON MUTAGENICITY: AND EXTENSION OFTHE ENAMINE EPOXIDE THEORY FOR ACTIVATION OF THE QUINOLINE NUCLEUS, BIOL. PHARM.BULL. 20(6):646-650, 1997
64216-20-2	VITIC	1	-1		SC(NC(=O)NC(S)c1nc2ccccc2s1)c3nc4ccccc4s3	JUDSON, PN, COOKE, PA, DOERRER, NG, GREENE, N, HANZLIK, RP, HARDY, C, HARTMANN, A, HINCHLIFFE, D, HOLDER, J, MUELLER, L, STEGER-HARTMANN, T, ROTHFUSS, A, SMITH, M, THOMAS, K, VESSEY, JD AND ZEIGER E. TOWARDS THE CREATION OF AN INTERNATIONAL TOXICOLOGY INFORMATION CENTRE. TOXICOLOGY 213(1-2):117-28, 2005
34331-95-8	EPA1	1	-1		Cc1c2ccccc2c(CBr)c3ccccc13	KAZIUS, J, MCGUIRE, R AND BURSI, R. DERIVATION AND VALIDATION OF TOXICOPHORES FOR MUTAGENICITY PREDICTION. J. MED. CHEM. 48: 312-320, 2005
3198-41-2	EPA1	1	-1		Nc1cccc2cc3CCCCc3nc12	KAZIUS, J, MCGUIRE, R AND BURSI, R. DERIVATION AND VALIDATION OF TOXICOPHORES FOR MUTAGENICITY PREDICTION. J. MED. CHEM. 48: 312-320, 2005
96-33-3	VITIC	0	-1	EUDRAGITS	COC(=O)C=C	JUDSON, PN, COOKE, PA, DOERRER, NG, GREENE, N, HANZLIK, RP, HARDY, C, HARTMANN, A, HINCHLIFFE, D, HOLDER, J, MUELLER, L, STEGER-HARTMANN, T, ROTHFUSS, A, SMITH, M, THOMAS, K, VESSEY, JD AND ZEIGER E. TOWARDS THE CREATION OF AN INTERNATIONAL TOXICOLOGY INFORMATION CENTRE. TOXICOLOGY 213(1-2):117-28, 2005
192705-52-5	CCRIS	1	-1		CC(=O)Nc1c(O)cc2c3ccccc3c4cccc1c24	SANGAIAH,R, RAMACHANDRAN,P, ZHANG,J AND BALL,LM, SYNTHESIS ANDBIOLOGICAL ACTIVITY OF METABOLITES OF ENVIRONMENTAL NITROARENES, POLYCYCLICAROMAT. COMPD. 11(1-4):283-290, 1996
94339-56-7	CCRIS	1	-1		OC1Cc2cc3ccc4cccc5ccc(c2C=C1)c3c45	CHIU,PL AND YANG,SK, METABOLISM OF 7,8-DIHYDROBENZO[A]PYRENE BY RATLIVER MICROSOMAL ENZYMES AND MUTAGENICITY OF METABOLITES, CANCER RES. 46(10):5084-5094, 1986
115664-59-0	CCRIS	1	-1		Oc1ccc2c(c1)c3ccc(c4cccc2c34)[N+](=O)[O-]	CONSOLO,MC, ANDERS,M AND HOWARD,PC, MUTAGENICITY OF THE PHENOLICMICROSOMAL METABOLITES OF 3-NITROFLUORANTHENE AND 1-NITROPYRENE IN STRAINS OFSALMONELLA TYPHIMURIUM, MUTAT. RES. 210(2):263-269, 1989
97509-29-0	CCRIS	0	-1		OC1C=Cc2cc3ccccc3c(c2C1O)[N+](=O)[O-]	FU,PP, VON TUNGELN,LS AND CHOU,MW, METABOLISM OF 9-NITROANTHRACENE BYRAT LIVER MICROSOMES: IDENTIFICATION AND MUTAGENICITY OF METABOLITES,CARCINOGENESIS 6(5):753-757, 1985
5858-81-1	EPA1	0	-1	LITHOLRUB	Cc1ccc(N=Nc2c(O)c(cc3ccccc23)C(=O)O)c(c1)S(=O)(=O)O	KAZIUS, J, MCGUIRE, R AND BURSI, R. DERIVATION AND VALIDATION OF TOXICOPHORES FOR MUTAGENICITY PREDICTION. J. MED. CHEM. 48: 312-320, 2005
1733-13-7	CCRIS	0	-1		CN=C1C=CC(=C(c2ccc(cc2)N(C)C)c3ccc(cc3)N(C)C)C=C1	AIDOO,A, GAO,N, NEFT,RE, SCHOL,HM, HASS,BS, MINOR,TY AND HEFLICH,RH,EVALUATION OF THE GENOTOXICITY OF GENTIAN VIOLET IN BACTERIAL AND MAMMALIAN CELLSYSTEMS, TERATOG., CARCINOG., MUTAGEN. 10(6):449-462, 1990
56986-36-8	EPA3	1	-1		CCCCN(COC(=O)C)N=O	FENG, J, LURATI, L, OUYANG, H, ROBINSON, T, WANG, Y, YUAN, S AND YOUNG, S. PREDICTIVE TOXICOLOGY: BENCHMARKING MOLECULAR DESCRIPTORS AND STATISTICAL METHODS. J. CHEM. INF. COMPUT. SCI. 43: 1463-1470, 2003
93285-74-6	EPA1	1	-1		C1CCC2=C(C1)c3cc4ccccc4c5cc6ccccc6c2c35	KAZIUS, J, MCGUIRE, R AND BURSI, R. DERIVATION AND VALIDATION OF TOXICOPHORES FOR MUTAGENICITY PREDICTION. J. MED. CHEM. 48: 312-320, 2005
22788-18-7	CCRIS	1	-1	CARBOXYPH	NP(=O)(OCCC(=O)O)N(CCCl)CCCl	WINCKLER,K, OBE,G, MADLE,S AND NAU,H, MUTAGENIC ACTIVITIES OFCYCLOPHOSPHAMIDE (NSC-26271) AND ITS MAIN METABOLITES IN SALMONELLA TYPHIMURIUM,HUMAN PERIPHERAL LYMPHOCYTES AND CHINESE HAMSTER OVARY CELLS, MUTAT. RES.129(1):47-55, 1984
94887-71-5	CCRIS	0	-1		Nc1c(O)cc(Cc2cc(Cl)c(N)c(OS(=O)(=O)O)c2)cc1Cl	MANIS,MO AND BRASELTON,WE JR, STRUCTURE ELUCIDATION AND IN VITROREACTIVITY OF THE MAJOR METABOLITE OF 4,4'-METHYLENEBIS(2-CHLOROANILINE)(MBOCA)IN CANINE URINE, FUNDAM. APPL. TOXICOL. 4(6):1000-1008, 1984
15980-15-1	EPA1	0	-1		C1CSCCO1	KAZIUS, J, MCGUIRE, R AND BURSI, R. DERIVATION AND VALIDATION OF TOXICOPHORES FOR MUTAGENICITY PREDICTION. J. MED. CHEM. 48: 312-320, 2005
636-21-5	VITIC	1	-1		Cc1ccccc1N	JUDSON, PN, COOKE, PA, DOERRER, NG, GREENE, N, HANZLIK, RP, HARDY, C, HARTMANN, A, HINCHLIFFE, D, HOLDER, J, MUELLER, L, STEGER-HARTMANN, T, ROTHFUSS, A, SMITH, M, THOMAS, K, VESSEY, JD AND ZEIGER E. TOWARDS THE CREATION OF AN INTERNATIONAL TOXICOLOGY INFORMATION CENTRE. TOXICOLOGY 213(1-2):117-28, 2005
486-25-9	EPA1	0	-1		O=C1c2ccccc2c3ccccc13	KAZIUS, J, MCGUIRE, R AND BURSI, R. DERIVATION AND VALIDATION OF TOXICOPHORES FOR MUTAGENICITY PREDICTION. J. MED. CHEM. 48: 312-320, 2005
286-62-4	CCRIS	0	-1		C1CCCC2OC2CC1	VON DER HUDE,W, SEELBACH,A, BASLER,A, EPOXIDES: COMPARISON OF THEINDUCTION OF SOS REPAIR IN ESCHERICHIA COLI PQ37 AND THE BACTERIAL MUTAGENICITYIN THE AMES TEST, MUTAT. RES. 231(2):205-18, 1990
106589-50-8	EPA1	1	-1		C1Cc2c(C=C1)ccc3nc4ccc5ccccc5c4cc23	KAZIUS, J, MCGUIRE, R AND BURSI, R. DERIVATION AND VALIDATION OF TOXICOPHORES FOR MUTAGENICITY PREDICTION. J. MED. CHEM. 48: 312-320, 2005
110004-96-1	CCRIS	0	-1		CS(=O)(=O)Nc1ccc(Nc2c3ccc(cc3nc4ccc(cc24)N=N#N)N=N#N)cc1	IWAMOTO,Y, FERGUSON,LR, POGAI,HB, UZUHASHI,T, KURITA,A, YANGIHARA,YAND DENNY, WA, MUTAGENIC ACTIVITIES OF AZIDO ANALOGS OF AMSACRINE AND OTHER9-ANILINOACRIDINES IN SALMONELLA TYPHIMURIUM AND THEIR ENHANCEMENT BYPHOTOIRRADIATION, MUTAT. RES. 280(4):233-244, 1992
154-69-8	VITIC	0	-1	TRIPELENN,TRIPELCIT,TRIPELHCL	CN(C)CCN(Cc1ccccc1)c2ccccn2	JUDSON, PN, COOKE, PA, DOERRER, NG, GREENE, N, HANZLIK, RP, HARDY, C, HARTMANN, A, HINCHLIFFE, D, HOLDER, J, MUELLER, L, STEGER-HARTMANN, T, ROTHFUSS, A, SMITH, M, THOMAS, K, VESSEY, JD AND ZEIGER E. TOWARDS THE CREATION OF AN INTERNATIONAL TOXICOLOGY INFORMATION CENTRE. TOXICOLOGY 213(1-2):117-28, 2005
64356-85-0	CCRIS	1	-1		C\C=C(/Cl)\C1=CC(=O)C23CC2C(C)(C)OC3(O)C1=O	STADLER,M, ANKE,H AND STERNER,O, METABOLITES WITH NEMATICIDAL ANDANTIMICROBIAL ACTIVITIES FROM THE ASCOMYCETE LACHNUM PAPYRACEUM (KARST.) KARST.V. PRODUCTION, ISOLATION AND BIOLOGICAL ACTIVITIES OF BROMINE-CONTAININGMYCORRHIZIN AND LACHNUMON DERIVATIVES AND FOUR ADDITIONAL NEW BIOACTIVEMETABOLITES, J. ANTIBIOT. 48(2):149-153, 1995
59-05-2	EPA2	0	-1		CN(Cc1cnc2nc(N)nc(N)c2n1)c3ccc(cc3)C(=O)NC(CCC(=O)O)C(=O)O	HELMA, C, CRAMER, T, KRAMER, S, AND DE RAEDT, L, DATA MINING AND MACHINE LEARNING TECHNIQUES FOR THE IDENTIFICATION OF MUTAGENICITY INDUCING SUBSTRUCTURES AND STRUCTURE ACTIVITY RELATIONSHIPS OF NONCONGENERIC COMPOUNDS. J. CHEM. INF. COMPUT. SCI. 44: 1402-1411, 2004
103-69-5	VITIC	0	-1		CCNc1ccccc1	JUDSON, PN, COOKE, PA, DOERRER, NG, GREENE, N, HANZLIK, RP, HARDY, C, HARTMANN, A, HINCHLIFFE, D, HOLDER, J, MUELLER, L, STEGER-HARTMANN, T, ROTHFUSS, A, SMITH, M, THOMAS, K, VESSEY, JD AND ZEIGER E. TOWARDS THE CREATION OF AN INTERNATIONAL TOXICOLOGY INFORMATION CENTRE. TOXICOLOGY 213(1-2):117-28, 2005
52411-33-3	EPA1	1	-1		Nc1ccccc1SCCSc2ccccc2N	KAZIUS, J, MCGUIRE, R AND BURSI, R. DERIVATION AND VALIDATION OF TOXICOPHORES FOR MUTAGENICITY PREDICTION. J. MED. CHEM. 48: 312-320, 2005
89-73-6	EPA3	1	-1	SALHYXATE	ONC(=O)c1ccccc1O	FENG, J, LURATI, L, OUYANG, H, ROBINSON, T, WANG, Y, YUAN, S AND YOUNG, S. PREDICTIVE TOXICOLOGY: BENCHMARKING MOLECULAR DESCRIPTORS AND STATISTICAL METHODS. J. CHEM. INF. COMPUT. SCI. 43: 1463-1470, 2003
603-85-0	CCRIS	0	-1		Nc1c(O)cccc1[N+](=O)[O-]	SHAHIN,MM, MUTAGENICITY EVALUATION OF NITROANILINES ANDNITROAMINOPHENOLS IN SALMONELLA TYPHIMURIUM, INT. J. COSMET. SCI. 7(6):277-289,1985
74518-99-3	CCRIS	0	-1		CC(C)(C)c1ccc(\C=C\c2ccc(N)cc2)cc1	LUDOLPH,B KLEIN,M ERDINGER,L AND BOCHE,G, THE EFFECTS OF 4'-ALKYLSUBSTITUENTS ON THE MUTAGENIC ACTIVITY OF 4-AMINO- AND 4-NITROSTILBENES INSALMONELLA TYPHIMURIUM, MUTAT. RES. 491(1-2):195-209, 2001
1703-58-8	EPA3	1	-1		OC(=O)C[C@H]([C@H](CC(=O)O)C(=O)O)C(=O)O	FENG, J, LURATI, L, OUYANG, H, ROBINSON, T, WANG, Y, YUAN, S AND YOUNG, S. PREDICTIVE TOXICOLOGY: BENCHMARKING MOLECULAR DESCRIPTORS AND STATISTICAL METHODS. J. CHEM. INF. COMPUT. SCI. 43: 1463-1470, 2003
83-32-9	VITIC	0	-1		C1Cc2cccc3cccc1c23	JUDSON, PN, COOKE, PA, DOERRER, NG, GREENE, N, HANZLIK, RP, HARDY, C, HARTMANN, A, HINCHLIFFE, D, HOLDER, J, MUELLER, L, STEGER-HARTMANN, T, ROTHFUSS, A, SMITH, M, THOMAS, K, VESSEY, JD AND ZEIGER E. TOWARDS THE CREATION OF AN INTERNATIONAL TOXICOLOGY INFORMATION CENTRE. TOXICOLOGY 213(1-2):117-28, 2005
107210-40-2	CCRIS	1	-1		CN(C)CCCNc1c2ccccc2nc3c(ccc(c13)[N+](=O)[O-])N(CCO)CCO	FERGUSON,LR, DENNY,WA AND O'ROURKE,SM, MUTAGENIC ACTIVITY OFNITRACRINE DERIVATIVES IN SALMONELLA TYPHIMURIUM: RELATIONSHIP TO DRUGPHYSICOCHEMICAL PARAMETERS, AND TO BACTERIAL UVRB AND RECA GENES AND PLASMIDPKM101, MUTAT. RES. 223(1):13-22, 1989
7696-62-0	EPA1	1	-1		CCCCOc1ccc(cc1)N=O	KAZIUS, J, MCGUIRE, R AND BURSI, R. DERIVATION AND VALIDATION OF TOXICOPHORES FOR MUTAGENICITY PREDICTION. J. MED. CHEM. 48: 312-320, 2005
88-51-7	EPA1	1	-1		Cc1cc(c(N)cc1Cl)S(=O)(=O)O	KAZIUS, J, MCGUIRE, R AND BURSI, R. DERIVATION AND VALIDATION OF TOXICOPHORES FOR MUTAGENICITY PREDICTION. J. MED. CHEM. 48: 312-320, 2005
63-75-2	EPA1	1	-1	ARECOLINE,ARECOLHBR	COC(=O)C1=CCCN(C)C1	KAZIUS, J, MCGUIRE, R AND BURSI, R. DERIVATION AND VALIDATION OF TOXICOPHORES FOR MUTAGENICITY PREDICTION. J. MED. CHEM. 48: 312-320, 2005
27108-42-5	EPA1	1	-1		CNC(=O)ON	KAZIUS, J, MCGUIRE, R AND BURSI, R. DERIVATION AND VALIDATION OF TOXICOPHORES FOR MUTAGENICITY PREDICTION. J. MED. CHEM. 48: 312-320, 2005
79-10-7	VITIC	0	-1	ACRYLATE,FERACRYL,HIVISW105,SUMIKAGEL	OC(=O)C=C	JUDSON, PN, COOKE, PA, DOERRER, NG, GREENE, N, HANZLIK, RP, HARDY, C, HARTMANN, A, HINCHLIFFE, D, HOLDER, J, MUELLER, L, STEGER-HARTMANN, T, ROTHFUSS, A, SMITH, M, THOMAS, K, VESSEY, JD AND ZEIGER E. TOWARDS THE CREATION OF AN INTERNATIONAL TOXICOLOGY INFORMATION CENTRE. TOXICOLOGY 213(1-2):117-28, 2005
141-82-2	VITIC	0	-1	DR9803837,JM-40,MALONATCA,MALONATE,NSC146067	OC(=O)CC(=O)O	JUDSON, PN, COOKE, PA, DOERRER, NG, GREENE, N, HANZLIK, RP, HARDY, C, HARTMANN, A, HINCHLIFFE, D, HOLDER, J, MUELLER, L, STEGER-HARTMANN, T, ROTHFUSS, A, SMITH, M, THOMAS, K, VESSEY, JD AND ZEIGER E. TOWARDS THE CREATION OF AN INTERNATIONAL TOXICOLOGY INFORMATION CENTRE. TOXICOLOGY 213(1-2):117-28, 2005
110-62-3	VITIC	0	-1		CCCCC=O	JUDSON, PN, COOKE, PA, DOERRER, NG, GREENE, N, HANZLIK, RP, HARDY, C, HARTMANN, A, HINCHLIFFE, D, HOLDER, J, MUELLER, L, STEGER-HARTMANN, T, ROTHFUSS, A, SMITH, M, THOMAS, K, VESSEY, JD AND ZEIGER E. TOWARDS THE CREATION OF AN INTERNATIONAL TOXICOLOGY INFORMATION CENTRE. TOXICOLOGY 213(1-2):117-28, 2005
21711-71-7	EPA1	1	-1		O=Nc1ccccc1c2ccccc2	KAZIUS, J, MCGUIRE, R AND BURSI, R. DERIVATION AND VALIDATION OF TOXICOPHORES FOR MUTAGENICITY PREDICTION. J. MED. CHEM. 48: 312-320, 2005
108612-45-9	EPA1	0	-1		CN(C1CCN(CC1)c2nc3ccccc3n2Cc4ccc(F)cc4)c5nccc(O)n5	KAZIUS, J, MCGUIRE, R AND BURSI, R. DERIVATION AND VALIDATION OF TOXICOPHORES FOR MUTAGENICITY PREDICTION. J. MED. CHEM. 48: 312-320, 2005
74407-29-7	CCRIS	0	-1	SA-679	CSC(C)(C)C(=O)NC(CS)C(=O)O	MORIKAWA,K, YAMAUCHI,H AND ISO,T, MUTAGENICITY TESTS ON N-(2-MERCAPTO-2-METHYLPROPIONYL)-L-CYSTEINE (SA96), IYAKUHIN KENKYU 16(4):784-792,1985
4685-14-7	EPA1	0	-1	PARAQUAT,PARAQUDCL	C[n+]1ccc(cc1)c2cc[n+](C)cc2	KAZIUS, J, MCGUIRE, R AND BURSI, R. DERIVATION AND VALIDATION OF TOXICOPHORES FOR MUTAGENICITY PREDICTION. J. MED. CHEM. 48: 312-320, 2005
66927-03-5	CCRIS	1	-1		OC(CN=N#N)C(O)C(O)C(O)C=O	GICHNER,T, HOLY,A, SPASSOVA,M, VELEMINSKY,J AND GRUZ,P, THEMUTAGENICITY OF AZIDO DERIVATIVES OF MONOSACCHARIDES AND ALCOHOLS AND OFN-(3-AZIDO-2- HYDROXYPROPYL) DERIVATIVES OF PURINES AND PYRIMIDINES INARABIDOPSIS THALIANA AND IN SALMONELLA TYPHIMURIUM, MUTAGENESIS 6(1):55-58,1991
149862-56-6	CCRIS	0	-1		CCCCCNc1snc2ccccc12	ZANI,F, BELLOTTI,A AND MAZZA,P, BIOLOGICAL STUDIES ON2,1-BENZISOTHIAZOLE DERIVATIVES II. EVALUATION OF ANTIMICROBIAL AND GENOTOXICPROPERTIES OF BZ-NITRO-, 3-ETHYLACETATE-, 3-AMINO- AND 3-SUBSTITUTED AMINO2,1-BENZISOTHIAZOLES, FARMACO 49(11):713-719, 1994
105-74-8	EPA1	0	-1		CCCCCCCCCCCC(=O)OOC(=O)CCCCCCCCCCC	KAZIUS, J, MCGUIRE, R AND BURSI, R. DERIVATION AND VALIDATION OF TOXICOPHORES FOR MUTAGENICITY PREDICTION. J. MED. CHEM. 48: 312-320, 2005
1325-37-7	VITIC	0	-1		Cc1ccc(cc1S(=O)(=O)O)[N+](=O)[O-]	JUDSON, PN, COOKE, PA, DOERRER, NG, GREENE, N, HANZLIK, RP, HARDY, C, HARTMANN, A, HINCHLIFFE, D, HOLDER, J, MUELLER, L, STEGER-HARTMANN, T, ROTHFUSS, A, SMITH, M, THOMAS, K, VESSEY, JD AND ZEIGER E. TOWARDS THE CREATION OF AN INTERNATIONAL TOXICOLOGY INFORMATION CENTRE. TOXICOLOGY 213(1-2):117-28, 2005
98-47-5	CCRIS	0	-1		OS(=O)(=O)c1cccc(c1)[N+](=O)[O-]	KAWAI,A, GOTO,S, MATSUMOTO,Y AND MATSUSHITA,H, MUTAGENICITY OFALIPHATIC AND AROMATIC NITRO COMPOUNDS, SANGYO IGAKU 29(1):34-55,1987
121-00-6	EPA1	0	-1	BHA-3	COc1ccc(O)c(c1)C(C)(C)C	KAZIUS, J, MCGUIRE, R AND BURSI, R. DERIVATION AND VALIDATION OF TOXICOPHORES FOR MUTAGENICITY PREDICTION. J. MED. CHEM. 48: 312-320, 2005
54455-37-7	CCRIS	1	-1		[O-][N+](=O)c1ccc2C(=O)N(CCl)C(=O)c2c1	AZUMA,S, KISHINO,S, KATAYAMA,S, AKAHORI,Y AND MATSUSHITA,H,MUTAGENICITY OF 12 HPLC LABELING REAGENTS FOR ANALYZING CARBOXYL COMPOUNDS,KANKYO KAGAKU 7(2):249-255, 1997
21145-77-7	CCRIS	0	-1		CC1CC(C)(C)c2cc(C(=O)C)c(C)cc2C1(C)C	API,AM AND SAN,RHC, GENOTOXICITY TESTS WITH6-ACETYL-1,1,2,4,4,7-HEXAMETHYLTETRALINE AND1,3,4,6,7,8-HEXAHYDRO-4,6,6,7,8,8-HEXAMETHYLCYCLOPENTA-GAMMA-2-BENZOPYRAN,MUTAT. RES. 446(1):67-81, 1999
24471-48-5	EPA1	1	-1		OCc1cc2ccc3cccc4ccc(c1)c2c34	KAZIUS, J, MCGUIRE, R AND BURSI, R. DERIVATION AND VALIDATION OF TOXICOPHORES FOR MUTAGENICITY PREDICTION. J. MED. CHEM. 48: 312-320, 2005
145142-70-7	CCRIS	1	-1		CCCCON(OC(=O)C)C(=O)c1ccc(cc1)c2ccccc2	BONIN,AM BANKS,TM CAMPBELL,JJ GLOVER,SA HAMMOND,GP PRAKASH,AS ANDROWBOTTOM,CA, MUTAGENICITY OF ELECTROPHILIC N-ACYLOXY-N-ALKOXYAMIDES, MUTAT.RES. 494(1-2):115-134, 2001
68-23-5	EPA1	0	1		C[C@]12CC[C@H]3[C@@H](CCC4=C3CCC(=O)C4)[C@H]1CC[C@@]2(O)C#C	KAZIUS, J, MCGUIRE, R AND BURSI, R. DERIVATION AND VALIDATION OF TOXICOPHORES FOR MUTAGENICITY PREDICTION. J. MED. CHEM. 48: 312-320, 2005
91-15-6	CCRIS	0	-1		N#Cc1ccccc1C#N	JAPAN CHEMICAL INDUSTRY ECOLOGY- TOXICOLOGY AND INFORMATION CENTER,JAPAN, MUTAGENICITY TEST DATA OF EXISTING CHEMICAL SUBSTANCES BASED ON THETOXICITY INVESTIGATION OF THE INDUSTRIAL SAFETY AND HEALTH LAW,1996
142783-37-7	CCRIS	0	-1		CC(=O)Nc1cc(ccc1C)N=[N+]([O-])c2ccc(C)c(NC(=O)C)c2	SAYAMA,M, MORI,M, NAKADA,Y, KAGAMIMORI,S AND KOZUKA,H, METABOLISM OF2,4-DINITROTOLUENE BY SALMONELLA TYPHIMURIUM STRAINS TA98, TA98NR ANDTA98/1,8-DNP6, AND MUTAGENICITY OF THE METABOLITES OF 2,4-DINITROTOLUENE ANDRELATED COMPOUNDS TO STRAINS TA98 AND TA100, MUTAT. RES. 264(3):147-153,1991
123524-52-7	CCRIS	0	-1		CC(C)OC(=O)C1=C(C)N=C(N)C(=C(O)OC2CN(C2)C(c3ccccc3)c4ccccc4)C1c5cccc(c5)[N+](=O)[O-]	HIRANO,K, HAGIWARA,T, UCHIDA,T AND KAWAGUCHI,A, GENOTOXICITY TEST ONAZELNIDIPINE, YAKURI TO CHIRYO 25(SUPPL. 5):1101-1111, 1997
64431-93-2	EPA1	0	-1	DIPI	C1CN=C(N1)c2ccc(cc2)c3cc4ccc(cc4[nH]3)C5=NCCN5	KAZIUS, J, MCGUIRE, R AND BURSI, R. DERIVATION AND VALIDATION OF TOXICOPHORES FOR MUTAGENICITY PREDICTION. J. MED. CHEM. 48: 312-320, 2005
569-26-6	CCRIS	1	-1		CC1CC2C(Cc3c[nH]c4cccc2c34)N(C)C1	GLATT,H, PERTZ,H, KASPER,R AND EICH,E, CLAVINE ALKALOIDS ANDDERIVATIVES AS MUTAGENS DETECTED IN THE AMES TEST, ANTI-CANCER DRUGS3(6):609-614, 1992
2499-95-8	EPA1	0	-1		CCCCCCOC(=O)C=C	KAZIUS, J, MCGUIRE, R AND BURSI, R. DERIVATION AND VALIDATION OF TOXICOPHORES FOR MUTAGENICITY PREDICTION. J. MED. CHEM. 48: 312-320, 2005
70055-49-1	EPA1	0	-1	CB-10-277,DM-COOK	CN(C)N=Nc1ccc(cc1)C(=O)O	KAZIUS, J, MCGUIRE, R AND BURSI, R. DERIVATION AND VALIDATION OF TOXICOPHORES FOR MUTAGENICITY PREDICTION. J. MED. CHEM. 48: 312-320, 2005
98-07-7	VITIC	1	-1		ClC(Cl)(Cl)c1ccccc1	JUDSON, PN, COOKE, PA, DOERRER, NG, GREENE, N, HANZLIK, RP, HARDY, C, HARTMANN, A, HINCHLIFFE, D, HOLDER, J, MUELLER, L, STEGER-HARTMANN, T, ROTHFUSS, A, SMITH, M, THOMAS, K, VESSEY, JD AND ZEIGER E. TOWARDS THE CREATION OF AN INTERNATIONAL TOXICOLOGY INFORMATION CENTRE. TOXICOLOGY 213(1-2):117-28, 2005
10094-45-8	CCRIS	0	-1		CCCCCCCCCCCCCCCCCCNC(=O)CCCCCCCCCCC\C=C\CCCCCCCC	HACHIYA,N AND TAKIZAWA,Y, MUTAGENICITY OF PLASTIC ADDITIVES,HEN'IGENSEI SHIKEN 3(3):147-154, 1994
2880-49-1	CCRIS	0	-1	DR0008902	CC1(C)OC1COc2c3OC(=O)C=Cc3cc4ccoc24	UWAIFO,AO, THE MUTAGENICITIES OF SEVEN COUMARIN DERIVATIVES AND AFURAN DERIVATIVE (NIMBOLIDE) ISOLATED FROM THREE MEDICINAL PLANTS, J. TOXICOL.ENVIRON. HEALTH 13(4-6):521-530, 1984
551-88-2	CCRIS	0	-1		CCC(CC)[N+](=O)[O-]	CONAWAY,CC, HUSSAIN,NS, WAY,BM AND FIALA,ES, EVALUATION OF SECONDARYNITROALKANES, THEIR NITRONATES, PRIMARY NITROALKANES, NITROCARBINOLS, AND OTHERALIPHATIC NITRO COMPOUNDS IN THE AMES SALMONELLA ASSAY, MUTAT. RES.261(3):197-207, 1991
106532-63-2	CCRIS	1	-1		CCCC(=O)\N=C\1/SN(C(=O)CCC)c2ccc(cc12)[N+](=O)[O-]	ZANI,F, MASSIMO,G, COGHI,E, BELLOTTI,A AND MAZZA,P, BIOLOGICAL STUDIESON 2,1-BENZISOTHIAZOLE DERIVATIVES. I. EVALUATION OF ANTIBACTERIAL, ANTIFUNGALAND GENOTOXIC ACTIVITIES OF 1-ACYL-3-ACYLIMINO-2,1-BENZISOTHIAZOLINES, FARMACO45(11):1219-1228, 1990
104-85-8	VITIC	0	-1		Cc1ccc(cc1)C#N	JUDSON, PN, COOKE, PA, DOERRER, NG, GREENE, N, HANZLIK, RP, HARDY, C, HARTMANN, A, HINCHLIFFE, D, HOLDER, J, MUELLER, L, STEGER-HARTMANN, T, ROTHFUSS, A, SMITH, M, THOMAS, K, VESSEY, JD AND ZEIGER E. TOWARDS THE CREATION OF AN INTERNATIONAL TOXICOLOGY INFORMATION CENTRE. TOXICOLOGY 213(1-2):117-28, 2005
120812-49-9	CCRIS	0	-1		[O-][N+](=O)c1ccc2ccc3ccc(c4c5ccccc5c1c2c34)[N+](=O)[O-]	FU,PP, NI,YC, ZHANG,YM, HEFLICH,RH, WANG,YK AND LAI,JS, EFFECT OF THEORIENTATION OF NITRO SUBSTITUENT ON THE BACTERIAL MUTAGENICITY OFDINITROBENZO[E]PYRENES, MUTAT. RES. 225(3):121-125, 1989
148193-35-5	CCRIS	1	-1		COc1nsc2cc(OCC3CO3)ccc12	ZANI,F, MAGGIALI,CA, MINGIARDI,MR AND MAZZA,P, BIOLOGICAL STUDIES ON1,2-BENZISOTHIAZOLE DERIVATIVES. IV. RELATIONSHIPS BETWEEN CHEMICAL STRUCTUREAND GENOTOXICITY, FARMACO 46(5):639-646, 1991
21811-73-4	CCRIS	0	-1		OC(=O)c1c(Cl)c(Cl)c(Cl)c2Oc3c(Br)c(O)c(Br)cc3C(=O)c12	AOKI,H OGAWA,Y YUKAWA,C NAKAMURA,M AND NAKAZAWA,H, LACK OFMUTAGENICITY OF A RED FOOD COLOUR IMPURITY(1-CARBOXYL-5,7-DIBROMO-6-HYDROXY-2,3,4-TRICHLOROXANTHONE) IN PHLOXINE B, FOODADD. CONTAM. 19(4):350-356, 2003
13010-08-7	CCRIS	1	-1		CCCCN(N=O)C(=N)N[N+](=O)[O-]	RINKUS,SJ AND LEGATOR,MS, CHEMICAL CHARACTERIZATION OF 465 KNOWN ORSUSPECTED CARCINOGENS AND THEIR CORRELATION WITH MUTAGENIC ACTIVITY IN THESALMONELLA TYPHIMURIUM SYSTEM, CANCER RES. 39:3289-3318, 1979 & SUGIMURA,T,SATO,S, NAGAO,M, YAHAGI,T, MATSUSHIMA,T, SEINO,Y, TAKEUCHI,M AND KAWAC HI,T,OVERLAPPING OF CARCINOGENS AND MUTAGENS, IN: MAGEE,PN, TAKAYAMA,S, SUGIMURA,TAND MATSUSHIMA,T (EDS.), FUNDA…
543-67-9	EPA1	1	-1		CCCON=O	KAZIUS, J, MCGUIRE, R AND BURSI, R. DERIVATION AND VALIDATION OF TOXICOPHORES FOR MUTAGENICITY PREDICTION. J. MED. CHEM. 48: 312-320, 2005
1085-98-9	EPA1	0	-1	DICHLOFLU	CN(C)S(=O)(=O)N(SC(F)(Cl)Cl)c1ccccc1	KAZIUS, J, MCGUIRE, R AND BURSI, R. DERIVATION AND VALIDATION OF TOXICOPHORES FOR MUTAGENICITY PREDICTION. J. MED. CHEM. 48: 312-320, 2005
151378-33-5	CCRIS	1	-1		OC1C2OC2C3=C(C=CC4C3c5cccc6cccc4c56)C1O	MARSHALL,MV, HE,ZM, WEYAND,EH, RICE,JE AND LAVOIE,EJ, MUTAGENICACTIVITY OF THE 4,5- AND 9,10-DIHYDRODIOLS OF BENZO[J]FLUORANTHENE AND THEIRSYN- AND ANTI-DIHYDRODIOL EPOXIDES IN SALMONELLA TYPHIMURIUM, ENVIRON. MOL.MUTAGEN. 22(1):34-45, 1993
117-08-8	VITIC	0	-1		Clc1c(Cl)c(Cl)c2C(=O)OC(=O)c2c1Cl	JUDSON, PN, COOKE, PA, DOERRER, NG, GREENE, N, HANZLIK, RP, HARDY, C, HARTMANN, A, HINCHLIFFE, D, HOLDER, J, MUELLER, L, STEGER-HARTMANN, T, ROTHFUSS, A, SMITH, M, THOMAS, K, VESSEY, JD AND ZEIGER E. TOWARDS THE CREATION OF AN INTERNATIONAL TOXICOLOGY INFORMATION CENTRE. TOXICOLOGY 213(1-2):117-28, 2005
7258-52-8	EPA1	1	-1		C1Cc2ccc3ccc4ccccc4c3c2C1	KAZIUS, J, MCGUIRE, R AND BURSI, R. DERIVATION AND VALIDATION OF TOXICOPHORES FOR MUTAGENICITY PREDICTION. J. MED. CHEM. 48: 312-320, 2005
151-18-8	EPA1	0	-1	AMINOPRON	NCCC#N	KAZIUS, J, MCGUIRE, R AND BURSI, R. DERIVATION AND VALIDATION OF TOXICOPHORES FOR MUTAGENICITY PREDICTION. J. MED. CHEM. 48: 312-320, 2005
84761-86-4	CCRIS	0	-1		Clc1cccc2oc3ccccc3c12	MATSUMOTO,M, ANDO,M AND OHTA,Y, MUTAGENICITY OFMONOCHLORODIBENZOFURANS DETECTED IN THE ENVIRONMENT, TOXICOL. LETT. 40(1):21-28,1988
3353-08-0	EPA3	1	-1		C[C@@H]1C=Cc2c1ccc3c2ccc4ccccc34	FENG, J, LURATI, L, OUYANG, H, ROBINSON, T, WANG, Y, YUAN, S AND YOUNG, S. PREDICTIVE TOXICOLOGY: BENCHMARKING MOLECULAR DESCRIPTORS AND STATISTICAL METHODS. J. CHEM. INF. COMPUT. SCI. 43: 1463-1470, 2003
109-66-0	VITIC	0	-1	PENTANE	CCCCC	JUDSON, PN, COOKE, PA, DOERRER, NG, GREENE, N, HANZLIK, RP, HARDY, C, HARTMANN, A, HINCHLIFFE, D, HOLDER, J, MUELLER, L, STEGER-HARTMANN, T, ROTHFUSS, A, SMITH, M, THOMAS, K, VESSEY, JD AND ZEIGER E. TOWARDS THE CREATION OF AN INTERNATIONAL TOXICOLOGY INFORMATION CENTRE. TOXICOLOGY 213(1-2):117-28, 2005
108-39-4	VITIC	0	-1	CRESOL-M	Cc1cccc(O)c1	JUDSON, PN, COOKE, PA, DOERRER, NG, GREENE, N, HANZLIK, RP, HARDY, C, HARTMANN, A, HINCHLIFFE, D, HOLDER, J, MUELLER, L, STEGER-HARTMANN, T, ROTHFUSS, A, SMITH, M, THOMAS, K, VESSEY, JD AND ZEIGER E. TOWARDS THE CREATION OF AN INTERNATIONAL TOXICOLOGY INFORMATION CENTRE. TOXICOLOGY 213(1-2):117-28, 2005
119979-38-3	CCRIS	0	-1		CCCC(=O)OCc1ccccc1[N+](=O)[O-]	JUNEJA,TR, BALA,A, KUMAR,P AND GUPTA,RL, MUTAGENICITY OF NITROBENZYLDERIVATIVES: POTENTIAL BIOREDUCTIVE ANTICANCER AGENTS, MUTAT. RES.348(3):137-145, 1995
100-39-0	VITIC	1	-1		BrCc1ccccc1	JUDSON, PN, COOKE, PA, DOERRER, NG, GREENE, N, HANZLIK, RP, HARDY, C, HARTMANN, A, HINCHLIFFE, D, HOLDER, J, MUELLER, L, STEGER-HARTMANN, T, ROTHFUSS, A, SMITH, M, THOMAS, K, VESSEY, JD AND ZEIGER E. TOWARDS THE CREATION OF AN INTERNATIONAL TOXICOLOGY INFORMATION CENTRE. TOXICOLOGY 213(1-2):117-28, 2005
120042-14-0	CCRIS	1	-1		NC(CCN=N#N)C(=O)O	MANGOLD,JB, MISCHKE,MR AND LAVELLE,JM, AZIDOALANINE MUTAGENICITY INSALMONELLA: EFFECT OF HOMOLOGATION AND ALPHA-METHYL SUBSTITUTION, MUTAT. RES.216(1):27-33, 1989
109143-19-3	CCRIS	1	-1		COc1ccc2oc(cc2c1N(CCCl)CCCl)[N+](=O)[O-]	CASTELAIN,P, HENDRICKX,B, TROMELIN,A, DEMERSEMAN,P AND MOENS,W,MUTAGENIC ACTIVITY OF DICHLOROETHYLAMINO DERIVATIVES OF NITRONAPHTHOFURAN ANDSOME NITROBENZOFURANS IN THE SALMONELLA/MICROSOME ASSAY, MUTAT. RES.280(1):9-15, 1992
7779-65-9	EPA3	0	-1		CC(C)CCOC(=O)\C=C/c1ccccc1	FENG, J, LURATI, L, OUYANG, H, ROBINSON, T, WANG, Y, YUAN, S AND YOUNG, S. PREDICTIVE TOXICOLOGY: BENCHMARKING MOLECULAR DESCRIPTORS AND STATISTICAL METHODS. J. CHEM. INF. COMPUT. SCI. 43: 1463-1470, 2003
88-16-4	VITIC	0	-1		FC(F)(F)c1ccccc1Cl	JUDSON, PN, COOKE, PA, DOERRER, NG, GREENE, N, HANZLIK, RP, HARDY, C, HARTMANN, A, HINCHLIFFE, D, HOLDER, J, MUELLER, L, STEGER-HARTMANN, T, ROTHFUSS, A, SMITH, M, THOMAS, K, VESSEY, JD AND ZEIGER E. TOWARDS THE CREATION OF AN INTERNATIONAL TOXICOLOGY INFORMATION CENTRE. TOXICOLOGY 213(1-2):117-28, 2005
1576-35-8	EPA1	1	-1		Cc1ccc(cc1)S(=O)(=O)NN	KAZIUS, J, MCGUIRE, R AND BURSI, R. DERIVATION AND VALIDATION OF TOXICOPHORES FOR MUTAGENICITY PREDICTION. J. MED. CHEM. 48: 312-320, 2005
354-33-6	EPA1	0	-1		FC(F)C(F)(F)F	KAZIUS, J, MCGUIRE, R AND BURSI, R. DERIVATION AND VALIDATION OF TOXICOPHORES FOR MUTAGENICITY PREDICTION. J. MED. CHEM. 48: 312-320, 2005
88-19-7	EPA2	0	-1		Cc1ccccc1S(=O)(=O)N	HELMA, C, CRAMER, T, KRAMER, S, AND DE RAEDT, L, DATA MINING AND MACHINE LEARNING TECHNIQUES FOR THE IDENTIFICATION OF MUTAGENICITY INDUCING SUBSTRUCTURES AND STRUCTURE ACTIVITY RELATIONSHIPS OF NONCONGENERIC COMPOUNDS. J. CHEM. INF. COMPUT. SCI. 44: 1402-1411, 2004
636-26-0	EPA3	0	-1		Cc1cnc(S)nc1O	FENG, J, LURATI, L, OUYANG, H, ROBINSON, T, WANG, Y, YUAN, S AND YOUNG, S. PREDICTIVE TOXICOLOGY: BENCHMARKING MOLECULAR DESCRIPTORS AND STATISTICAL METHODS. J. CHEM. INF. COMPUT. SCI. 43: 1463-1470, 2003
97-00-7	VITIC	1	-1	DINITROCH	[O-][N+](=O)c1ccc(Cl)c(c1)[N+](=O)[O-]	JUDSON, PN, COOKE, PA, DOERRER, NG, GREENE, N, HANZLIK, RP, HARDY, C, HARTMANN, A, HINCHLIFFE, D, HOLDER, J, MUELLER, L, STEGER-HARTMANN, T, ROTHFUSS, A, SMITH, M, THOMAS, K, VESSEY, JD AND ZEIGER E. TOWARDS THE CREATION OF AN INTERNATIONAL TOXICOLOGY INFORMATION CENTRE. TOXICOLOGY 213(1-2):117-28, 2005
193-98-6	EPA1	1	-1		c1cc2ccc3cncc4ccc(c1)c2c34	KAZIUS, J, MCGUIRE, R AND BURSI, R. DERIVATION AND VALIDATION OF TOXICOPHORES FOR MUTAGENICITY PREDICTION. J. MED. CHEM. 48: 312-320, 2005
165606-93-9	CCRIS	1	-1		ClC(=C1C(=O)NC(=O)C1(Cl)Cl)Cl	HADDON,WF, BINDER,RG, WONG,RY, HARDEN,LA, WILSON,RE, BENSON,M ANDSTEVENS KL, POTENT BACTERIAL MUTAGENS PRODUCED BY CHLORINATION OF SIMULATEDPOULTRY CHILLER WATER, J. AGRIC. FOOD CHEM. 44(1):256-263, 1996
84-56-0	EPA1	1	-1		c1ccc2cc3c(ccc4cccnc34)cc2c1	KAZIUS, J, MCGUIRE, R AND BURSI, R. DERIVATION AND VALIDATION OF TOXICOPHORES FOR MUTAGENICITY PREDICTION. J. MED. CHEM. 48: 312-320, 2005
2303-17-5	EPA1	1	-1	TRIALLATE	CC(C)N(C(C)C)C(=O)SCC(=C(Cl)Cl)Cl	KAZIUS, J, MCGUIRE, R AND BURSI, R. DERIVATION AND VALIDATION OF TOXICOPHORES FOR MUTAGENICITY PREDICTION. J. MED. CHEM. 48: 312-320, 2005
95-68-1	VITIC	1	-1		Cc1ccc(N)c(C)c1	JUDSON, PN, COOKE, PA, DOERRER, NG, GREENE, N, HANZLIK, RP, HARDY, C, HARTMANN, A, HINCHLIFFE, D, HOLDER, J, MUELLER, L, STEGER-HARTMANN, T, ROTHFUSS, A, SMITH, M, THOMAS, K, VESSEY, JD AND ZEIGER E. TOWARDS THE CREATION OF AN INTERNATIONAL TOXICOLOGY INFORMATION CENTRE. TOXICOLOGY 213(1-2):117-28, 2005
NOCAS_M243	EPA1	1	-1		CN(C[C@H](O)CO)N=O	KAZIUS, J, MCGUIRE, R AND BURSI, R. DERIVATION AND VALIDATION OF TOXICOPHORES FOR MUTAGENICITY PREDICTION. J. MED. CHEM. 48: 312-320, 2005
56341-08-3	CCRIS	0	-1	MABUTEROL,MABUTEHCL	CC(C)(C)NCC(O)c1cc(Cl)c(N)c(c1)C(F)(F)F	AMEMIYA,K, ASANO,T, ARIKA,T, NAKAMURA,M AND KUDOH,M, SPECIALTOXICOLOGY-PHYSICAL DEPENDENCE POTENTIAL, ANTIGENICITY AND MUTAGENICITY - OFMABUTEROL, ARZNEIM.-FORSCH. 34(11A):1685-1686, 1984
118-75-2	VITIC	1	-1	CHLORANIL	ClC1=C(Cl)C(=O)C(=C(Cl)C1=O)Cl	JUDSON, PN, COOKE, PA, DOERRER, NG, GREENE, N, HANZLIK, RP, HARDY, C, HARTMANN, A, HINCHLIFFE, D, HOLDER, J, MUELLER, L, STEGER-HARTMANN, T, ROTHFUSS, A, SMITH, M, THOMAS, K, VESSEY, JD AND ZEIGER E. TOWARDS THE CREATION OF AN INTERNATIONAL TOXICOLOGY INFORMATION CENTRE. TOXICOLOGY 213(1-2):117-28, 2005
15625-89-5	EPA1	1	-1		CCC(COC(=O)C=C)(COC(=O)C=C)COC(=O)C=C	KAZIUS, J, MCGUIRE, R AND BURSI, R. DERIVATION AND VALIDATION OF TOXICOPHORES FOR MUTAGENICITY PREDICTION. J. MED. CHEM. 48: 312-320, 2005
114488-79-8	CCRIS	0	-1		CC12CCCC(C)(C1CCC34CC(O)(CCC23)C5(CO5)C4)C(=O)O	PEZZUTO,JM, COMPADRE,CM, SWANSON,SM, NANAYAKKARA,NPD AND KINGHORN,AD,METABOLICALLY ACTIVATED STEVIOL, THE AGLYCONE OF STEVIOSIDE, IS MUTAGENIC, PROC.NATL. ACAD. SCI. U. S. A. 82(8):2478-2482, 1985
NOCAS_M25	EPA1	1	-1		O[C@H]1C=Cc2c(ccc3c4cccc5cccc(c23)c45)[C@@H]1O	KAZIUS, J, MCGUIRE, R AND BURSI, R. DERIVATION AND VALIDATION OF TOXICOPHORES FOR MUTAGENICITY PREDICTION. J. MED. CHEM. 48: 312-320, 2005
125157-96-2	CCRIS	1	-1		CC1C2C(=Nc3ccccc23)N(C)c4ccc(C)cc14	RAHDEN-STARON,I, PECZYNSKA-CZOCH,W AND KACZMAREK,L, MUTAGENICITY OFCARBOLINE METHYL DERIVATIVES IN SALMONELLA, ACTA MICROBIOL. POL. 43(2):247-250,1994
1615-02-7	CCRIS	0	-1		OC(=O)\C=C\c1ccc(Cl)cc1	EDER,E, DEININGER,C AND MUTH,D, GENOTOXICITY OF P-NITROCINNAMALDEHYDEAND RELATED ALPHA,BETA-UNSATURATED CARBONYL COMPOUNDS IN TWO BACTERIAL ASSAYS,MUTAGENESIS 6(4):261-269, 1991
100-12-9	CCRIS	0	-1		CCc1ccc(cc1)[N+](=O)[O-]	KAWAI,A, GOTO,S, MATSUMOTO,Y AND MATSUSHITA,H, MUTAGENICITY OFALIPHATIC AND AROMATIC NITRO COMPOUNDS, SANGYO IGAKU 29(1):34-55,1987
628-94-4	VITIC	0	-1		NC(=O)CCCCC(=O)N	JUDSON, PN, COOKE, PA, DOERRER, NG, GREENE, N, HANZLIK, RP, HARDY, C, HARTMANN, A, HINCHLIFFE, D, HOLDER, J, MUELLER, L, STEGER-HARTMANN, T, ROTHFUSS, A, SMITH, M, THOMAS, K, VESSEY, JD AND ZEIGER E. TOWARDS THE CREATION OF AN INTERNATIONAL TOXICOLOGY INFORMATION CENTRE. TOXICOLOGY 213(1-2):117-28, 2005
159092-66-7	CCRIS	1	-1		[O-][N+](=O)c1cccc2c1ccc3cccc(c23)[N+](=O)[O-]	SERA,N, FUKUHARA,K, MIYATA,N AND TOKIWA,H, MUTAGENICITY OFNITROPHENANTHRENE DERIVATIVES FOR SALMONELLA TYPHIMURIUM: EFFECTS OFNITROREDUCTASE AND ACETYLTRANSFERASE, MUTAT. RES. 349(1):137-144,1996
84-74-2	VITIC	0	-1	BUPHTHALA	CCCCOC(=O)c1ccccc1C(=O)OCCCC	JUDSON, PN, COOKE, PA, DOERRER, NG, GREENE, N, HANZLIK, RP, HARDY, C, HARTMANN, A, HINCHLIFFE, D, HOLDER, J, MUELLER, L, STEGER-HARTMANN, T, ROTHFUSS, A, SMITH, M, THOMAS, K, VESSEY, JD AND ZEIGER E. TOWARDS THE CREATION OF AN INTERNATIONAL TOXICOLOGY INFORMATION CENTRE. TOXICOLOGY 213(1-2):117-28, 2005
6052-68-2	CCRIS	0	-1		OC(=O)C1Cc2c(CN1)[nH]c3ccccc23	PAPAVERGOU,E, IOANNIDES,C AND CLIFFORD,MN, THE EVALUATION IN THE AMESTEST OF THE MUTAGENICITY OF TETRAHYDRO-BETA-CARBOLINE-3-CARBOXYLIC ACIDS FROMSMOKED FOODS, FOOD ADDIT. CONTAM. 9(2):183-187, 1992
60254-83-3	CCRIS	0	-1		CC(C)CC(NC(=O)C(Cc1ccccc1)NC(=O)CNC(=O)CN)C(=O)O	ALLEN,JS AND PANFILI,J, AMES SALMONELLA/MAMMALIAN-MICROSOME TESTING OFPEPTIDES AND PEPTIDE SYNTHESIS REAGENTS, MUTAT. RES. 170(1-2):23-29,1986
115453-72-0	CCRIS	1	-1		NC(CS\C(=C(/Cl)\C(Cl)(Cl)Cl)\Cl)C(=O)O	VAMVAKAS,S, BERTHOLD,K, DEKANT,W AND HENSCHLER,D, BACTERIAL CYSTEINECONJUGATE BETA-LYASE AND THE METABOLISM OF CYSTEINE S-CONJUGATES. STRUCTURALREQUIREMENTS FOR THE CLEAVAGE OF S-CONJUGATES AND THE FORMATION OF REACTIVEINTERMEDIATES, CHEM.-BIOL. INTERACT. 65(1):59-71, 1988
220168-55-8	CCRIS	1	-1		[O-][N+](=O)c1ccc(cc1)C(=O)ON(OCc2ccccc2)C(=O)c3ccccc3	BONIN,AM BANKS,TM CAMPBELL,JJ GLOVER,SA HAMMOND,GP PRAKASH,AS ANDROWBOTTOM,CA, MUTAGENICITY OF ELECTROPHILIC N-ACYLOXY-N-ALKOXYAMIDES, MUTAT.RES. 494(1-2):115-134, 2001
536-90-3	VITIC	1	-1		COc1cccc(N)c1	JUDSON, PN, COOKE, PA, DOERRER, NG, GREENE, N, HANZLIK, RP, HARDY, C, HARTMANN, A, HINCHLIFFE, D, HOLDER, J, MUELLER, L, STEGER-HARTMANN, T, ROTHFUSS, A, SMITH, M, THOMAS, K, VESSEY, JD AND ZEIGER E. TOWARDS THE CREATION OF AN INTERNATIONAL TOXICOLOGY INFORMATION CENTRE. TOXICOLOGY 213(1-2):117-28, 2005
90147-31-2	CCRIS	1	-1		CCCNC(=O)\C=C\c1oc(cc1)[N+](=O)[O-]	STURDIK,E, ROSENBERG,M, STIBRANYI,L, BALAZ,S, CHRENO,O, EBRINGER,L,ILAVSKY, D AND VEGH,D, STRUCTURE-MUTAGENICITY RELATIONSHIPS OF5-NITRO-2-FURYLETHYLENES IN SALMONELLA TYPHIMURIUM TA98, CHEM.-BIOL. INTERACT.53(1-2):145-153, 1985
4081-23-6	CCRIS	1	-1		O=P1(Oc2ccccc2)OCc3ccccc3O1	MENTZSCHEL,A, SCHMUCK,G, DEKANT,W AND HENSCHLER,D, GENOTOXICITY OFNEUROTOXIC TRIARYL PHOSPHATES: IDENTIFICATION OF DNA ADDUCTS OF THE ULTIMATEMETABOLITES, SALIGENIN PHOSPHATES, CHEM. RES. TOXICOL. 6(3):294-301,1993
2150-54-1	EPA1	0	-1		Cc1cc(ccc1N=Nc2c(O)c3c(O)cc(cc3cc2S(=O)(=O)O)S(=O)(=O)O)c4ccc(N=Nc5c(O)c6c(O)cc(cc6cc5S(=O)(=O)O)S(=O)(=O)O)c(C)c4	KAZIUS, J, MCGUIRE, R AND BURSI, R. DERIVATION AND VALIDATION OF TOXICOPHORES FOR MUTAGENICITY PREDICTION. J. MED. CHEM. 48: 312-320, 2005
138-89-6	VITIC	1	-1		CN(C)c1ccc(cc1)N=O	JUDSON, PN, COOKE, PA, DOERRER, NG, GREENE, N, HANZLIK, RP, HARDY, C, HARTMANN, A, HINCHLIFFE, D, HOLDER, J, MUELLER, L, STEGER-HARTMANN, T, ROTHFUSS, A, SMITH, M, THOMAS, K, VESSEY, JD AND ZEIGER E. TOWARDS THE CREATION OF AN INTERNATIONAL TOXICOLOGY INFORMATION CENTRE. TOXICOLOGY 213(1-2):117-28, 2005
7239-21-6	EPA1	1	-1		CN(C)N=Nc1ccc(Br)cc1	KAZIUS, J, MCGUIRE, R AND BURSI, R. DERIVATION AND VALIDATION OF TOXICOPHORES FOR MUTAGENICITY PREDICTION. J. MED. CHEM. 48: 312-320, 2005
585-07-9	EPA1	0	-1		CC(=C)C(=O)OC(C)(C)C	KAZIUS, J, MCGUIRE, R AND BURSI, R. DERIVATION AND VALIDATION OF TOXICOPHORES FOR MUTAGENICITY PREDICTION. J. MED. CHEM. 48: 312-320, 2005
100-41-4	VITIC	0	-1		CCc1ccccc1	JUDSON, PN, COOKE, PA, DOERRER, NG, GREENE, N, HANZLIK, RP, HARDY, C, HARTMANN, A, HINCHLIFFE, D, HOLDER, J, MUELLER, L, STEGER-HARTMANN, T, ROTHFUSS, A, SMITH, M, THOMAS, K, VESSEY, JD AND ZEIGER E. TOWARDS THE CREATION OF AN INTERNATIONAL TOXICOLOGY INFORMATION CENTRE. TOXICOLOGY 213(1-2):117-28, 2005
3868-31-3	CCRIS	0	-1		Nc1nc(O)c2nc(O)n(C3OC(CO)C(O)C3O)c2n1	ARASHIDANI,K, IWAMOTO-TANAKA,N, MURAOKA,M AND KASAI,H, GENOTOXICITY OFRIBO- AND DEOXYRIBONUCLEOSIDES OF 8-HYDROXYGUANINE, 5-HYDROXYCYTOSINE, AND2-HYDROXYADENINE: INDUCTION OF SCE IN HUMAN LYMPHOCYTES AND MUTAGENICITY INSALMONELLA TYPHIMURIUM TA100, MUTAT. RES. 403(1-2):223-227, 1998
2693-46-1	EPA1	1	-1		Nc1ccc2c3ccccc3c4cccc1c24	KAZIUS, J, MCGUIRE, R AND BURSI, R. DERIVATION AND VALIDATION OF TOXICOPHORES FOR MUTAGENICITY PREDICTION. J. MED. CHEM. 48: 312-320, 2005
NOCAS_M387	EPA1	0	-1		CNCc1oc(CSCCN=C(NC[C@H](O)c2ccc(O)cc2)NS(=O)(=O)C)cc1	KAZIUS, J, MCGUIRE, R AND BURSI, R. DERIVATION AND VALIDATION OF TOXICOPHORES FOR MUTAGENICITY PREDICTION. J. MED. CHEM. 48: 312-320, 2005
17420-30-3	CCRIS	1	-1		Nc1ccc(cc1C#N)[N+](=O)[O-]	JAPAN CHEMICAL INDUSTRY ECOLOGY- TOXICOLOGY AND INFORMATION CENTER,JAPAN, MUTAGENICITY TEST DATA OF EXISTING CHEMICAL SUBSTANCES BASED ON THETOXICITY INVESTIGATION OF THE INDUSTRIAL SAFETY AND HEALTH LAW, (SUPPL),1997
2687-25-4	EPA1	1	-1		Cc1cccc(N)c1N	KAZIUS, J, MCGUIRE, R AND BURSI, R. DERIVATION AND VALIDATION OF TOXICOPHORES FOR MUTAGENICITY PREDICTION. J. MED. CHEM. 48: 312-320, 2005
NOCAS_M514	EPA1	0	-1		CCOC(=O)C[C@H](SP(=S)(OC)OC)C(=O)OCC	KAZIUS, J, MCGUIRE, R AND BURSI, R. DERIVATION AND VALIDATION OF TOXICOPHORES FOR MUTAGENICITY PREDICTION. J. MED. CHEM. 48: 312-320, 2005
578-66-5	EPA1	1	-1	AMINOQUI8	Nc1cccc2cccnc12	KAZIUS, J, MCGUIRE, R AND BURSI, R. DERIVATION AND VALIDATION OF TOXICOPHORES FOR MUTAGENICITY PREDICTION. J. MED. CHEM. 48: 312-320, 2005
5102-83-0	VITIC	0	-1		CC(=O)C(N=Nc1ccc(cc1Cl)c2ccc(N=NC(C(=O)C)C(=O)Nc3ccc(C)cc3C)c(Cl)c2)C(=O)Nc4ccc(C)cc4C	JUDSON, PN, COOKE, PA, DOERRER, NG, GREENE, N, HANZLIK, RP, HARDY, C, HARTMANN, A, HINCHLIFFE, D, HOLDER, J, MUELLER, L, STEGER-HARTMANN, T, ROTHFUSS, A, SMITH, M, THOMAS, K, VESSEY, JD AND ZEIGER E. TOWARDS THE CREATION OF AN INTERNATIONAL TOXICOLOGY INFORMATION CENTRE. TOXICOLOGY 213(1-2):117-28, 2005
111-94-4	EPA1	0	-1	IMINDIPRN	N#CCCNCCC#N	KAZIUS, J, MCGUIRE, R AND BURSI, R. DERIVATION AND VALIDATION OF TOXICOPHORES FOR MUTAGENICITY PREDICTION. J. MED. CHEM. 48: 312-320, 2005
78-84-2	EPA1	0	-1		CC(C)C=O	KAZIUS, J, MCGUIRE, R AND BURSI, R. DERIVATION AND VALIDATION OF TOXICOPHORES FOR MUTAGENICITY PREDICTION. J. MED. CHEM. 48: 312-320, 2005
24072-75-1	VITIC	0	-1		Nc1nc2cc(Cl)c(Cl)cc2s1	JUDSON, PN, COOKE, PA, DOERRER, NG, GREENE, N, HANZLIK, RP, HARDY, C, HARTMANN, A, HINCHLIFFE, D, HOLDER, J, MUELLER, L, STEGER-HARTMANN, T, ROTHFUSS, A, SMITH, M, THOMAS, K, VESSEY, JD AND ZEIGER E. TOWARDS THE CREATION OF AN INTERNATIONAL TOXICOLOGY INFORMATION CENTRE. TOXICOLOGY 213(1-2):117-28, 2005
637-69-4	EPA1	0	-1		COc1ccc(C=C)cc1	KAZIUS, J, MCGUIRE, R AND BURSI, R. DERIVATION AND VALIDATION OF TOXICOPHORES FOR MUTAGENICITY PREDICTION. J. MED. CHEM. 48: 312-320, 2005
66734-13-2	CCRIS	0	1		CCC(=O)OCC(=O)C1(OC(=O)CC)C(C)CC2C3C(Cl)CC4=CC(=O)C=CC4(C)C3C(O)CC12C	WAKISAKA,Y AND NISHIMOTO,Y, MUTAGENICITY STUDY ON A NEW SYNTHETICCORTICOSTEROID, ALCLOMETASONE DIPROPIONATE, IN BACTERIA, IYAKUHIN KENKYU18(1):8-11, 1987
611-35-8	EPA1	1	-1		Clc1ccnc2ccccc12	KAZIUS, J, MCGUIRE, R AND BURSI, R. DERIVATION AND VALIDATION OF TOXICOPHORES FOR MUTAGENICITY PREDICTION. J. MED. CHEM. 48: 312-320, 2005
126983-60-6	EPA1	1	-1		COC1=CC(=O)c2c([nH]cc3c4cnccc4nc23)C1=O	KAZIUS, J, MCGUIRE, R AND BURSI, R. DERIVATION AND VALIDATION OF TOXICOPHORES FOR MUTAGENICITY PREDICTION. J. MED. CHEM. 48: 312-320, 2005
199536-84-0	CCRIS	1	-1		ClCC1=C(Br)C(=O)OC1	LALONDE,RT, BU,L, HENWOOD,A, FIUMANO,J AND ZHANG,L, BROMINE-,CHLORINE-, AND MIXED HALOGEN-SUBSTITUTED 4-METHYL-2(5H)-FURANONES: SYNTHESIS ANDMUTAGENIC EFFECTS OF HALOGEN AND HYDROXYL GROUP REPLACEMENTS,CHEM. RES. TOXICOL.10(12):1427-1436, 1997
27833-64-3	EPA1	0	-1	LOXAPINE,LOXAPIHCL,LOXAPISUC	CN1CCN(CC1)C2=Nc3ccccc3Oc4ccc(Cl)cc24	KAZIUS, J, MCGUIRE, R AND BURSI, R. DERIVATION AND VALIDATION OF TOXICOPHORES FOR MUTAGENICITY PREDICTION. J. MED. CHEM. 48: 312-320, 2005
518-34-3	EPA1	1	-1		COc1cc2CCN(C)[C@H]3Cc4ccc(Oc5cc(C[C@@H]6N(C)CCc7cc(OC)c(OC)c(Oc(c1)c23)c67)ccc5OC)cc4	KAZIUS, J, MCGUIRE, R AND BURSI, R. DERIVATION AND VALIDATION OF TOXICOPHORES FOR MUTAGENICITY PREDICTION. J. MED. CHEM. 48: 312-320, 2005
23491-44-3	EPA1	0	-1	HOE-258V,HOE-33258,PIBENZIMO	CN1CCN(CC1)c2ccc3[nH]c(nc3c2)c4ccc5[nH]c(nc5c4)c6ccc(O)cc6	KAZIUS, J, MCGUIRE, R AND BURSI, R. DERIVATION AND VALIDATION OF TOXICOPHORES FOR MUTAGENICITY PREDICTION. J. MED. CHEM. 48: 312-320, 2005
5908-27-0	EPA1	1	-1		OS(=O)(=O)C1=CC(=O)C(=O)c2ccccc12	KAZIUS, J, MCGUIRE, R AND BURSI, R. DERIVATION AND VALIDATION OF TOXICOPHORES FOR MUTAGENICITY PREDICTION. J. MED. CHEM. 48: 312-320, 2005
92569-06-7	CCRIS	0	-1	BA-32641	Cc1ccc(cc1)S(=O)(=O)NC(=O)Nc2ncc(s2)[N+](=O)[O-]	HOF,H, MUTAGENIC ACTIVITIES OF NITROTHIAZOLE DERIVATIVES, ZENTRALBL.BAKTERIOL., MIKROBIOL. HYG., ABT. 1, ORIG. B 181(1-2):64-70, 1985
1758-73-2	VITIC	0	-1		NC(=N)S(=O)O	JUDSON, PN, COOKE, PA, DOERRER, NG, GREENE, N, HANZLIK, RP, HARDY, C, HARTMANN, A, HINCHLIFFE, D, HOLDER, J, MUELLER, L, STEGER-HARTMANN, T, ROTHFUSS, A, SMITH, M, THOMAS, K, VESSEY, JD AND ZEIGER E. TOWARDS THE CREATION OF AN INTERNATIONAL TOXICOLOGY INFORMATION CENTRE. TOXICOLOGY 213(1-2):117-28, 2005
63017-87-8	CCRIS	1	-1		Cc1c(ccc2ccccc12)[N+](=O)[O-]	GUPTA,P, HARGER,WP AND AREY,J, THE CONTRIBUTION OF NITRO- ANDMETHYLNITRONAPHTHALENES TO THE VAPOR-PHASE MUTAGENICITY OF AMBIENT AIR SAMPLES,ATMOS. ENVIRON. 30(18):3157-3166, 1996
139259-97-5	CCRIS	1	-1		CC(=O)ON(OCc1ccc(Br)cc1)C(=O)c2ccccc2	BONIN,AM BANKS,TM CAMPBELL,JJ GLOVER,SA HAMMOND,GP PRAKASH,AS ANDROWBOTTOM,CA, MUTAGENICITY OF ELECTROPHILIC N-ACYLOXY-N-ALKOXYAMIDES, MUTAT.RES. 494(1-2):115-134, 2001
6607-30-3	CCRIS	0	-1		CP1(C)NP(C)(C)NP(C)(C)N1	ALLCOCK,HR, PUCHER,SR, FITZPATRICK,RJ AND RASHID,K, ANTIBACTERIALACTIVITY AND MUTAGENICITY STUDIES OF WATER-SOLUBLE PHOSPHAZENE HIGH POLYMERS,BIOMATERIALS 13(12):857-862, 1992
67634-00-8	VITIC	0	-1		CC(C)CCOCC(=O)OCC=C	JUDSON, PN, COOKE, PA, DOERRER, NG, GREENE, N, HANZLIK, RP, HARDY, C, HARTMANN, A, HINCHLIFFE, D, HOLDER, J, MUELLER, L, STEGER-HARTMANN, T, ROTHFUSS, A, SMITH, M, THOMAS, K, VESSEY, JD AND ZEIGER E. TOWARDS THE CREATION OF AN INTERNATIONAL TOXICOLOGY INFORMATION CENTRE. TOXICOLOGY 213(1-2):117-28, 2005
NOCAS_M498	EPA1	0	-1		Cl[C@@H]1[C@H](Cl)[C@@H](Cl)[C@@H](Cl)[C@@H](Cl)[C@@H]1Cl	KAZIUS, J, MCGUIRE, R AND BURSI, R. DERIVATION AND VALIDATION OF TOXICOPHORES FOR MUTAGENICITY PREDICTION. J. MED. CHEM. 48: 312-320, 2005
93780-95-1	CCRIS	1	-1		OC1C2OC2c3c(ccc4cc5ccc6ccccc6c5nc34)C1O	WOOD,AW, CHANG,RL, LEVIN,W, KUMAR,S, SHIRAI,N, JERINA,DM, LEHR,RE ANDCONNEY,AH,BACTERIAL AND MAMMALIAN CELL MUTAGENICITY OF FOUR OPTICALLY ACTIVEBAY-REGION 3,4-DIOL-1,2-EPOXIDES AND OTHER DERIVATIVES OF THE NITROGENHETEROCYCLE DIBENZ[C,H]ACRIDINE, CANCER RES. 46(6):2760-2766, 1986
50-28-2	EPA1	0	1		C[C@]12CC[C@@H]3[C@@H](CCc4cc(O)ccc34)[C@H]1CC[C@@H]2O	KAZIUS, J, MCGUIRE, R AND BURSI, R. DERIVATION AND VALIDATION OF TOXICOPHORES FOR MUTAGENICITY PREDICTION. J. MED. CHEM. 48: 312-320, 2005
139-40-2	EPA1	0	-1		CC(C)Nc1nc(Cl)nc(NC(C)C)n1	KAZIUS, J, MCGUIRE, R AND BURSI, R. DERIVATION AND VALIDATION OF TOXICOPHORES FOR MUTAGENICITY PREDICTION. J. MED. CHEM. 48: 312-320, 2005
60-51-5	VITIC	1	-1	DIMETHOAT	CNC(=O)CSP(=S)(OC)OC	JUDSON, PN, COOKE, PA, DOERRER, NG, GREENE, N, HANZLIK, RP, HARDY, C, HARTMANN, A, HINCHLIFFE, D, HOLDER, J, MUELLER, L, STEGER-HARTMANN, T, ROTHFUSS, A, SMITH, M, THOMAS, K, VESSEY, JD AND ZEIGER E. TOWARDS THE CREATION OF AN INTERNATIONAL TOXICOLOGY INFORMATION CENTRE. TOXICOLOGY 213(1-2):117-28, 2005
54484-90-1	EPA3	1	-1		CC[N+]([O-])(CC)CCNc1ccc(CO)c2Sc3ccccc3C(=O)c12	FENG, J, LURATI, L, OUYANG, H, ROBINSON, T, WANG, Y, YUAN, S AND YOUNG, S. PREDICTIVE TOXICOLOGY: BENCHMARKING MOLECULAR DESCRIPTORS AND STATISTICAL METHODS. J. CHEM. INF. COMPUT. SCI. 43: 1463-1470, 2003
30835-61-1	EPA3	1	-1		COc1cc2C(=O)CCc2c3c(C)cc4ccccc4c13	FENG, J, LURATI, L, OUYANG, H, ROBINSON, T, WANG, Y, YUAN, S AND YOUNG, S. PREDICTIVE TOXICOLOGY: BENCHMARKING MOLECULAR DESCRIPTORS AND STATISTICAL METHODS. J. CHEM. INF. COMPUT. SCI. 43: 1463-1470, 2003
938-73-8	VITIC	0	-1	ETHENZAMI	CCOc1ccccc1C(=O)N	JUDSON, PN, COOKE, PA, DOERRER, NG, GREENE, N, HANZLIK, RP, HARDY, C, HARTMANN, A, HINCHLIFFE, D, HOLDER, J, MUELLER, L, STEGER-HARTMANN, T, ROTHFUSS, A, SMITH, M, THOMAS, K, VESSEY, JD AND ZEIGER E. TOWARDS THE CREATION OF AN INTERNATIONAL TOXICOLOGY INFORMATION CENTRE. TOXICOLOGY 213(1-2):117-28, 2005
61551-82-4	CCRIS	0	-1		OS(=O)(=O)c1ccc2cc(Oc3ccc4cc(ccc4c3)S(=O)(=O)O)ccc2c1	YAMADA,M, KATO,Y, NAKAMURA,M AND ITO,Y, MUTAGENICITY STUDY OF SUNSETYELLOW FCF AND IT'S IMPURITY, FOODS FOOD INGREDIENTS J. JPN. 164:93-99,1995
934-73-6	EPA1	0	-1		CS(=O)c1ccc(Cl)cc1	KAZIUS, J, MCGUIRE, R AND BURSI, R. DERIVATION AND VALIDATION OF TOXICOPHORES FOR MUTAGENICITY PREDICTION. J. MED. CHEM. 48: 312-320, 2005
99400-75-6	EPA1	1	-1	DR0008755	CCCCCCCC\C=C/CCCCCCCCN	KAZIUS, J, MCGUIRE, R AND BURSI, R. DERIVATION AND VALIDATION OF TOXICOPHORES FOR MUTAGENICITY PREDICTION. J. MED. CHEM. 48: 312-320, 2005
56-18-8	VITIC	0	-1	NORSPERMI	NCCCNCCCN	JUDSON, PN, COOKE, PA, DOERRER, NG, GREENE, N, HANZLIK, RP, HARDY, C, HARTMANN, A, HINCHLIFFE, D, HOLDER, J, MUELLER, L, STEGER-HARTMANN, T, ROTHFUSS, A, SMITH, M, THOMAS, K, VESSEY, JD AND ZEIGER E. TOWARDS THE CREATION OF AN INTERNATIONAL TOXICOLOGY INFORMATION CENTRE. TOXICOLOGY 213(1-2):117-28, 2005
111-41-1	EPA1	1	-1		NCCNCCO	KAZIUS, J, MCGUIRE, R AND BURSI, R. DERIVATION AND VALIDATION OF TOXICOPHORES FOR MUTAGENICITY PREDICTION. J. MED. CHEM. 48: 312-320, 2005
NOCAS_M134	EPA1	1	-1		COC(=O)[C@]12O[C@@]1(C)[C@@](O)(NC2=O)C(C)C	KAZIUS, J, MCGUIRE, R AND BURSI, R. DERIVATION AND VALIDATION OF TOXICOPHORES FOR MUTAGENICITY PREDICTION. J. MED. CHEM. 48: 312-320, 2005
64-67-5	EPA1	1	-1	DIETSULFA	CCOS(=O)(=O)OCC	KAZIUS, J, MCGUIRE, R AND BURSI, R. DERIVATION AND VALIDATION OF TOXICOPHORES FOR MUTAGENICITY PREDICTION. J. MED. CHEM. 48: 312-320, 2005
3571-31-1	EPA1	1	-1		COc1cc(O)c2C(=O)c3c(O)cc(C)cc3Cc2c1	KAZIUS, J, MCGUIRE, R AND BURSI, R. DERIVATION AND VALIDATION OF TOXICOPHORES FOR MUTAGENICITY PREDICTION. J. MED. CHEM. 48: 312-320, 2005
NOCAS_M488	EPA1	0	1		CC[C@]12CC[C@H]3[C@@H](CCC4=CC(=O)CC[C@H]34)[C@@H]1CC[C@]2(O)C#C	KAZIUS, J, MCGUIRE, R AND BURSI, R. DERIVATION AND VALIDATION OF TOXICOPHORES FOR MUTAGENICITY PREDICTION. J. MED. CHEM. 48: 312-320, 2005
NOCAS_M133	EPA1	1	-1		Cc1ccc(OC[C@H]2CO2)cc1	KAZIUS, J, MCGUIRE, R AND BURSI, R. DERIVATION AND VALIDATION OF TOXICOPHORES FOR MUTAGENICITY PREDICTION. J. MED. CHEM. 48: 312-320, 2005
159092-71-4	CCRIS	1	-1		[O-][N+](=O)c1ccc2c3ccccc3cc(c2c1)[N+](=O)[O-]	SERA,N, FUKUHARA,K, MIYATA,N AND TOKIWA,H, MUTAGENICITY OFNITROPHENANTHRENE DERIVATIVES FOR SALMONELLA TYPHIMURIUM: EFFECTS OFNITROREDUCTASE AND ACETYLTRANSFERASE, MUTAT. RES. 349(1):137-144,1996
58-27-5	EPA1	1	-1	MENADIONE,MENADIBSK	CC1=CC(=O)c2ccccc2C1=O	KAZIUS, J, MCGUIRE, R AND BURSI, R. DERIVATION AND VALIDATION OF TOXICOPHORES FOR MUTAGENICITY PREDICTION. J. MED. CHEM. 48: 312-320, 2005
101-67-7	VITIC	0	-1		CCCCCCCCc1ccc(Nc2ccc(CCCCCCCC)cc2)cc1	JUDSON, PN, COOKE, PA, DOERRER, NG, GREENE, N, HANZLIK, RP, HARDY, C, HARTMANN, A, HINCHLIFFE, D, HOLDER, J, MUELLER, L, STEGER-HARTMANN, T, ROTHFUSS, A, SMITH, M, THOMAS, K, VESSEY, JD AND ZEIGER E. TOWARDS THE CREATION OF AN INTERNATIONAL TOXICOLOGY INFORMATION CENTRE. TOXICOLOGY 213(1-2):117-28, 2005
89-59-8	CCRIS	0	-1		Cc1ccc(Cl)cc1[N+](=O)[O-]	KAWAI,A, GOTO,S, MATSUMOTO,Y AND MATSUSHITA,H, MUTAGENICITY OFALIPHATIC AND AROMATIC NITRO COMPOUNDS, SANGYO IGAKU 29(1):34-55,1987
59901-89-2	EPA3	1	-1		O=C([C@@H]1CO1)c2ccc3OCOc3c2	FENG, J, LURATI, L, OUYANG, H, ROBINSON, T, WANG, Y, YUAN, S AND YOUNG, S. PREDICTIVE TOXICOLOGY: BENCHMARKING MOLECULAR DESCRIPTORS AND STATISTICAL METHODS. J. CHEM. INF. COMPUT. SCI. 43: 1463-1470, 2003
1551-44-6	EPA1	0	-1		CCCC(=O)OC1CCCCC1	KAZIUS, J, MCGUIRE, R AND BURSI, R. DERIVATION AND VALIDATION OF TOXICOPHORES FOR MUTAGENICITY PREDICTION. J. MED. CHEM. 48: 312-320, 2005
71424-66-3	CCRIS	0	-1	JATROPHOA	CC1Cc2c(O)c(C)c3C4C(CCC(=C)c3c2C1=O)C4(C)C	ROJANAPO,W, PIMBUA,J, GLINSUKON,T, NAENGCHOMNONG,W ANDTHEBTARANONTH,Y, FAILURE OF DITERPENES FROM JATROPHA CURCAS TO INDUCE MUTATIONIN SALMONELLA TYPHIMURIUM TA98 AND TA100, RES. COMMUN. CHEM. PATHOL. PHARMACOL.58(3):397-400, 1987
63710-09-8	CCRIS	1	-1		CCC1(O)CC(OC2CC(C(OC3CC(O)C(O)C(C)O3)C(C)O2)N(C)C)c4c(O)c5C(=O)c6c(O)ccc(O)c6C(=O)c5cc4C1C(=O)OC	THOMAS,HF, MUTAGENIC AND CYTOTOXIC POTENCIES OF A SERIES OFANTHRACYCLINE DERIVATIVES AS MEASURED BY HIS+ REVERSION, 8-AZAGUANINE RESISTANCEAND DIRECT PLATING CYTOTOXICITY TESTS IN SALMONELLA TYPHIMURIUM, TERATOG.,CARCINOG., MUTAGEN. 6(3):219-235, 1986
124-19-6	VITIC	0	-1		CCCCCCCCC=O	JUDSON, PN, COOKE, PA, DOERRER, NG, GREENE, N, HANZLIK, RP, HARDY, C, HARTMANN, A, HINCHLIFFE, D, HOLDER, J, MUELLER, L, STEGER-HARTMANN, T, ROTHFUSS, A, SMITH, M, THOMAS, K, VESSEY, JD AND ZEIGER E. TOWARDS THE CREATION OF AN INTERNATIONAL TOXICOLOGY INFORMATION CENTRE. TOXICOLOGY 213(1-2):117-28, 2005
1982-67-8	CCRIS	0	-1		CS(=N)(=O)CCC(N)C(=O)O	WUERGLER,FE, FRIEDERICH,U AND SCHLATTER,J, LACK OF MUTAGENICITY OFOCHRATOXIN A AND B, CITRININ, PATULIN AND CNESTINE IN SALMONELLA TYPHIMURIUMTA102, MUTAT. RES. 261(3):209-216, 1991
98499-60-6	CCRIS	1	-1		COc1ccccc1NCSC	VITO,M, ESPOSITO,G, VICARI,L, LEMBO,S, IMPERATRICE,ML AND DEMARINIS,E,MUTAGENIC ACTIVITY OF CHLORODIMETHYL SULFIDE AND SOME OF ITS ANILINEDERIVATIVES, BOLL.- SOC. ITAL. BIOL. SPER. 61(6):917-923, 1985
587-04-2	EPA1	0	-1		Clc1cccc(C=O)c1	KAZIUS, J, MCGUIRE, R AND BURSI, R. DERIVATION AND VALIDATION OF TOXICOPHORES FOR MUTAGENICITY PREDICTION. J. MED. CHEM. 48: 312-320, 2005
115217-02-2	CCRIS	0	-1	INDENES-A	CCC1=C(C(C)c2cc(O)ccc12)c3ccc(O)cc3	ISHIKAWA,S, ODA,T, SATO,Y AND MOCHIZUKI,M, LACK OF MUTAGENICITY OFDIETHYLSTILBESTROL METABOLITE AND ANALOG, (+/-)-INDENESTROLS A AND B, INBACTERIAL ASSAYS, MUTAT. RES. 368(3-4):261-265, 1996
26530-20-1	VITIC	0	-1	OCTHILINO	CCCCCCCCN1SC=CC1=O	JUDSON, PN, COOKE, PA, DOERRER, NG, GREENE, N, HANZLIK, RP, HARDY, C, HARTMANN, A, HINCHLIFFE, D, HOLDER, J, MUELLER, L, STEGER-HARTMANN, T, ROTHFUSS, A, SMITH, M, THOMAS, K, VESSEY, JD AND ZEIGER E. TOWARDS THE CREATION OF AN INTERNATIONAL TOXICOLOGY INFORMATION CENTRE. TOXICOLOGY 213(1-2):117-28, 2005
58-95-7	EPA2	0	-1		CC(C)CCCC(C)CCCC(C)CCCC1(C)CCc2c(C)c(OC(=O)C)c(C)c(C)c2O1	HELMA, C, CRAMER, T, KRAMER, S, AND DE RAEDT, L, DATA MINING AND MACHINE LEARNING TECHNIQUES FOR THE IDENTIFICATION OF MUTAGENICITY INDUCING SUBSTRUCTURES AND STRUCTURE ACTIVITY RELATIONSHIPS OF NONCONGENERIC COMPOUNDS. J. CHEM. INF. COMPUT. SCI. 44: 1402-1411, 2004
20702-77-6	EPA1	0	-1	NEOHEDIHC	COc1ccc(CCC(=O)c2c(O)cc(O[C@@H]3O[C@H](CO)[C@@H](O)[C@H](O)[C@H]3O[C@@H]4O[C@@H](C)[C@H](O)[C@@H](O)[C@H]4O)cc2O)cc1O	KAZIUS, J, MCGUIRE, R AND BURSI, R. DERIVATION AND VALIDATION OF TOXICOPHORES FOR MUTAGENICITY PREDICTION. J. MED. CHEM. 48: 312-320, 2005
253-52-1	EPA1	0	-1	PHTHALAZN	c1ccc2cnncc2c1	KAZIUS, J, MCGUIRE, R AND BURSI, R. DERIVATION AND VALIDATION OF TOXICOPHORES FOR MUTAGENICITY PREDICTION. J. MED. CHEM. 48: 312-320, 2005
68041-18-9	EPA1	1	-1		OS(=O)(=O)OCc1c2ccccc2c3ccc4cccc5ccc1c3c45	KAZIUS, J, MCGUIRE, R AND BURSI, R. DERIVATION AND VALIDATION OF TOXICOPHORES FOR MUTAGENICITY PREDICTION. J. MED. CHEM. 48: 312-320, 2005
1074-12-0	VITIC	1	-1	PHEGLYOXA	O=CC(=O)c1ccccc1	JUDSON, PN, COOKE, PA, DOERRER, NG, GREENE, N, HANZLIK, RP, HARDY, C, HARTMANN, A, HINCHLIFFE, D, HOLDER, J, MUELLER, L, STEGER-HARTMANN, T, ROTHFUSS, A, SMITH, M, THOMAS, K, VESSEY, JD AND ZEIGER E. TOWARDS THE CREATION OF AN INTERNATIONAL TOXICOLOGY INFORMATION CENTRE. TOXICOLOGY 213(1-2):117-28, 2005
66041-61-0	CCRIS	0	-1		Oc1ccc(cc1[N+](=O)[O-])c2ccc(O)c(c2)[N+](=O)[O-]	SUZUKI,J, SATO,T AND SUZUKI,S, HYDROXYNITROBIPHENYLS PRODUCED BYPHOTOCHEMICAL REACTION OF BIPHENYL IN AQUEOUS NITRATE SOLUTION AND THEIRMUTAGENICITIES, CHEM. PHARM. BULL. 33(6):2507-2515, 1985
38612-16-7	CCRIS	0	-1		[O-][N+](=O)c1cccc(COC(=O)c2ccccc2)c1	JUNEJA,TR, BALA,A, KUMAR,P AND GUPTA,RL, MUTAGENICITY OF NITROBENZYLDERIVATIVES: POTENTIAL BIOREDUCTIVE ANTICANCER AGENTS, MUTAT. RES.348(3):137-145, 1995
109460-96-0	CCRIS	0	-1		COC(=O)\C(=C\c1ccccc1Br)\C#N	RIETVELD,EC, GARNAAT,MA AND SEUTTER-BERLAGE,F, BACTERIAL MUTAGENICITYOF SOME METHYL 2-CYANOACRYLATES AND METHYL 2-CYANO-3-PHENYLACRYLATES, MUTAT.RES. 188(2):97-104, 1987
5408-55-9	EPA1	1	-1		[O-][N+](=O)c1ccc2c(oc3ccc(cc23)[N+](=O)[O-])c1	KAZIUS, J, MCGUIRE, R AND BURSI, R. DERIVATION AND VALIDATION OF TOXICOPHORES FOR MUTAGENICITY PREDICTION. J. MED. CHEM. 48: 312-320, 2005
35212-01-2	CCRIS	1	-1		Cc1c(cc(cc1[N+](=O)[O-])[N+](=O)[O-])N=[N+]([O-])c2cc(cc(c2C)[N+](=O)[O-])[N+](=O)[O-]	GEORGE,SE HUGGINS-CLARK,G AND BROOKS,LR, USE OF A SALMONELLAMICROSUSPENSION BIOASSAY TO DETECT THE MUTAGENICITY OF MUNITIONS COMPOUNDS ATLOW CONCENTRATIONS, MUTAT. RES. 490(1):45-56, 2001
504-78-9	EPA1	1	-1		C1CSCN1	KAZIUS, J, MCGUIRE, R AND BURSI, R. DERIVATION AND VALIDATION OF TOXICOPHORES FOR MUTAGENICITY PREDICTION. J. MED. CHEM. 48: 312-320, 2005
120314-14-9	EPA1	1	-1		OCCc1cn(N=O)c2ccccc12	KAZIUS, J, MCGUIRE, R AND BURSI, R. DERIVATION AND VALIDATION OF TOXICOPHORES FOR MUTAGENICITY PREDICTION. J. MED. CHEM. 48: 312-320, 2005
62783-49-7	EPA1	1	-1		CN(Cc1cccc(C)c1)N=O	KAZIUS, J, MCGUIRE, R AND BURSI, R. DERIVATION AND VALIDATION OF TOXICOPHORES FOR MUTAGENICITY PREDICTION. J. MED. CHEM. 48: 312-320, 2005
126-30-7	CCRIS	0	-1		CC(C)(CO)CO	JAPAN CHEMICAL INDUSTRY ECOLOGY- TOXICOLOGY AND INFORMATION CENTER,JAPAN, MUTAGENICITY TEST DATA OF EXISTING CHEMICAL SUBSTANCES BASED ON THETOXICITY INVESTIGATION OF THE INDUSTRIAL SAFETY AND HEALTH LAW, (SUPPL. 2),2000
2893-78-9	EPA1	0	-1	TROCLOSNA,TROCLOSEN,TROCLOSEK	ClN1C(=O)NC(=O)N(Cl)C1=O	KAZIUS, J, MCGUIRE, R AND BURSI, R. DERIVATION AND VALIDATION OF TOXICOPHORES FOR MUTAGENICITY PREDICTION. J. MED. CHEM. 48: 312-320, 2005
3695-86-1	CCRIS	0	-1		COC(=O)\C(=C\c1occc1)\C#N	STURDIK,E, ROSENBERG,M, STIBRANYI,L, BALAZ,S, CHRENO,O, EBRINGER,L,ILAVSKY, D AND VEGH,D, STRUCTURE-MUTAGENICITY RELATIONSHIPS OF5-NITRO-2-FURYLETHYLENES IN SALMONELLA TYPHIMURIUM TA98, CHEM.-BIOL. INTERACT.53(1-2):145-153, 1985
14078-41-2	CCRIS	0	-1		COc1cc(c(O)c(c1)C(C)(C)C)c2cc(OC)cc(c2O)C(C)(C)C	MATSUOKA,A, MATSUI,M, MIYATA,N, SOFUNI,T, ISHIDATE,M, MUTAGENICITY OF3-TERT- BUTYL-4-HYDROXYANISOLE (BHA) AND ITS METABOLITES IN SHORT-TERM TESTS INVITRO, MUTAT. RES. 241(2):125-32, 1990
150-13-0	VITIC	0	-1	PABA-K,PABA,PABA-CA,PABADIETH,PABA-MG,PABAPIPER,PABA-NA	Nc1ccc(cc1)C(=O)O	JUDSON, PN, COOKE, PA, DOERRER, NG, GREENE, N, HANZLIK, RP, HARDY, C, HARTMANN, A, HINCHLIFFE, D, HOLDER, J, MUELLER, L, STEGER-HARTMANN, T, ROTHFUSS, A, SMITH, M, THOMAS, K, VESSEY, JD AND ZEIGER E. TOWARDS THE CREATION OF AN INTERNATIONAL TOXICOLOGY INFORMATION CENTRE. TOXICOLOGY 213(1-2):117-28, 2005
13684-63-4	VITIC	1	-1		COC(=O)Nc1cccc(OC(=O)Nc2cccc(C)c2)c1	JUDSON, PN, COOKE, PA, DOERRER, NG, GREENE, N, HANZLIK, RP, HARDY, C, HARTMANN, A, HINCHLIFFE, D, HOLDER, J, MUELLER, L, STEGER-HARTMANN, T, ROTHFUSS, A, SMITH, M, THOMAS, K, VESSEY, JD AND ZEIGER E. TOWARDS THE CREATION OF AN INTERNATIONAL TOXICOLOGY INFORMATION CENTRE. TOXICOLOGY 213(1-2):117-28, 2005
140-10-3	CCRIS	0	-1	CINNAMANA,CINNAMATE	OC(=O)\C=C\c1ccccc1	SHORT-TERM TEST PROGRAM SPONSORED BY THE DIVISION OF CANCER BIOLOGY,NATIONAL CANCER INSTITUTE, MS. ELLEN ZAIKA, ASSISTANT PROJECT OFFICER , p.Y84
619-24-9	EPA1	1	-1		[O-][N+](=O)c1cccc(c1)C#N	KAZIUS, J, MCGUIRE, R AND BURSI, R. DERIVATION AND VALIDATION OF TOXICOPHORES FOR MUTAGENICITY PREDICTION. J. MED. CHEM. 48: 312-320, 2005
55898-15-2	CCRIS	0	-1		COc1cc2CCN(C)c3cc4cc5OCOc5cc4c(c1OC)c23	NOZAKA,T, WATANABE,F, TADAKI,S, ISHINO,M, MORIMOTO,I, KUNITOMO,J,ISHII,H, AND NATORI,S, MUTAGENICITY OF ISOQUINOLINE ALKALOIDS, ESPECIALLY OF THEAPORPHINE TYPE, MUTAT. RES. 240(4):267-79, 1990
51630-58-1	CCRIS	0	-1	FENVALERA	CC(C)C(C(=O)OC(C#N)c1cccc(Oc2ccccc2)c1)c3ccc(Cl)cc3	HERRERA,A AND LABORDA,E, MUTAGENIC ACTIVITY IN SYNTHETIC PYRETHROIDSIN SALMONELLA TYPHIMURIUM, MUTAGENESIS 3(6):509-514, 1988
2216-15-1	VITIC	1	-1		CCN(CC)c1ccc(cc1)[N+](=O)[O-]	JUDSON, PN, COOKE, PA, DOERRER, NG, GREENE, N, HANZLIK, RP, HARDY, C, HARTMANN, A, HINCHLIFFE, D, HOLDER, J, MUELLER, L, STEGER-HARTMANN, T, ROTHFUSS, A, SMITH, M, THOMAS, K, VESSEY, JD AND ZEIGER E. TOWARDS THE CREATION OF AN INTERNATIONAL TOXICOLOGY INFORMATION CENTRE. TOXICOLOGY 213(1-2):117-28, 2005
145142-71-8	CCRIS	1	-1		CCCCON(OC(=O)C)C(=O)c1ccc(cc1)C(C)(C)C	BONIN,AM BANKS,TM CAMPBELL,JJ GLOVER,SA HAMMOND,GP PRAKASH,AS ANDROWBOTTOM,CA, MUTAGENICITY OF ELECTROPHILIC N-ACYLOXY-N-ALKOXYAMIDES, MUTAT.RES. 494(1-2):115-134, 2001
13417-43-1	CCRIS	1	-1		C\C=C(/C)\CCl	WAALKES,MP, KOVATCH,R AND REHM,S, EFFECT OF CHRONIC DIETARY ZINCDEFICIENCY ON CADMIUM TOXICITY AND CARCINOGENESIS IN THE MALE WISTAR [HSD:(WI)BR] RAT TOXICOL. APPL. PHARMACOL. 108:448-456, 1991
53940-49-1	CCRIS	1	-1		COc1cc(CC2CO2)ccc1O	ROSMAN,LB, GADDAMIDI,V AND SINSHEIMER,JE, MUTAGENICITY OF ARYLPROPYLENE AND BUTYLENE OXIDES WITH SALMONELLA, MUTAT. RES. 189(3):189-204,1987
64625-66-7	CCRIS	1	-1		Cc1c2ccccc2cc3c4C5OC5C(O)C(O)c4ccc13	GLATT,H, HARVEY,RG, PHILLIPS,DH, HEWER,A AND GROVER,PL, INFLUENCE OFTHE ALKYL SUBSTITUENT ON MUTAGENICITY AND COVALENT DNA BINDING OF BAY REGIONDIOL-EPOXIDES OF 7-METHYL- AND 7-ETHYLBENZ[A]ANTHRACENE IN SALMONELLA AND V79CHINESE HAMSTER CELLS, CANCER RES. 49(7):1778-1782, 1989
109-86-4	VITIC	0	-1	ETGLYCOME	COCCO	JUDSON, PN, COOKE, PA, DOERRER, NG, GREENE, N, HANZLIK, RP, HARDY, C, HARTMANN, A, HINCHLIFFE, D, HOLDER, J, MUELLER, L, STEGER-HARTMANN, T, ROTHFUSS, A, SMITH, M, THOMAS, K, VESSEY, JD AND ZEIGER E. TOWARDS THE CREATION OF AN INTERNATIONAL TOXICOLOGY INFORMATION CENTRE. TOXICOLOGY 213(1-2):117-28, 2005
163275-58-9	CCRIS	1	-1		Fc1cc2ccccc2c3ncccc13	SAEKI,KI, KAWAI,H, KAWAZOE,Y AND HAKURA,A, DUAL STIMULATORY ANDINHIBITORY EFFECTS OF FLUORINE-SUBSTITUTION ON MUTAGENICITY: AND EXTENSION OFTHE ENAMINE EPOXIDE THEORY FOR ACTIVATION OF THE QUINOLINE NUCLEUS, BIOL. PHARM.BULL. 20(6):646-650, 1997
56-49-5	VITIC	1	-1	MECHOLANT	Cc1ccc2cc3c(ccc4ccccc34)c5CCc1c25	JUDSON, PN, COOKE, PA, DOERRER, NG, GREENE, N, HANZLIK, RP, HARDY, C, HARTMANN, A, HINCHLIFFE, D, HOLDER, J, MUELLER, L, STEGER-HARTMANN, T, ROTHFUSS, A, SMITH, M, THOMAS, K, VESSEY, JD AND ZEIGER E. TOWARDS THE CREATION OF AN INTERNATIONAL TOXICOLOGY INFORMATION CENTRE. TOXICOLOGY 213(1-2):117-28, 2005
104953-00-6	CCRIS	1	-1		CC1(CO1)c2ccc(cc2)C#N	ROSMAN,LB, BEYLIN,VG, GADDAMIDI,V, HOOBERMAN,BH AND SINSHEIMER,JE,MUTAGENICITY OF PARA-SUBSTITUTED ALPHA-METHYLSTYRENE OXIDE DERIVATIVES WITHSALMONELLA, MUTAT. RES. 171(2-3):63-70, 1986
55302-96-0	EPA1	0	-1		Cc1ccc(NCCO)cc1O	KAZIUS, J, MCGUIRE, R AND BURSI, R. DERIVATION AND VALIDATION OF TOXICOPHORES FOR MUTAGENICITY PREDICTION. J. MED. CHEM. 48: 312-320, 2005
496-14-0	EPA1	1	-1		C1OCc2ccccc12	KAZIUS, J, MCGUIRE, R AND BURSI, R. DERIVATION AND VALIDATION OF TOXICOPHORES FOR MUTAGENICITY PREDICTION. J. MED. CHEM. 48: 312-320, 2005
125369-82-6	CCRIS	1	-1		Fc1ccc(cc1)\C(=C\C=C\c2ccccc2)\C#N	MASLAT,AO AND AL-ARAB,M, MUTAGENIC ACTIVITY OF THREE PENTADIENENITRILEDERIVATIVES OF SUSPECTED HERBICIDAL ACTION,TOXICOL. ENVIRON. CHEM.30(1-2):95-99, 1991
133762-82-0	CCRIS	1	-1		COC1=NC(=O)N(CC(O)CN=N#N)C=C1	GICHNER,T, HOLY,A, SPASSOVA,M, VELEMINSKY,J AND GRUZ,P, THEMUTAGENICITY OF AZIDO DERIVATIVES OF MONOSACCHARIDES AND ALCOHOLS AND OFN-(3-AZIDO-2- HYDROXYPROPYL) DERIVATIVES OF PURINES AND PYRIMIDINES INARABIDOPSIS THALIANA AND IN SALMONELLA TYPHIMURIUM, MUTAGENESIS 6(1):55-58,1991
19881-18-6	CCRIS	1	-1	NITROSCAN	[O-][N+](=O)c1ccc(Oc2ccc(cc2)N=C=S)cc1	GUPTA,RL, KAUR,IP AND JUNEJA,TR, GENOTOXICITY OF POTENTIAL METABOLITESOF NITROSCANATE- AN ANTISCHISTOSOMAL DRUG, MUTAT. RES. 335(3):235-243,1995
79-29-8	VITIC	0	-1		CC(C)C(C)C	JUDSON, PN, COOKE, PA, DOERRER, NG, GREENE, N, HANZLIK, RP, HARDY, C, HARTMANN, A, HINCHLIFFE, D, HOLDER, J, MUELLER, L, STEGER-HARTMANN, T, ROTHFUSS, A, SMITH, M, THOMAS, K, VESSEY, JD AND ZEIGER E. TOWARDS THE CREATION OF AN INTERNATIONAL TOXICOLOGY INFORMATION CENTRE. TOXICOLOGY 213(1-2):117-28, 2005
215-62-3	EPA1	1	-1		c1ccc2nc3c4ccccc4c5ccccc5c3cc2c1	KAZIUS, J, MCGUIRE, R AND BURSI, R. DERIVATION AND VALIDATION OF TOXICOPHORES FOR MUTAGENICITY PREDICTION. J. MED. CHEM. 48: 312-320, 2005
70-00-8	EPA1	1	-1	DR9803210,TRIFLURID	OC[C@H]1O[C@H](C[C@@H]1O)N2C=C(C(=O)NC2=O)C(F)(F)F	KAZIUS, J, MCGUIRE, R AND BURSI, R. DERIVATION AND VALIDATION OF TOXICOPHORES FOR MUTAGENICITY PREDICTION. J. MED. CHEM. 48: 312-320, 2005
100-61-8	VITIC	0	-1		CNc1ccccc1	JUDSON, PN, COOKE, PA, DOERRER, NG, GREENE, N, HANZLIK, RP, HARDY, C, HARTMANN, A, HINCHLIFFE, D, HOLDER, J, MUELLER, L, STEGER-HARTMANN, T, ROTHFUSS, A, SMITH, M, THOMAS, K, VESSEY, JD AND ZEIGER E. TOWARDS THE CREATION OF AN INTERNATIONAL TOXICOLOGY INFORMATION CENTRE. TOXICOLOGY 213(1-2):117-28, 2005
473-90-5	EPA1	0	-1	MESOXALCA,MESOXALAT	OC(=O)C(=O)C(=O)O	KAZIUS, J, MCGUIRE, R AND BURSI, R. DERIVATION AND VALIDATION OF TOXICOPHORES FOR MUTAGENICITY PREDICTION. J. MED. CHEM. 48: 312-320, 2005
202-98-2	EPA1	1	-1		C1c2cccc3ccc4c5ccccc5cc1c4c23	KAZIUS, J, MCGUIRE, R AND BURSI, R. DERIVATION AND VALIDATION OF TOXICOPHORES FOR MUTAGENICITY PREDICTION. J. MED. CHEM. 48: 312-320, 2005
128753-90-2	CCRIS	1	-1		CC(=O)Oc1ccc2c(OC3(C)OOC23C)c1	ADAM,W, ALBRECHT,O, FEINEIS,E, REUTHER,I, SAHA-MOELLER,CR,SEUFERT-BAUMBACH,P AND WILD,D, BENZOFURAN DIOXETANES, A NEW CLASS OF MUTAGENICAGENTS: SYNTHESIS BY PHOTOOXYGENATION OF BENZOFURAN DERIVATIVES,LIEBIGS ANN.CHEM. (1):33-40, 1991
1777-84-0	EPA2	1	-1		CCOc1ccc(NC(=O)C)cc1[N+](=O)[O-]	HELMA, C, CRAMER, T, KRAMER, S, AND DE RAEDT, L, DATA MINING AND MACHINE LEARNING TECHNIQUES FOR THE IDENTIFICATION OF MUTAGENICITY INDUCING SUBSTRUCTURES AND STRUCTURE ACTIVITY RELATIONSHIPS OF NONCONGENERIC COMPOUNDS. J. CHEM. INF. COMPUT. SCI. 44: 1402-1411, 2004
16219-75-3	EPA1	0	-1		C\C=C\1/C[C@H]2C[C@@H]1C=C2	KAZIUS, J, MCGUIRE, R AND BURSI, R. DERIVATION AND VALIDATION OF TOXICOPHORES FOR MUTAGENICITY PREDICTION. J. MED. CHEM. 48: 312-320, 2005
132742-01-9	CCRIS	1	-1		[O-][N+](=O)c1ccc2ccc3c4CCC=Cc4cc5ccc1c2c35	FU,PP, JUNG,H, VON TUNGELN,LS AND HEFLICH,RH, MUTAGENICITY OFMONONITRODIHYDROBENZO[A]PYRENES, MUTAT. RES. 245(4):277-285, 1990
136112-71-5	CCRIS	1	-1		Nc1ncnc2c1nc(c3ccc(cc3)[N+](=O)[O-])n2c4ccc(cc4)[N+](=O)[O-]	MATSUDA,A, AKASHI,M, OHARA,Y, WATAYA,Y, HAYATSU,H AND UEDA,T,MUTAGENICITY OF (P-NITROPHENYL)ADENINES IN SALMONELLA TYPHIMURIUM, MUTAT. RES.263(2):93-100, 1991
100-64-1	EPA1	1	-1		ON=C1CCCCC1	KAZIUS, J, MCGUIRE, R AND BURSI, R. DERIVATION AND VALIDATION OF TOXICOPHORES FOR MUTAGENICITY PREDICTION. J. MED. CHEM. 48: 312-320, 2005
113124-70-2	CCRIS	1	-1		COC1=CC(=O)c2c([nH]cc3c4ccccc4nc23)C1=O	CALLAIS,F, HELISSEY,P, MIN,S, FESTY,B AND GIORGI-RENAULT,S,STRUCTURE-MUTAGENICITY RELATIONSHIPS IN SERIES OF11H-INDOLO[3,2-C]QUINOLINE-1,4-DIONES,TETRAHYDRO-11H-INDOLO[3,2-C]QUINOLINE-1,4-DIONES AND 11H-PYRIDO[3',4':4,5]PYRROLO[3,2-C]QUINOLINE-1,4-DIONES WITH LEUKEMIA CYTOTOXIC PROPERTIES.RELATIONS WITH TOPOISOMERASE I INHIBITING PROPERTIES, MUTAT. RES.311(1):149-156, 1994
539-21-9	EPA1	1	-1	AMBAZONE,ERGAMBUR	NC(=N)NNc1ccc(cc1)N=NC(=S)N	KAZIUS, J, MCGUIRE, R AND BURSI, R. DERIVATION AND VALIDATION OF TOXICOPHORES FOR MUTAGENICITY PREDICTION. J. MED. CHEM. 48: 312-320, 2005
3697-30-1	EPA1	1	-1		CCc1c2ccccc2cc3c1ccc4ccccc34	KAZIUS, J, MCGUIRE, R AND BURSI, R. DERIVATION AND VALIDATION OF TOXICOPHORES FOR MUTAGENICITY PREDICTION. J. MED. CHEM. 48: 312-320, 2005
78411-56-0	EPA1	1	-1		Cc1cnc2c(ccc3c2nc(N)n3C)n1	KAZIUS, J, MCGUIRE, R AND BURSI, R. DERIVATION AND VALIDATION OF TOXICOPHORES FOR MUTAGENICITY PREDICTION. J. MED. CHEM. 48: 312-320, 2005
14925-39-4	EPA1	1	-1		BrC(=C)C=O	KAZIUS, J, MCGUIRE, R AND BURSI, R. DERIVATION AND VALIDATION OF TOXICOPHORES FOR MUTAGENICITY PREDICTION. J. MED. CHEM. 48: 312-320, 2005
3741-15-9	CCRIS	1	-1		[O-][N+](=O)c1ccnc2ccccc12	RINKUS,SJ AND LEGATOR,MS, CHEMICAL CHARACTERIZATION OF 465 KNOWN ORSUSPECTED CARCINOGENS AND THEIR CORRELATION WITH MUTAGENIC ACTIVITY IN THESALMONELLA TYPHIMURIUM SYSTEM, CANCER RES. 39:3289-3318, 1979 & SUGIMURA,T,SATO,S, NAGAO,M, YAHAGI,T, MATSUSHIMA,T, SEINO,Y, TAKEUCHI,M AND KAWAC HI,T,OVERLAPPING OF CARCINOGENS AND MUTAGENS, IN: MAGEE,PN, TAKAYAMA,S, SUGIMURA,TAND MATSUSHIMA,T (EDS.), FUNDA…
166664-83-1	EPA1	0	-1		Cn1c(N)nc2nc3ncccc3cc12	KAZIUS, J, MCGUIRE, R AND BURSI, R. DERIVATION AND VALIDATION OF TOXICOPHORES FOR MUTAGENICITY PREDICTION. J. MED. CHEM. 48: 312-320, 2005
57-27-2	CCRIS	0	-1		CN1CCC23C4Oc5c(O)ccc(CC1C2C=CC4O)c35	FRIESEN,M, O'NEILL,IK, MALAVEILLE,C, GARREN,L, HAUTEFEUILLE,A,CABRAL,JRP, GALENDO,D, LASNE,C, SALA,M, CHOUROULINKOV,I, MOHR,U, TURUSOV,V,DAY,NE AND BARTSCH,H, CHARACTERIZATION AND IDENTIFICATION OF 6 MUTAGENS IN OPIUMPYROLYSATES IMPLICATED IN OESOPHAGEAL CANCER IN IRAN, MUTAT. RES. 150(1-2):177-191, 1985
78448-08-5	EPA1	1	-1		Oc1ccc2ccc3[nH]c4ccc5ccccc5c4c3c2c1	KAZIUS, J, MCGUIRE, R AND BURSI, R. DERIVATION AND VALIDATION OF TOXICOPHORES FOR MUTAGENICITY PREDICTION. J. MED. CHEM. 48: 312-320, 2005
112-30-1	CCRIS	0	-1	DECANOL	CCCCCCCCCCO	JAPAN CHEMICAL INDUSTRY ECOLOGY- TOXICOLOGY AND INFORMATION CENTER,JAPAN, MUTAGENICITY TEST DATA OF EXISTING CHEMICAL SUBSTANCES BASED ON THETOXICITY INVESTIGATION OF THE INDUSTRIAL SAFETY AND HEALTH LAW, (SUPPL),1997
36712-35-3	CCRIS	1	-1		[O-][N+](=O)c1ccc(c2ccccc2[N+](=O)[O-])c(c1)[N+](=O)[O-]	HIRAYAMA,T, IGUCHI,K
1711-06-4	EPA1	1	-1		Cc1cccc(c1)C(=O)Cl	KAZIUS, J, MCGUIRE, R AND BURSI, R. DERIVATION AND VALIDATION OF TOXICOPHORES FOR MUTAGENICITY PREDICTION. J. MED. CHEM. 48: 312-320, 2005
90301-59-0	CCRIS	1	-1		OCC1OC(CC1O)N2C=C(CCCl)C(=O)NC2=O	SUTER,W PLAPPERT-HELBIG,U GLOWIENKE,S POETTER-LOCHER,F STAEDTLER,FRACINE,R MARTUS,H-J, INDUCTION OF GENE MUTATIONS BY5-(2-CHLORO-ETHYL)-2'-DEOXYURIDINE (CEDU), AN ANTIVIRAL PYRIMIDINE NUCLEOSIDEANALOGUE, MUTAT. RES. 568(2):195-209, 2004
89795-79-9	EPA1	1	-1		Nc1cccc2cnsc12	KAZIUS, J, MCGUIRE, R AND BURSI, R. DERIVATION AND VALIDATION OF TOXICOPHORES FOR MUTAGENICITY PREDICTION. J. MED. CHEM. 48: 312-320, 2005
226237-61-2	CCRIS	0	-1		COc1c2ccoc2[n+]([O-])c3ccccc13	KLIER,B AND SCHIMMER,O, MICROSOMAL METABOLISM OF DICTAMNINE:IDENTIFICATION OF METABOLITES AND EVALUATION OF THEIR MUTAGENICITY IN SALMONELLATYPHIMURIUM: MUTAGENESIS 14(2):181-185, 1999
NOCAS_M104	EPA1	1	-1		COc1cc2O[C@@H]3OC=C[C@H]3c2c4Oc5cccc(O)c5C(=O)c14	KAZIUS, J, MCGUIRE, R AND BURSI, R. DERIVATION AND VALIDATION OF TOXICOPHORES FOR MUTAGENICITY PREDICTION. J. MED. CHEM. 48: 312-320, 2005
107-64-2	VITIC	0	-1	DIMDIODAB	CCCCCCCCCCCCCCCCCC[N+](C)(C)CCCCCCCCCCCCCCCCCC	JUDSON, PN, COOKE, PA, DOERRER, NG, GREENE, N, HANZLIK, RP, HARDY, C, HARTMANN, A, HINCHLIFFE, D, HOLDER, J, MUELLER, L, STEGER-HARTMANN, T, ROTHFUSS, A, SMITH, M, THOMAS, K, VESSEY, JD AND ZEIGER E. TOWARDS THE CREATION OF AN INTERNATIONAL TOXICOLOGY INFORMATION CENTRE. TOXICOLOGY 213(1-2):117-28, 2005
49792-23-6	CCRIS	0	-1		CC1(C)CCC2(CCC3(C)C(=CCC4C5(C)CC(O)C(OC6OC(CO)C(O)C(O)C6O)C(C)(C5CCC34C)C(=O)O)C2C1)C(=O)O	CZECZOT,H, RAHDEN-STARON,I, OLESZEK,W AND JURZYSTA,M, ISOLATION ANDSTUDY OF THE MUTAGENIC ACTIVITY OF SAPONINS IN THE AMES TEST, ACTA POL. PHARM.51(2): 133-136, 1994
17722-52-0	EPA1	0	-1		OC(=O)CCC(=O)Nc1ccc(Cl)cc1	KAZIUS, J, MCGUIRE, R AND BURSI, R. DERIVATION AND VALIDATION OF TOXICOPHORES FOR MUTAGENICITY PREDICTION. J. MED. CHEM. 48: 312-320, 2005
73931-96-1	CCRIS	0	-1	DENZIMOL	OC(Cn1ccnc1)c2ccc(CCc3ccccc3)cc2	VERONESE,M, BARZAGHI,D, BERTONCINI,A AND ZADRO,M, MUTAGENICITY STUDIESON DENZIMOL A NEW ANTICONVULSANT DRUG, ARZNEIM.-FORSCH. 35(5):793-796,1985
126-73-8	VITIC	0	-1	TRIBUPHOS	CCCCOP(=O)(OCCCC)OCCCC	JUDSON, PN, COOKE, PA, DOERRER, NG, GREENE, N, HANZLIK, RP, HARDY, C, HARTMANN, A, HINCHLIFFE, D, HOLDER, J, MUELLER, L, STEGER-HARTMANN, T, ROTHFUSS, A, SMITH, M, THOMAS, K, VESSEY, JD AND ZEIGER E. TOWARDS THE CREATION OF AN INTERNATIONAL TOXICOLOGY INFORMATION CENTRE. TOXICOLOGY 213(1-2):117-28, 2005
56656-97-4	CCRIS	0	-1		COC(=O)\C(=C\c1oc(Br)cc1)\C#N	STURDIK,E, ROSENBERG,M, STIBRANYI,L, BALAZ,S, CHRENO,O, EBRINGER,L,ILAVSKY, D AND VEGH,D, STRUCTURE-MUTAGENICITY RELATIONSHIPS OF5-NITRO-2-FURYLETHYLENES IN SALMONELLA TYPHIMURIUM TA98, CHEM.-BIOL. INTERACT.53(1-2):145-153, 1985
137-08-6	CCRIS	0	-1	CARBACHPA,CHOLINEPA,DEANOLPTE	CC(C)(CO)C(O)C(=O)NCCC(=O)O	FUJITA,H AND SASAKI,M, MUTAGENICITY TEST OF FOOD ADDITIVES WITHSALMONELLA TYPHIMURIUM TA97 AND TA102. II., KENKYU NENPO - TOKYO-TORITSU EISEIKENKYUSHO 38:423-430, 1987
1086-00-6	EPA1	1	-1		ClCc1ccc2ccc3cccc4ccc1c2c34	KAZIUS, J, MCGUIRE, R AND BURSI, R. DERIVATION AND VALIDATION OF TOXICOPHORES FOR MUTAGENICITY PREDICTION. J. MED. CHEM. 48: 312-320, 2005
97576-08-4	EPA1	1	-1		O[C@@H]1C=Cc2c(cc3ccc4c(ccc5ccc2c3c45)[N+](=O)[O-])[C@H]1O	KAZIUS, J, MCGUIRE, R AND BURSI, R. DERIVATION AND VALIDATION OF TOXICOPHORES FOR MUTAGENICITY PREDICTION. J. MED. CHEM. 48: 312-320, 2005
91-19-0	EPA1	1	-1	FG-9067	c1ccc2nccnc2c1	KAZIUS, J, MCGUIRE, R AND BURSI, R. DERIVATION AND VALIDATION OF TOXICOPHORES FOR MUTAGENICITY PREDICTION. J. MED. CHEM. 48: 312-320, 2005
39653-72-0	EPA1	1	-1		N#CC1=Cc2cccc3cccc1c23	KAZIUS, J, MCGUIRE, R AND BURSI, R. DERIVATION AND VALIDATION OF TOXICOPHORES FOR MUTAGENICITY PREDICTION. J. MED. CHEM. 48: 312-320, 2005
548-08-3	CCRIS	1	-1		CN1CCc2cc3OCOc3c4c5ccccc5CC1c24	NOZAKA,T, WATANABE,F, TADAKI,S, ISHINO,M, MORIMOTO,I, KUNITOMO,J,ISHII,H, AND NATORI,S, MUTAGENICITY OF ISOQUINOLINE ALKALOIDS, ESPECIALLY OF THEAPORPHINE TYPE, MUTAT. RES. 240(4):267-79, 1990
18172-67-3	CCRIS	0	-1		CC1(C)C2CCC(=C)C1C2	SHORT-TERM TEST PROGRAM SPONSORED BY THE DIVISION OF CANCER BIOLOGY,NATIONAL CANCER INSTITUTE, MS. ELLEN ZAIKA, ASSISTANT PROJECT OFFICER , p.Y84
57-67-0	EPA3	0	-1	SULGUANID	NC(=N)NS(=O)(=O)c1ccc(N)cc1	FENG, J, LURATI, L, OUYANG, H, ROBINSON, T, WANG, Y, YUAN, S AND YOUNG, S. PREDICTIVE TOXICOLOGY: BENCHMARKING MOLECULAR DESCRIPTORS AND STATISTICAL METHODS. J. CHEM. INF. COMPUT. SCI. 43: 1463-1470, 2003
6257-64-3	EPA1	0	-1		CN(C)c1ccc(cc1)N=Nc2ccc(cc2)N(C)C	KAZIUS, J, MCGUIRE, R AND BURSI, R. DERIVATION AND VALIDATION OF TOXICOPHORES FOR MUTAGENICITY PREDICTION. J. MED. CHEM. 48: 312-320, 2005
1250-95-9	CCRIS	1	1		CC(C)CCCC(C)C1CCC2C3CC4OC45CC(O)CCC5(C)C3CCC12C	SHORT-TERM TEST PROGRAM SPONSORED BY THE DIVISION OF CANCER BIOLOGY,NATIONAL CANCER INSTITUTE, MS. ELLEN ZAIKA, ASSISTANT PROJECT OFFICER , p.Y84
136861-00-2	CCRIS	1	-1		Nc1cc(c(c2ccccc2)c(c1)[N+](=O)[O-])[N+](=O)[O-]	HIRAYAMA,T, IGUCHI,K, YAMANAKA,Y, ISHIHARA,M, SHINYA,M, TAKAHASHI,KAND WATANABE,T, STUDIES ON THE STRUCTURE ELUCIDATION OF MUTAGENIC METABOLITES OF2,4-DINITROBIPHENYL DERIVATIVES AGAINST SALMONELLA TYPHIMURIUM TA98, EISEIKAGAKU 37(3):229-238, 1991
540-51-2	VITIC	1	-1		OCCBr	JUDSON, PN, COOKE, PA, DOERRER, NG, GREENE, N, HANZLIK, RP, HARDY, C, HARTMANN, A, HINCHLIFFE, D, HOLDER, J, MUELLER, L, STEGER-HARTMANN, T, ROTHFUSS, A, SMITH, M, THOMAS, K, VESSEY, JD AND ZEIGER E. TOWARDS THE CREATION OF AN INTERNATIONAL TOXICOLOGY INFORMATION CENTRE. TOXICOLOGY 213(1-2):117-28, 2005
2846-29-9	CCRIS	1	1		CC(C)CCCC(C)C1CCC2C3C(OO)C=C4CC(O)CCC4(C)C3CCC12C	SMITH,LL, SMART,VB AND GOWDA,NMM, MUTAGENIC STEROL HYDROPEROXIDES,MUTAT. RES. 161(1):39-48, 1986
NOCAS_M36	EPA1	1	-1		C[C@@H](O)CN(C)c1ccc(NN)nn1	KAZIUS, J, MCGUIRE, R AND BURSI, R. DERIVATION AND VALIDATION OF TOXICOPHORES FOR MUTAGENICITY PREDICTION. J. MED. CHEM. 48: 312-320, 2005
92-69-3	EPA1	1	-1	PHPHENOL4	Oc1ccc(cc1)c2ccccc2	KAZIUS, J, MCGUIRE, R AND BURSI, R. DERIVATION AND VALIDATION OF TOXICOPHORES FOR MUTAGENICITY PREDICTION. J. MED. CHEM. 48: 312-320, 2005
14901-07-6	EPA3	0	-1		CC(=O)\C=C/C1=C(C)CCCC1(C)C	FENG, J, LURATI, L, OUYANG, H, ROBINSON, T, WANG, Y, YUAN, S AND YOUNG, S. PREDICTIVE TOXICOLOGY: BENCHMARKING MOLECULAR DESCRIPTORS AND STATISTICAL METHODS. J. CHEM. INF. COMPUT. SCI. 43: 1463-1470, 2003
67508-87-6	EPA1	1	-1		COc1cccc2C(=O)c3c(O)c4C[C@](O)(C[C@H](O[C@H]5C[C@@H]([C@@H](O)[C@H](C)O5)N(C)C)c4c(O)c3C(=O)c12)C(=O)C	KAZIUS, J, MCGUIRE, R AND BURSI, R. DERIVATION AND VALIDATION OF TOXICOPHORES FOR MUTAGENICITY PREDICTION. J. MED. CHEM. 48: 312-320, 2005
97-52-9	CCRIS	1	-1		COc1cc(ccc1N)[N+](=O)[O-]	KOOVI,DG, MAMANE,R, CALLAIS,F, FESTY,B AND LICH,NP, STUDY ON THEGENOTOXICITY OF 2-AMINO-5-NITROANISOLE (ANA) AND ITS METABOLITES, ANN. FALSIF.EXPERT. CHIM. TOXICOL. 80(854):25-39, 1987
NOCAS_M411	EPA1	0	-1		C\C=C/1\C[C@H](C)[C@](O)(CO)C(=O)OCC2=CC[N@@+]3([O-])CC[C@@H](OC1=O)[C@@H]23	KAZIUS, J, MCGUIRE, R AND BURSI, R. DERIVATION AND VALIDATION OF TOXICOPHORES FOR MUTAGENICITY PREDICTION. J. MED. CHEM. 48: 312-320, 2005
84305-41-9	CCRIS	0	-1		COC1(NC(=O)CSCC(N)C(=O)O)C2SCC(=C(N2C1=O)C(=O)O)CSc3nnnn3C	HIRANO,F, SHINDO,Y, MIFUNE,Y, MAEDA,H AND MURATA,S, MUTAGENICITYEVALUATION OF MT-141, A NEW CEPHAMYCIN, JPN. J. ANTIBIOT. 37(5):918-926,1984
131206-89-8	CCRIS	0	-1		CN(C)CCCN1C=CN(C)C1\C=N\O	ORNER,G, NIEDING,WJ AND KORTE,DW, MUTAGENIC POTENTIAL OF 1-[3-(N,N-DIMETHYLAMINO)PROPYL]-2-HYDROXYIMINOMETHYL-3-METHYLIMIDAZOLIUM DICHLORIDEQUADRAHYDRATE IN THE AMES SALMONELLA/MAMMALIAN MICROSOME MUTAGENICITY TEST, U.S.ARMY MEDICAL RESEARCH AND DEVELOPMENT COMMAND, NTIS AD-A214318, 1989
129812-29-9	CCRIS	0	-1		CC12OOC1(C)c3c(O2)ccc4ccccc34	ADAM,W, HAUER,H, MOSANDL,T, SAHA-MOELLER,CR, WAGNER,W AND WILD,D,FUROCOUMARIN-, NAPHTHOFURAN-, AND FUROQUINOLINE-ANNULATED 1,2-DIOXETANES:SYNTHESIS, THERMOLYSIS, AND MUTAGENICITY, LIEBIGS ANN. CHEM. (12):1227-1236,1990
131862-19-6	CCRIS	0	-1		CN(C)CCNC(=O)c1cccc2nc(oc12)c3ccccc3	DENNY,WA, TURNER,PM, ATWELL,GJ, REWCASTLE,GW AND FERGUSON,LR,STRUCTURE- ACTIVITY RELATIONSHIPS FOR THE MUTAGENIC ACTIVITY OF TRICYCLICINTERCALATING AGENTS IN SALMONELLA TYPHIMURIUM, MUTAT. RES. 232(2):233-241,1990
627-30-5	VITIC	1	-1		OCCCCl	JUDSON, PN, COOKE, PA, DOERRER, NG, GREENE, N, HANZLIK, RP, HARDY, C, HARTMANN, A, HINCHLIFFE, D, HOLDER, J, MUELLER, L, STEGER-HARTMANN, T, ROTHFUSS, A, SMITH, M, THOMAS, K, VESSEY, JD AND ZEIGER E. TOWARDS THE CREATION OF AN INTERNATIONAL TOXICOLOGY INFORMATION CENTRE. TOXICOLOGY 213(1-2):117-28, 2005
40180-04-9	EPA1	0	-1	TIENILATE	OC(=O)COc1ccc(C(=O)c2cccs2)c(Cl)c1Cl	KAZIUS, J, MCGUIRE, R AND BURSI, R. DERIVATION AND VALIDATION OF TOXICOPHORES FOR MUTAGENICITY PREDICTION. J. MED. CHEM. 48: 312-320, 2005
26446-35-5	VITIC	1	-1	MONACETIN	CC(=O)OC[C@H](O)CO	KAZIUS, J, MCGUIRE, R AND BURSI, R. DERIVATION AND VALIDATION OF TOXICOPHORES FOR MUTAGENICITY PREDICTION. J. MED. CHEM. 48: 312-320, 2005
625-45-6	EPA1	0	-1	MEOACETA2	COCC(=O)O	KAZIUS, J, MCGUIRE, R AND BURSI, R. DERIVATION AND VALIDATION OF TOXICOPHORES FOR MUTAGENICITY PREDICTION. J. MED. CHEM. 48: 312-320, 2005
131-91-9	EPA1	0	-1		Oc1ccc2ccccc2c1N=O	KAZIUS, J, MCGUIRE, R AND BURSI, R. DERIVATION AND VALIDATION OF TOXICOPHORES FOR MUTAGENICITY PREDICTION. J. MED. CHEM. 48: 312-320, 2005
143922-97-8	CCRIS	1	-1		Cc1c(N)cccc1N=Nc2cccc(N)c2C	SAYAMA,M, INOUE,M, MORI,MA, MARUYAMA,Y AND KOZUKA,H, BACTERIALMETABOLISM OF 2,6-DINITROTOLUENE WITH SALMONELLA TYPHIMURIUM AND MUTAGENICITY OFTHE METABOLITES OF 2,6-DINITROTOLUENE AND RELATED COMPOUNDS, XENOBIOTICA 22(6):633-640, 1992
51-28-5	EPA2	0	-1	DINITROPH	Oc1ccc(cc1[N+](=O)[O-])[N+](=O)[O-]	HELMA, C, CRAMER, T, KRAMER, S, AND DE RAEDT, L, DATA MINING AND MACHINE LEARNING TECHNIQUES FOR THE IDENTIFICATION OF MUTAGENICITY INDUCING SUBSTRUCTURES AND STRUCTURE ACTIVITY RELATIONSHIPS OF NONCONGENERIC COMPOUNDS. J. CHEM. INF. COMPUT. SCI. 44: 1402-1411, 2004
5216-25-1	CCRIS	1	-1		Clc1ccc(cc1)C(Cl)(Cl)Cl	JAPAN CHEMICAL INDUSTRY ECOLOGY- TOXICOLOGY AND INFORMATION CENTER,JAPAN, MUTAGENICITY TEST DATA OF EXISTING CHEMICAL SUBSTANCES BASED ON THETOXICITY INVESTIGATION OF THE INDUSTRIAL SAFETY AND HEALTH LAW,1996
32116-25-9	EPA3	1	-1		CC(=O)c1ccc([nH]1)[N+](=O)[O-]	FENG, J, LURATI, L, OUYANG, H, ROBINSON, T, WANG, Y, YUAN, S AND YOUNG, S. PREDICTIVE TOXICOLOGY: BENCHMARKING MOLECULAR DESCRIPTORS AND STATISTICAL METHODS. J. CHEM. INF. COMPUT. SCI. 43: 1463-1470, 2003
133762-78-4	CCRIS	1	-1		Nc1ncnc2c1cnn2CC(O)CN=N#N	GICHNER,T, HOLY,A, SPASSOVA,M, VELEMINSKY,J AND GRUZ,P, THEMUTAGENICITY OF AZIDO DERIVATIVES OF MONOSACCHARIDES AND ALCOHOLS AND OFN-(3-AZIDO-2- HYDROXYPROPYL) DERIVATIVES OF PURINES AND PYRIMIDINES INARABIDOPSIS THALIANA AND IN SALMONELLA TYPHIMURIUM, MUTAGENESIS 6(1):55-58,1991
98-96-4	VITIC	0	-1	PYRAZINAM	NC(=O)c1cnccn1	JUDSON, PN, COOKE, PA, DOERRER, NG, GREENE, N, HANZLIK, RP, HARDY, C, HARTMANN, A, HINCHLIFFE, D, HOLDER, J, MUELLER, L, STEGER-HARTMANN, T, ROTHFUSS, A, SMITH, M, THOMAS, K, VESSEY, JD AND ZEIGER E. TOWARDS THE CREATION OF AN INTERNATIONAL TOXICOLOGY INFORMATION CENTRE. TOXICOLOGY 213(1-2):117-28, 2005
67737-62-6	CCRIS	1	-1		OC1C2OC2c3c(ccc4ccccc34)C1O	GLATT,H, PIEE,A, PAULY,K, STEINBRECHER,T, SCHRODE,R, OESCH,F ANDSEIDEL,A, FJORD- AND BAY-REGION DIOL-EPOXIDES INVESTIGATED FOR STABILITY, SOSINDUCTION IN ESCHERICHIA COLI, AND MUTAGENICITY IN SALMONELLA TYPHIMURIUM ANDMAMMALIAN CELLS,CANCER RES. 51(6):1659-1667, 1991
17831-71-9	VITIC	0	-1		C=CC(=O)OCCOCCOCCOCCOC(=O)C=C	JUDSON, PN, COOKE, PA, DOERRER, NG, GREENE, N, HANZLIK, RP, HARDY, C, HARTMANN, A, HINCHLIFFE, D, HOLDER, J, MUELLER, L, STEGER-HARTMANN, T, ROTHFUSS, A, SMITH, M, THOMAS, K, VESSEY, JD AND ZEIGER E. TOWARDS THE CREATION OF AN INTERNATIONAL TOXICOLOGY INFORMATION CENTRE. TOXICOLOGY 213(1-2):117-28, 2005
27746-63-0	CCRIS	0	-1		Clc1cc(cc(Cl)c1Cl)N2C(=O)CCC2=O	RASHID,KA, ARJMAND,M, SANDERMANN,H AND MUMMA,RO, MUTAGENICITY OFCHLOROANILINE/LIGNIN METABOLITES IN THE SALMONELLA/MICROSOME ASSAY, J. ENVIRON.SCI. HEALTH, PART B B22(6):721-729, 1987
106264-79-3	EPA1	1	-1		CSc1cc(SC)c(N)c(C)c1N	KAZIUS, J, MCGUIRE, R AND BURSI, R. DERIVATION AND VALIDATION OF TOXICOPHORES FOR MUTAGENICITY PREDICTION. J. MED. CHEM. 48: 312-320, 2005
644-21-3	EPA1	1	-1		CCN(N)c1ccccc1	KAZIUS, J, MCGUIRE, R AND BURSI, R. DERIVATION AND VALIDATION OF TOXICOPHORES FOR MUTAGENICITY PREDICTION. J. MED. CHEM. 48: 312-320, 2005
112-36-7	VITIC	0	-1		CCOCCOCCOCC	JUDSON, PN, COOKE, PA, DOERRER, NG, GREENE, N, HANZLIK, RP, HARDY, C, HARTMANN, A, HINCHLIFFE, D, HOLDER, J, MUELLER, L, STEGER-HARTMANN, T, ROTHFUSS, A, SMITH, M, THOMAS, K, VESSEY, JD AND ZEIGER E. TOWARDS THE CREATION OF AN INTERNATIONAL TOXICOLOGY INFORMATION CENTRE. TOXICOLOGY 213(1-2):117-28, 2005
99675-03-3	CCRIS	0	-1		COP(=S)(NC(C)C)Oc1ccccc1C(=O)OC(C)C	WU,H, LAI,Z, XU,H, SONG,R, MA,T, SHI,N, LIU,R AND LIU,Y, TOXICOLOGICALSTUDIES ON THE ORGANOPHOSPHOROUS INSECTICIDE METHYL-ISP, J. TONGJI MED. UNIV.9(1):58-64, 1989
110-05-4	VITIC	0	-1		CC(C)(C)OOC(C)(C)C	JUDSON, PN, COOKE, PA, DOERRER, NG, GREENE, N, HANZLIK, RP, HARDY, C, HARTMANN, A, HINCHLIFFE, D, HOLDER, J, MUELLER, L, STEGER-HARTMANN, T, ROTHFUSS, A, SMITH, M, THOMAS, K, VESSEY, JD AND ZEIGER E. TOWARDS THE CREATION OF AN INTERNATIONAL TOXICOLOGY INFORMATION CENTRE. TOXICOLOGY 213(1-2):117-28, 2005
77-46-3	EPA1	0	-1	ACEDAPSON	CC(=O)Nc1ccc(cc1)S(=O)(=O)c2ccc(NC(=O)C)cc2	KAZIUS, J, MCGUIRE, R AND BURSI, R. DERIVATION AND VALIDATION OF TOXICOPHORES FOR MUTAGENICITY PREDICTION. J. MED. CHEM. 48: 312-320, 2005
117760-93-7	EPA1	1	-1		Nc1cc2c3C=C[C@@H](O)[C@H](O)c3ccc2c4ccccc14	KAZIUS, J, MCGUIRE, R AND BURSI, R. DERIVATION AND VALIDATION OF TOXICOPHORES FOR MUTAGENICITY PREDICTION. J. MED. CHEM. 48: 312-320, 2005
332397-22-5	CCRIS	0	-1		N\C(=N/OS(=O)(=O)O)\c1ccccc1	CLEMENT,B CHRISTIANSEN,K AND GIRRESER,U, PHASE 2 METABOLITES OFN-HYDROXYLATED AMIDINES (AMIDOXIMES): SYNTHESIS, IN VITRO FORMATION BY PIGHEPATOCYTES, AND MUTAGENICITY TESTING, CHEM. RES. TOXICOL. 14(3):319-326,2000
29852-26-4	EPA1	1	-1		ClCc1cc2cccc3ccc4c5ccccc5cc1c4c23	KAZIUS, J, MCGUIRE, R AND BURSI, R. DERIVATION AND VALIDATION OF TOXICOPHORES FOR MUTAGENICITY PREDICTION. J. MED. CHEM. 48: 312-320, 2005
138-59-0	EPA3	0	-1		O[C@H]1CC(=C[C@@H](O)[C@@H]1O)C(=O)O	FENG, J, LURATI, L, OUYANG, H, ROBINSON, T, WANG, Y, YUAN, S AND YOUNG, S. PREDICTIVE TOXICOLOGY: BENCHMARKING MOLECULAR DESCRIPTORS AND STATISTICAL METHODS. J. CHEM. INF. COMPUT. SCI. 43: 1463-1470, 2003
96563-09-6	CCRIS	0	-1		CC1c2cc(C)ccc2c3ccc(C)cc13	LAVOIE,EJ, COLEMAN,DT, GEDDIE,NG AND RICE,JE, STUDIES ON THEMUTAGENICITY AND TUMOR-INITIATING ACTIVITY OF METHYLATED FLUORENES, CHEM.-BIOL.INTERACT. 52(3):301-309, 1985
105708-68-7	CCRIS	1	-1		CC(=O)OC1Cc2ccc3ccc4cccc5cc1c2c3c45	ROGAN,EG, CAVALIERI,EL, WALKER,BA, BALASUBRAMANIAN,R, WISLOCKI,PG,ROTH,RW AND SAUGIER,RK, MUTAGENICITY OF BENZYLIC ACETATES, SULFATES AND BROMIDESOF POLYCYCLIC AROMATIC HYDROCARBONS, CHEM.-BIOL. INTERACT. 58(3):253-275,1986
2832-40-8	VITIC	1	-1		CC(=O)Nc1ccc(cc1)N=Nc2cc(C)ccc2O	JUDSON, PN, COOKE, PA, DOERRER, NG, GREENE, N, HANZLIK, RP, HARDY, C, HARTMANN, A, HINCHLIFFE, D, HOLDER, J, MUELLER, L, STEGER-HARTMANN, T, ROTHFUSS, A, SMITH, M, THOMAS, K, VESSEY, JD AND ZEIGER E. TOWARDS THE CREATION OF AN INTERNATIONAL TOXICOLOGY INFORMATION CENTRE. TOXICOLOGY 213(1-2):117-28, 2005
4543-63-9	EPA1	1	-1		CNC(=O)NOC(=O)NC	KAZIUS, J, MCGUIRE, R AND BURSI, R. DERIVATION AND VALIDATION OF TOXICOPHORES FOR MUTAGENICITY PREDICTION. J. MED. CHEM. 48: 312-320, 2005
1120-71-4	EPA1	1	-1		O=S1(=O)CCCO1	KAZIUS, J, MCGUIRE, R AND BURSI, R. DERIVATION AND VALIDATION OF TOXICOPHORES FOR MUTAGENICITY PREDICTION. J. MED. CHEM. 48: 312-320, 2005
147293-14-9	EPA1	1	-1		Cn1c(N)nc2c3cnccc3ccc12	KAZIUS, J, MCGUIRE, R AND BURSI, R. DERIVATION AND VALIDATION OF TOXICOPHORES FOR MUTAGENICITY PREDICTION. J. MED. CHEM. 48: 312-320, 2005
132059-51-9	CCRIS	1	-1		OC1OC(=O)C(=C1C(Cl)Br)Cl	RAMOS,I LLOVERAS,M SOLANS,X HUICI,A AND MESSEGUER,A, BROMINATEDANALOGS OF 3-CHLORO-4-(DICHLORO-METHYL)-5-HYDROXY-2(5H)-FURANONE: PREPARATIONSOF 3-CHLORO-4-(BROMOCHLOROMETHYL)-5-HYDROXY-2(5H)-FURANONE AND MUTAGENICITYSTUDIES, ENVIRON. TOXICOL. CHEM. 19(11):2631-2636, 2000
126420-94-8	CCRIS	1	-1		Cc1ccc(CN2C3C2c4ccccc4c5ccccc35)cc1	ROLL,M, SHTELZER,S, STARK,AA AND BLUM,J, STRUCTURE-ACTIVITYRELATIONSHIPS IN MUTAGENICITY AND IN NUCLEOPHILIC RING OPENING OFN-(ARYLMETHYL)PHENANTHRENE 9,10-IMINES, MUTAGENESIS 5(1):25-30, 1990
1135-14-4	EPA1	1	-1		Nc1ccc(Sc2ccccc2)cc1	KAZIUS, J, MCGUIRE, R AND BURSI, R. DERIVATION AND VALIDATION OF TOXICOPHORES FOR MUTAGENICITY PREDICTION. J. MED. CHEM. 48: 312-320, 2005
2508-23-8	EPA1	1	-1		CC(=O)N(O)c1ccc2ccccc2c1	KAZIUS, J, MCGUIRE, R AND BURSI, R. DERIVATION AND VALIDATION OF TOXICOPHORES FOR MUTAGENICITY PREDICTION. J. MED. CHEM. 48: 312-320, 2005
14308-65-7	CCRIS	1	-1		CNC(=O)\C=C\c1oc(cc1)[N+](=O)[O-]	STURDIK,E, ROSENBERG,M, STIBRANYI,L, BALAZ,S, CHRENO,O, EBRINGER,L,ILAVSKY, D AND VEGH,D, STRUCTURE-MUTAGENICITY RELATIONSHIPS OF5-NITRO-2-FURYLETHYLENES IN SALMONELLA TYPHIMURIUM TA98, CHEM.-BIOL. INTERACT.53(1-2):145-153, 1985
128714-76-1	CCRIS	1	-1		[O-][N+](=O)c1ccc2ccc3c4ccccc4c(c5ccc1c2c35)[N+](=O)[O-]	FUKUHARA,K, HAKURA,A, SERA,N, TOKIWA,H AND MIYATA,N, 1- AND 3-NITRO-6-AZABENZO[A]PYRENES AND THEIR N-OXIDES: HIGHLY MUTAGENIC NITRATED AZAARENES,CHEM. RES. TOXICOL. 5(2):149-153, 1992
5410-97-9	EPA1	1	-1		[O-][N+](=O)c1ccc2c(oc3ccccc23)c1	KAZIUS, J, MCGUIRE, R AND BURSI, R. DERIVATION AND VALIDATION OF TOXICOPHORES FOR MUTAGENICITY PREDICTION. J. MED. CHEM. 48: 312-320, 2005
628-02-4	VITIC	0	-1	POLICAPRA	CCCCCC(=O)N	JUDSON, PN, COOKE, PA, DOERRER, NG, GREENE, N, HANZLIK, RP, HARDY, C, HARTMANN, A, HINCHLIFFE, D, HOLDER, J, MUELLER, L, STEGER-HARTMANN, T, ROTHFUSS, A, SMITH, M, THOMAS, K, VESSEY, JD AND ZEIGER E. TOWARDS THE CREATION OF AN INTERNATIONAL TOXICOLOGY INFORMATION CENTRE. TOXICOLOGY 213(1-2):117-28, 2005
161696-98-6	EPA1	1	-1		CNc1ccc2nccnc2c1C	KAZIUS, J, MCGUIRE, R AND BURSI, R. DERIVATION AND VALIDATION OF TOXICOPHORES FOR MUTAGENICITY PREDICTION. J. MED. CHEM. 48: 312-320, 2005
2403-28-3	CCRIS	0	-1		O=C(\C=C\c1ccc(cc1)c2ccccc2)c3ccccc3	RASHID,KA, MULLIN,CA AND MUMMA,RO, STRUCTURE-MUTAGENICITYRELATIONSHIPS OF CHALCONES AND THEIR OXIDES IN THE SALMONELLA ASSAY, MUTAT. RES.169(3):71-79, 1986
56961-79-6	CCRIS	0	-1		Cc1c(Cl)cnc2ccccc12	SAEKI,K, TAKAHASHI,K AND KAWAZOE,Y, POTENT MUTAGENIC POTENTIAL OF4-METHYLQUINOLINE: METABOLIC AND MECHANISTIC CONSIDERATIONS, BIOL. PHARM. BULL.19(4):541-546, 1996
42011-48-3	EPA3	1	-1		[O-][N+](=O)c1oc(cc1)c2csc(NC(=O)C(F)(F)F)n2	FENG, J, LURATI, L, OUYANG, H, ROBINSON, T, WANG, Y, YUAN, S AND YOUNG, S. PREDICTIVE TOXICOLOGY: BENCHMARKING MOLECULAR DESCRIPTORS AND STATISTICAL METHODS. J. CHEM. INF. COMPUT. SCI. 43: 1463-1470, 2003
55-98-1	VITIC	1	-1	BUSULFAN	CS(=O)(=O)OCCCCOS(=O)(=O)C	JUDSON, PN, COOKE, PA, DOERRER, NG, GREENE, N, HANZLIK, RP, HARDY, C, HARTMANN, A, HINCHLIFFE, D, HOLDER, J, MUELLER, L, STEGER-HARTMANN, T, ROTHFUSS, A, SMITH, M, THOMAS, K, VESSEY, JD AND ZEIGER E. TOWARDS THE CREATION OF AN INTERNATIONAL TOXICOLOGY INFORMATION CENTRE. TOXICOLOGY 213(1-2):117-28, 2005
39965-42-9	CCRIS	1	-1		CC(C)(C)NC(=O)\C=C\c1oc(cc1)[N+](=O)[O-]	STURDIK,E, ROSENBERG,M, STIBRANYI,L, BALAZ,S, CHRENO,O, EBRINGER,L,ILAVSKY, D AND VEGH,D, STRUCTURE-MUTAGENICITY RELATIONSHIPS OF5-NITRO-2-FURYLETHYLENES IN SALMONELLA TYPHIMURIUM TA98, CHEM.-BIOL. INTERACT.53(1-2):145-153, 1985
NOCAS_M229	EPA1	1	-1		CCOC[C@H]1CO1	KAZIUS, J, MCGUIRE, R AND BURSI, R. DERIVATION AND VALIDATION OF TOXICOPHORES FOR MUTAGENICITY PREDICTION. J. MED. CHEM. 48: 312-320, 2005
36504-65-1	EPA3	1	-1		O1[C@@H]2C=Cc3c(cc4ccc5cccc6ccc3c4c56)[C@H]12	FENG, J, LURATI, L, OUYANG, H, ROBINSON, T, WANG, Y, YUAN, S AND YOUNG, S. PREDICTIVE TOXICOLOGY: BENCHMARKING MOLECULAR DESCRIPTORS AND STATISTICAL METHODS. J. CHEM. INF. COMPUT. SCI. 43: 1463-1470, 2003
80-07-9	VITIC	0	-1		Clc1ccc(cc1)S(=O)(=O)c2ccc(Cl)cc2	JUDSON, PN, COOKE, PA, DOERRER, NG, GREENE, N, HANZLIK, RP, HARDY, C, HARTMANN, A, HINCHLIFFE, D, HOLDER, J, MUELLER, L, STEGER-HARTMANN, T, ROTHFUSS, A, SMITH, M, THOMAS, K, VESSEY, JD AND ZEIGER E. TOWARDS THE CREATION OF AN INTERNATIONAL TOXICOLOGY INFORMATION CENTRE. TOXICOLOGY 213(1-2):117-28, 2005
512-56-1	VITIC	1	-1	TRIMEPHOS	COP(=O)(OC)OC	JUDSON, PN, COOKE, PA, DOERRER, NG, GREENE, N, HANZLIK, RP, HARDY, C, HARTMANN, A, HINCHLIFFE, D, HOLDER, J, MUELLER, L, STEGER-HARTMANN, T, ROTHFUSS, A, SMITH, M, THOMAS, K, VESSEY, JD AND ZEIGER E. TOWARDS THE CREATION OF AN INTERNATIONAL TOXICOLOGY INFORMATION CENTRE. TOXICOLOGY 213(1-2):117-28, 2005
3308-64-3	GENETOX	0	-1		Cc1ccc2cc3c(ccc4ccccc34)c5CC(O)c1c25	MUTAT RES 168:69-240,1986
99523-58-7	CCRIS	1	-1		Cc1ccc2nsc(NC(=O)C(Cl)Cl)c2c1	ZANI,F, BELLOTTI,A AND MAZZA,P, BIOLOGICAL STUDIES ON2,1-BENZISOTHIAZOLE DERIVATIVES II. EVALUATION OF ANTIMICROBIAL AND GENOTOXICPROPERTIES OF BZ-NITRO-, 3-ETHYLACETATE-, 3-AMINO- AND 3-SUBSTITUTED AMINO2,1-BENZISOTHIAZOLES, FARMACO 49(11):713-719, 1994
626-16-4	EPA1	0	-1		ClCc1cccc(CCl)c1	KAZIUS, J, MCGUIRE, R AND BURSI, R. DERIVATION AND VALIDATION OF TOXICOPHORES FOR MUTAGENICITY PREDICTION. J. MED. CHEM. 48: 312-320, 2005
67019-29-8	CCRIS	0	-1		O=C(Nc1ccccc1)Nc2snc3ccccc23	ZANI,F, BELLOTTI,A AND MAZZA,P, BIOLOGICAL STUDIES ON2,1-BENZISOTHIAZOLE DERIVATIVES II. EVALUATION OF ANTIMICROBIAL AND GENOTOXICPROPERTIES OF BZ-NITRO-, 3-ETHYLACETATE-, 3-AMINO- AND 3-SUBSTITUTED AMINO2,1-BENZISOTHIAZOLES, FARMACO 49(11):713-719, 1994
25973-55-1	CCRIS	0	-1		CCC(C)(C)c1cc(c(O)c(c1)C(C)(C)CC)n2nc3ccccc3n2	HACHIYA,N AND TAKIZAWA,Y, MUTAGENICITY OF PLASTIC ADDITIVES,HEN'IGENSEI SHIKEN 3(3):147-154, 1994
17455-26-4	CCRIS	0	-1		C1CCC2OCCOCCOCCOCCOC3CCCCC3OCCOCCOCCOCCOC2C1	ARENAZ,P, BITTICKS,L, PANNELL,K AND GARCIA,S, GENOTOXIC POTENTIAL OFCROWN ETHERS IN SALMONELLA TYPHIMURIUM, MUTAGENESIS 4(6), 437-8, 1989
19785-01-4	CCRIS	0	-1		COc1ccc(OC)c(\C=C\C)c1	RAMOS-OCAMPO,VE AND HSIA,MTS, MUTAGENICITY AND DNA-DAMAGING ACTIVITYOF CALAMUS OIL, ASARONE ISOMERS, AND DIMETHOXYPROPENYLBENZENE ANALOGUES,PHILLIP. ENTOMOL. 7(3):275-291, 1988
599-79-1	VITIC	0	-1	SAZOSUFAP	OC(=O)c1cc(ccc1O)N=Nc2ccc(cc2)S(=O)(=O)Nc3ccccn3	JUDSON, PN, COOKE, PA, DOERRER, NG, GREENE, N, HANZLIK, RP, HARDY, C, HARTMANN, A, HINCHLIFFE, D, HOLDER, J, MUELLER, L, STEGER-HARTMANN, T, ROTHFUSS, A, SMITH, M, THOMAS, K, VESSEY, JD AND ZEIGER E. TOWARDS THE CREATION OF AN INTERNATIONAL TOXICOLOGY INFORMATION CENTRE. TOXICOLOGY 213(1-2):117-28, 2005
253-53-2	EPA1	0	-1		c1cc2cnncc2cn1	KAZIUS, J, MCGUIRE, R AND BURSI, R. DERIVATION AND VALIDATION OF TOXICOPHORES FOR MUTAGENICITY PREDICTION. J. MED. CHEM. 48: 312-320, 2005
25377-72-4	VITIC	0	-1		CC\C=C\C	JUDSON, PN, COOKE, PA, DOERRER, NG, GREENE, N, HANZLIK, RP, HARDY, C, HARTMANN, A, HINCHLIFFE, D, HOLDER, J, MUELLER, L, STEGER-HARTMANN, T, ROTHFUSS, A, SMITH, M, THOMAS, K, VESSEY, JD AND ZEIGER E. TOWARDS THE CREATION OF AN INTERNATIONAL TOXICOLOGY INFORMATION CENTRE. TOXICOLOGY 213(1-2):117-28, 2005
13345-23-8	EPA1	1	-1		Oc1ccc2ccc3cc4ccccc4c5ccc1c2c35	KAZIUS, J, MCGUIRE, R AND BURSI, R. DERIVATION AND VALIDATION OF TOXICOPHORES FOR MUTAGENICITY PREDICTION. J. MED. CHEM. 48: 312-320, 2005
6606-59-3	EPA1	0	-1		CC(=C)C(=O)OCCCCCCOC(=O)C(=C)C	KAZIUS, J, MCGUIRE, R AND BURSI, R. DERIVATION AND VALIDATION OF TOXICOPHORES FOR MUTAGENICITY PREDICTION. J. MED. CHEM. 48: 312-320, 2005
93-08-3	EPA1	0	-1		CC(=O)c1ccc2ccccc2c1	KAZIUS, J, MCGUIRE, R AND BURSI, R. DERIVATION AND VALIDATION OF TOXICOPHORES FOR MUTAGENICITY PREDICTION. J. MED. CHEM. 48: 312-320, 2005
532-27-4	VITIC	0	-1		ClCC(=O)c1ccccc1	JUDSON, PN, COOKE, PA, DOERRER, NG, GREENE, N, HANZLIK, RP, HARDY, C, HARTMANN, A, HINCHLIFFE, D, HOLDER, J, MUELLER, L, STEGER-HARTMANN, T, ROTHFUSS, A, SMITH, M, THOMAS, K, VESSEY, JD AND ZEIGER E. TOWARDS THE CREATION OF AN INTERNATIONAL TOXICOLOGY INFORMATION CENTRE. TOXICOLOGY 213(1-2):117-28, 2005
105735-71-5	EPA1	1	-1		[O-][N+](=O)c1cccc2c3ccc(c4cccc(c12)c34)[N+](=O)[O-]	KAZIUS, J, MCGUIRE, R AND BURSI, R. DERIVATION AND VALIDATION OF TOXICOPHORES FOR MUTAGENICITY PREDICTION. J. MED. CHEM. 48: 312-320, 2005
115340-67-5	CCRIS	1	-1		OC(=O)\C(=C(/C=O)\C(Cl)Cl)\Cl	TIKKANEN,L AND KRONBERG,L, GENOTOXIC EFFECTS OF VARIOUS CHLORINATEDBUTENOIC ACIDS IDENTIFIED IN CHLORINATED DRINKING WATER, MUTAT. RES.240(2):109-16, 1990
521-31-3	EPA3	0	-1		Nc1cccc2c(O)nnc(O)c12	FENG, J, LURATI, L, OUYANG, H, ROBINSON, T, WANG, Y, YUAN, S AND YOUNG, S. PREDICTIVE TOXICOLOGY: BENCHMARKING MOLECULAR DESCRIPTORS AND STATISTICAL METHODS. J. CHEM. INF. COMPUT. SCI. 43: 1463-1470, 2003
99523-60-1	CCRIS	0	-1		CCC(=O)Nc1snc2ccc(C)cc12	ZANI,F, BELLOTTI,A AND MAZZA,P, BIOLOGICAL STUDIES ON2,1-BENZISOTHIAZOLE DERIVATIVES II. EVALUATION OF ANTIMICROBIAL AND GENOTOXICPROPERTIES OF BZ-NITRO-, 3-ETHYLACETATE-, 3-AMINO- AND 3-SUBSTITUTED AMINO2,1-BENZISOTHIAZOLES, FARMACO 49(11):713-719, 1994
39638-73-8	CCRIS	0	-1		NC1=NC(=O)N(C=C1O)C2OC(CO)C(O)C2O	ARASHIDANI,K, IWAMOTO-TANAKA,N, MURAOKA,M AND KASAI,H, GENOTOXICITY OFRIBO- AND DEOXYRIBONUCLEOSIDES OF 8-HYDROXYGUANINE, 5-HYDROXYCYTOSINE, AND2-HYDROXYADENINE: INDUCTION OF SCE IN HUMAN LYMPHOCYTES AND MUTAGENICITY INSALMONELLA TYPHIMURIUM TA100, MUTAT. RES. 403(1-2):223-227, 1998
81-11-8	EPA3	0	-1		Nc1ccc(\C=C/c2ccc(N)cc2S(=O)(=O)O)c(c1)S(=O)(=O)O	FENG, J, LURATI, L, OUYANG, H, ROBINSON, T, WANG, Y, YUAN, S AND YOUNG, S. PREDICTIVE TOXICOLOGY: BENCHMARKING MOLECULAR DESCRIPTORS AND STATISTICAL METHODS. J. CHEM. INF. COMPUT. SCI. 43: 1463-1470, 2003
569-57-3	VITIC	0	-1	CHLOROTRI	COc1ccc(cc1)C(=C(c2ccc(OC)cc2)c3ccc(OC)cc3)Cl	JUDSON, PN, COOKE, PA, DOERRER, NG, GREENE, N, HANZLIK, RP, HARDY, C, HARTMANN, A, HINCHLIFFE, D, HOLDER, J, MUELLER, L, STEGER-HARTMANN, T, ROTHFUSS, A, SMITH, M, THOMAS, K, VESSEY, JD AND ZEIGER E. TOWARDS THE CREATION OF AN INTERNATIONAL TOXICOLOGY INFORMATION CENTRE. TOXICOLOGY 213(1-2):117-28, 2005
38777-13-8	EPA2	1	-1		CC(C)Oc1ccccc1OC(=O)N(C)N=O	HELMA, C, CRAMER, T, KRAMER, S, AND DE RAEDT, L, DATA MINING AND MACHINE LEARNING TECHNIQUES FOR THE IDENTIFICATION OF MUTAGENICITY INDUCING SUBSTRUCTURES AND STRUCTURE ACTIVITY RELATIONSHIPS OF NONCONGENERIC COMPOUNDS. J. CHEM. INF. COMPUT. SCI. 44: 1402-1411, 2004
115664-55-6	CCRIS	1	-1		Oc1ccc2c(ccc3c4ccccc4c1c23)[N+](=O)[O-]	CONSOLO,MC, ANDERS,M AND HOWARD,PC, MUTAGENICITY OF THE PHENOLICMICROSOMAL METABOLITES OF 3-NITROFLUORANTHENE AND 1-NITROPYRENE IN STRAINS OFSALMONELLA TYPHIMURIUM, MUTAT. RES. 210(2):263-269, 1989
NOCAS_M493	EPA1	0	-1		CC(C)[C@@H]1CC=C(C)[C@H]2CC=C(C)C[C@H]12	KAZIUS, J, MCGUIRE, R AND BURSI, R. DERIVATION AND VALIDATION OF TOXICOPHORES FOR MUTAGENICITY PREDICTION. J. MED. CHEM. 48: 312-320, 2005
614-00-6	EPA1	1	-1		CN(N=O)c1ccccc1	KAZIUS, J, MCGUIRE, R AND BURSI, R. DERIVATION AND VALIDATION OF TOXICOPHORES FOR MUTAGENICITY PREDICTION. J. MED. CHEM. 48: 312-320, 2005
131862-20-9	CCRIS	0	-1		CN(C)CCNC(=O)c1cccc2oc(nc12)c3ccccc3	DENNY,WA, TURNER,PM, ATWELL,GJ, REWCASTLE,GW AND FERGUSON,LR,STRUCTURE- ACTIVITY RELATIONSHIPS FOR THE MUTAGENIC ACTIVITY OF TRICYCLICINTERCALATING AGENTS IN SALMONELLA TYPHIMURIUM, MUTAT. RES. 232(2):233-241,1990
NOCAS_M103	EPA1	1	-1		CCCC[C@@H](CC)COC(=O)c1ccc(N(C)C)c(c1)[N+](=O)[O-]	KAZIUS, J, MCGUIRE, R AND BURSI, R. DERIVATION AND VALIDATION OF TOXICOPHORES FOR MUTAGENICITY PREDICTION. J. MED. CHEM. 48: 312-320, 2005
35367-38-5	EPA3	0	-1	DIFLUBENZ	Fc1cccc(F)c1C(=O)NC(=O)Nc2ccc(Cl)cc2	FENG, J, LURATI, L, OUYANG, H, ROBINSON, T, WANG, Y, YUAN, S AND YOUNG, S. PREDICTIVE TOXICOLOGY: BENCHMARKING MOLECULAR DESCRIPTORS AND STATISTICAL METHODS. J. CHEM. INF. COMPUT. SCI. 43: 1463-1470, 2003
38134-58-6	CCRIS	1	-1		NC(CCC(=O)NC(CSC(=O)NCCCl)C(=O)NCC(=O)O)C(=O)O	STAHL,W, DENKEL,E AND EISENBRAND,G, INFLUENCE OF GLUTATHIONE ON THEMUTAGENICITY OF 2-CHLOROETHYLNITROSOUREAS. MUTAGENIC POTENTIAL OF GLUTATHIONEDERIVATIVES FORMED FROM 2-CHLOROETHYLNITROSOUREAS AND GLUTATHIONE, MUTAT. RES.206(4): 459-465, 1988
96918-15-9	EPA1	1	-1		o1ccc2cc3ccc4cccc5ccc(c12)c3c45	KAZIUS, J, MCGUIRE, R AND BURSI, R. DERIVATION AND VALIDATION OF TOXICOPHORES FOR MUTAGENICITY PREDICTION. J. MED. CHEM. 48: 312-320, 2005
3365-85-3	EPA1	1	-1		Nc1ccc(cc1)c2ccc(cc2)c3ccc(N)cc3	KAZIUS, J, MCGUIRE, R AND BURSI, R. DERIVATION AND VALIDATION OF TOXICOPHORES FOR MUTAGENICITY PREDICTION. J. MED. CHEM. 48: 312-320, 2005
480-19-3	EPA1	0	-1	ISORHAMNE	COc1cc(ccc1O)C2=C(O)C(=O)c3c(O)cc(O)cc3O2	KAZIUS, J, MCGUIRE, R AND BURSI, R. DERIVATION AND VALIDATION OF TOXICOPHORES FOR MUTAGENICITY PREDICTION. J. MED. CHEM. 48: 312-320, 2005
107-46-0	CCRIS	0	-1	SIMETHICO	C[Si](C)(C)O[Si](C)(C)C	ISQUITH,A, MATHESON,D AND SLESINSKI,R, GENOTOXICITY STUDIES ONSELECTED ORGANOSILICON COMPOUNDS. IN VITRO ASSAYS, FOOD CHEM. TOXICOL.26(3):255-261, 1988
124-26-5	CCRIS	0	-1		CCCCCCCCCCCCCCCCCC(=O)N	JAPAN CHEMICAL INDUSTRY ECOLOGY- TOXICOLOGY AND INFORMATION CENTER,JAPAN, MUTAGENICITY TEST DATA OF EXISTING CHEMICAL SUBSTANCES BASED ON THETOXICITY INVESTIGATION OF THE INDUSTRIAL SAFETY AND HEALTH LAW, (SUPPL. 2),2000
115781-42-5	CCRIS	0	-1		Cc1cnc2ccc3c(nc(NC4OC(C(O)C(O)C4O)C(=O)O)n3C)c2n1	TURESKY,RJ, AESCHBACHER,HU, WUERZNER,HP, SKIPPER,PL ANDTANNENEBAUM,SR, MAJOR ROUTES OF METABOLISM OF THE FOOD-BORNE CARCINOGEN2-AMINO-3,8-DIMETHYLIMIDAZO [4,5-F]QUINOXALINE IN THE RAT CARCINOGENESIS9(6):1043-1048, 1988
1719-53-5	VITIC	0	-1		CC[Si](Cl)(Cl)CC	JUDSON, PN, COOKE, PA, DOERRER, NG, GREENE, N, HANZLIK, RP, HARDY, C, HARTMANN, A, HINCHLIFFE, D, HOLDER, J, MUELLER, L, STEGER-HARTMANN, T, ROTHFUSS, A, SMITH, M, THOMAS, K, VESSEY, JD AND ZEIGER E. TOWARDS THE CREATION OF AN INTERNATIONAL TOXICOLOGY INFORMATION CENTRE. TOXICOLOGY 213(1-2):117-28, 2005
1024-41-5	CCRIS	0	-1		Cc1ccc(cc1)S(=O)(=O)OCc2ccccc2	BALL,JC, FOXALL-VANAKEN,S AND JENSEN,TE, MUTAGENICITY STUDIES OFP-SUBSTITUTED BENZYL DERIVATIVES IN THE AMES SALMONELLA PLATE-INCORPORATIONASSAY, MUTAT. RES. 138(2-3):145-151, 1984
497-56-3	CCRIS	0	-1		Cc1c(O)cc(cc1[N+](=O)[O-])[N+](=O)[O-]	KAWAI,A, GOTO,S, MATSUMOTO,Y AND MATSUSHITA,H, MUTAGENICITY OFALIPHATIC AND AROMATIC NITRO COMPOUNDS, SANGYO IGAKU 29(1):34-55,1987
5003-48-5	EPA1	0	-1	BENORILAT	CC(=O)Nc1ccc(OC(=O)c2ccccc2OC(=O)C)cc1	KAZIUS, J, MCGUIRE, R AND BURSI, R. DERIVATION AND VALIDATION OF TOXICOPHORES FOR MUTAGENICITY PREDICTION. J. MED. CHEM. 48: 312-320, 2005
1165-39-5	CCRIS	1	-1	AFLATOXG1	COc1cc2OC3OC=CC3c2c4OC(=O)C5=C(CCOC5=O)c14	MCCANN,J, CHOI,E, YAMASAKI,E AND AMES,BN, DETECTION OF CARCINOGENS ASMUTAGENS IN THE SALMONELLA/MICROSOME TEST: ASSAY OF 300 CHEMICALS, PROC. NATL.ACAD. SCI. USA 72(12):5135-5139, 1975
118517-21-8	CCRIS	0	1		CC(C)CCCC(C)C1CCC2C3CC4N(N5C(=O)c6ccccc6C5=O)C47CC(Cl)CCC7(C)C3CCC12C	ISLAM,S AND AHMAD,M, MUTAGENIC ACTIVITY OF AZIRIDINYL STEROIDS ANDTHEIR MECHANISM OF ACTION IN BIOLOGICAL SYSTEMS, MUTAGENESIS 6(4):271-278,1991
111017-06-2	CCRIS	1	-1		COc1cc2CCN(C=O)c3cc4ccccc4c(c1OC)c23	NOZAKA,T, WATANABE,F, TADAKI,S, ISHINO,M, MORIMOTO,I, KUNITOMO,J,ISHII,H, AND NATORI,S, MUTAGENICITY OF ISOQUINOLINE ALKALOIDS, ESPECIALLY OF THEAPORPHINE TYPE, MUTAT. RES. 240(4):267-79, 1990
286-99-7	CCRIS	0	-1		C1CCCCCC2OC2CCCC1	VON DER HUDE,W, SEELBACH,A, BASLER,A, EPOXIDES: COMPARISON OF THEINDUCTION OF SOS REPAIR IN ESCHERICHIA COLI PQ37 AND THE BACTERIAL MUTAGENICITYIN THE AMES TEST, MUTAT. RES. 231(2):205-18, 1990
50438-75-0	EPA1	1	-1		CN(C)c1ccc(CCO)cc1	KAZIUS, J, MCGUIRE, R AND BURSI, R. DERIVATION AND VALIDATION OF TOXICOPHORES FOR MUTAGENICITY PREDICTION. J. MED. CHEM. 48: 312-320, 2005
101489-26-3	CCRIS	0	-1		Oc1cccc2Oc3cc4OC5OCCC5c4c(O)c3C(=O)c12	MORI,H, SUGIE,S, YOSHIMI,N, KITAMURA,J, NIWA,M, HAMASAKI,T ANDKAWAI,K, GENOTOXIC EFFECTS OF A VARIETY OF STERIGMATOCYSTIN-RELATED COMPOUNDS INTHE HEPATOCYTE/DNA-REPAIR TEST AND THE SALMONELLA MICROSOME ASSAY, MUTAT. RES.173(3):217-222, 1986
155798-37-1	EPA1	1	-1		CCN(CCCl)c1ccc(OCCCCCNc2c3ccccc3nc4ccccc24)cc1	KAZIUS, J, MCGUIRE, R AND BURSI, R. DERIVATION AND VALIDATION OF TOXICOPHORES FOR MUTAGENICITY PREDICTION. J. MED. CHEM. 48: 312-320, 2005
17526-33-9	EPA1	1	-1		CC(=O)OCc1c2ccccc2cc3ccc4ccccc4c13	KAZIUS, J, MCGUIRE, R AND BURSI, R. DERIVATION AND VALIDATION OF TOXICOPHORES FOR MUTAGENICITY PREDICTION. J. MED. CHEM. 48: 312-320, 2005
59-00-7	EPA1	0	-1	XANTHUREN	OC(=O)c1cc(O)c2cccc(O)c2n1	KAZIUS, J, MCGUIRE, R AND BURSI, R. DERIVATION AND VALIDATION OF TOXICOPHORES FOR MUTAGENICITY PREDICTION. J. MED. CHEM. 48: 312-320, 2005
872-50-4	VITIC	0	-1	MEPYRRONE	CN1CCCC1=O	JUDSON, PN, COOKE, PA, DOERRER, NG, GREENE, N, HANZLIK, RP, HARDY, C, HARTMANN, A, HINCHLIFFE, D, HOLDER, J, MUELLER, L, STEGER-HARTMANN, T, ROTHFUSS, A, SMITH, M, THOMAS, K, VESSEY, JD AND ZEIGER E. TOWARDS THE CREATION OF AN INTERNATIONAL TOXICOLOGY INFORMATION CENTRE. TOXICOLOGY 213(1-2):117-28, 2005
573-56-8	CCRIS	0	-1	DR0001212	Oc1c(cccc1[N+](=O)[O-])[N+](=O)[O-]	KAWAI,A, GOTO,S, MATSUMOTO,Y AND MATSUSHITA,H, MUTAGENICITY OFALIPHATIC AND AROMATIC NITRO COMPOUNDS, SANGYO IGAKU 29(1):34-55,1987
75-86-5	VITIC	0	-1		CC(C)(O)C#N	JUDSON, PN, COOKE, PA, DOERRER, NG, GREENE, N, HANZLIK, RP, HARDY, C, HARTMANN, A, HINCHLIFFE, D, HOLDER, J, MUELLER, L, STEGER-HARTMANN, T, ROTHFUSS, A, SMITH, M, THOMAS, K, VESSEY, JD AND ZEIGER E. TOWARDS THE CREATION OF AN INTERNATIONAL TOXICOLOGY INFORMATION CENTRE. TOXICOLOGY 213(1-2):117-28, 2005
NOCAS_M481	EPA1	0	-1		CC(C)C[C@@H](C)N	KAZIUS, J, MCGUIRE, R AND BURSI, R. DERIVATION AND VALIDATION OF TOXICOPHORES FOR MUTAGENICITY PREDICTION. J. MED. CHEM. 48: 312-320, 2005
51-45-6	CCRIS	0	-1	HISTAMINE,HISTADHCL,HISTAMDPH	NCCc1c[nH]cn1	FORSTER,R, BLOWERS,SD, CINELLI,S, MARQUARDT,H AND WESTENDORF,J,MUTAGENICITY TESTING OF IMIDAZOLE AND RELATED COMPOUNDS,MUTAT. RES.298(2):71-79, 1992
1596-84-5	VITIC	0	-1	AMINOZIDE	CN(C)NC(=O)CCC(=O)O	JUDSON, PN, COOKE, PA, DOERRER, NG, GREENE, N, HANZLIK, RP, HARDY, C, HARTMANN, A, HINCHLIFFE, D, HOLDER, J, MUELLER, L, STEGER-HARTMANN, T, ROTHFUSS, A, SMITH, M, THOMAS, K, VESSEY, JD AND ZEIGER E. TOWARDS THE CREATION OF AN INTERNATIONAL TOXICOLOGY INFORMATION CENTRE. TOXICOLOGY 213(1-2):117-28, 2005
575-44-0	EPA1	1	-1		Oc1ccc2c(O)cccc2c1	KAZIUS, J, MCGUIRE, R AND BURSI, R. DERIVATION AND VALIDATION OF TOXICOPHORES FOR MUTAGENICITY PREDICTION. J. MED. CHEM. 48: 312-320, 2005
314-13-6	EPA1	1	-1	EVANSBLUE,NSC-65849	Cc1cc(ccc1N=Nc2ccc3c(cc(c(N)c3c2O)S(=O)(=O)O)S(=O)(=O)O)c4ccc(N=Nc5ccc6c(cc(c(N)c6c5O)S(=O)(=O)O)S(=O)(=O)O)c(C)c4	KAZIUS, J, MCGUIRE, R AND BURSI, R. DERIVATION AND VALIDATION OF TOXICOPHORES FOR MUTAGENICITY PREDICTION. J. MED. CHEM. 48: 312-320, 2005
151751-83-6	CCRIS	1	-1		CCOC(=O)N(CCC=O)N=O	CHUNG,FL, KRZEMINSKI,J, WANG,M, CHEN,HJC AND PROKOPCZYK,B, FORMATIONOF THE ACROLEIN-DERIVED 1,N2-PROPANODEOXYGUANOSINE ADDUCTS IN DNA UPON REACTIONWITH 3-(N-CARBETHOXY-N-NITROSAMINO)PROPIONALDEHYDE, CHEM. RES. TOXICOL.7(1):62-67, 1994
27762-78-3	CCRIS	1	-1	KETOXAL	CCOC(C)C(=O)C(O)O	MARNETT,LJ, HURD,HK, HOLLSTEIN,MC, LEVIN,DE, ESTERBAUER,H AND AMES,BN,NATURALLY OCCURRING CARBONYL COMPOUNDS ARE MUTAGENS IN SALMONELLA TESTER STRAINTA104,MUTAT. RES. 148(1-2):25-34, 1985
25584-83-2	CCRIS	0	-1		CC(O)COC(=O)C=C	WATANABE,K, SAKAMOTO,K AND SASAKI,T, COMPARISONS ON CHEMICALLY-INDUCEDMUTAGENICITY AMONG FOUR BACTERIAL STRAINS, SALMONELLA TYPHIMURIUM TA102 ANDTA2638, AND ESCHERICHIA COLI WP2/PKM101 AND WP2 UVRA/PKM101: COLLABORATIVE STUDY1, MUTAT. RES. 361(2-3):143-155, 1996
87436-71-3	CCRIS	0	-1		OC1C=Cc2c(Br)c3ccc4ccccc4c3cc2C1O	FU,PP, VON TUNGELN,LS, UNRUH,LE, NI,Y AND CHOU,MW, COMPARATIVEREGIOSELECTIVE AND STEREOSELECTIVE METABOLISM OF 7-CHLOROBENZ[A]ANTHRACENE AND7-BROMOBENZ[A]-ANTHRACENE BY MOUSE AND RAT LIVER MICROSOMES, CARCINOGENESIS12(3):371-378, 1991
93-45-8	VITIC	0	-1		Oc1ccc(Nc2ccc3ccccc3c2)cc1	JUDSON, PN, COOKE, PA, DOERRER, NG, GREENE, N, HANZLIK, RP, HARDY, C, HARTMANN, A, HINCHLIFFE, D, HOLDER, J, MUELLER, L, STEGER-HARTMANN, T, ROTHFUSS, A, SMITH, M, THOMAS, K, VESSEY, JD AND ZEIGER E. TOWARDS THE CREATION OF AN INTERNATIONAL TOXICOLOGY INFORMATION CENTRE. TOXICOLOGY 213(1-2):117-28, 2005
6358-53-8	VITIC	1	-1		COc1ccc(OC)c(c1)N=Nc2c(O)ccc3ccccc23	JUDSON, PN, COOKE, PA, DOERRER, NG, GREENE, N, HANZLIK, RP, HARDY, C, HARTMANN, A, HINCHLIFFE, D, HOLDER, J, MUELLER, L, STEGER-HARTMANN, T, ROTHFUSS, A, SMITH, M, THOMAS, K, VESSEY, JD AND ZEIGER E. TOWARDS THE CREATION OF AN INTERNATIONAL TOXICOLOGY INFORMATION CENTRE. TOXICOLOGY 213(1-2):117-28, 2005
26538-44-3	EPA3	0	-1	TALERANOL	C[C@H]1CCC[C@@H](O)CCCCCc2cc(O)cc(O)c2C(=O)O1	FENG, J, LURATI, L, OUYANG, H, ROBINSON, T, WANG, Y, YUAN, S AND YOUNG, S. PREDICTIVE TOXICOLOGY: BENCHMARKING MOLECULAR DESCRIPTORS AND STATISTICAL METHODS. J. CHEM. INF. COMPUT. SCI. 43: 1463-1470, 2003
602-38-0	VITIC	1	-1		[O-][N+](=O)c1cccc2cccc(c12)[N+](=O)[O-]	JUDSON, PN, COOKE, PA, DOERRER, NG, GREENE, N, HANZLIK, RP, HARDY, C, HARTMANN, A, HINCHLIFFE, D, HOLDER, J, MUELLER, L, STEGER-HARTMANN, T, ROTHFUSS, A, SMITH, M, THOMAS, K, VESSEY, JD AND ZEIGER E. TOWARDS THE CREATION OF AN INTERNATIONAL TOXICOLOGY INFORMATION CENTRE. TOXICOLOGY 213(1-2):117-28, 2005
309-36-4	EPA3	0	-1		CCC#C[C@@H](C)[C@@]1(CC=C)C(=O)NC(=O)N(C)C1=O	FENG, J, LURATI, L, OUYANG, H, ROBINSON, T, WANG, Y, YUAN, S AND YOUNG, S. PREDICTIVE TOXICOLOGY: BENCHMARKING MOLECULAR DESCRIPTORS AND STATISTICAL METHODS. J. CHEM. INF. COMPUT. SCI. 43: 1463-1470, 2003
139259-94-2	CCRIS	1	-1		CC(=O)ON(OCc1ccc(C)cc1)C(=O)c2ccccc2	BONIN,AM BANKS,TM CAMPBELL,JJ GLOVER,SA HAMMOND,GP PRAKASH,AS ANDROWBOTTOM,CA, MUTAGENICITY OF ELECTROPHILIC N-ACYLOXY-N-ALKOXYAMIDES, MUTAT.RES. 494(1-2):115-134, 2001
114451-08-0	CCRIS	1	-1		Cn1c(nc2c3cccnc3ccc12)[N+](=O)[O-]	WILD,D, WATKINS,BE AND VANDERLAAN,M, AZIDO-AND NITRO-PHIP, RELATIVESOF THE HETEROCYCLIC ARYLAMINE AND FOOD MUTAGEN PHIP - MECHANISM OF THEIRMUTAGENICITY IN SALMONELLA, CARCINOGENESIS 12(6):1091-1096, 1991
2784-86-3	EPA1	0	-1		CC(=O)Nc1ccc2c(Cc3ccccc23)c1O	KAZIUS, J, MCGUIRE, R AND BURSI, R. DERIVATION AND VALIDATION OF TOXICOPHORES FOR MUTAGENICITY PREDICTION. J. MED. CHEM. 48: 312-320, 2005
50834-39-4	CCRIS	0	-1		CSCCC(NC(=O)COc1ccc(Cl)cc1Cl)C(=O)O	RASHID,KA, BABISH,JG AND MUMMA,RO, POTENTIAL OF2,4-DICHLOROPHENOXYACETIC ACID COJUGATES AS PROMUTAGENS IN THESALMONELLA/MICROSOME MUTAGENICITY TEST, J. ENVIRON. SCI. HEALTH. PART BB19(8-9):689-701, 1984
111753-73-2	CCRIS	0	-1	E-5510	COc1ccc(cc1)C(=C(CCC(=O)O)C#N)c2ccc(OC)cc2	MOCHIDA,H, MUTAGENICITY STUDIES OF E5510 (1): REVERSION TEST INBACTERIA, YAKURI TO CHIRYO 22(12):4893-4897, 1994
27602-80-8	CCRIS	1	-1		COc1ccc(CC2CO2)cc1OC	ROSMAN,LB, GADDAMIDI,V AND SINSHEIMER,JE, MUTAGENICITY OF ARYLPROPYLENE AND BUTYLENE OXIDES WITH SALMONELLA, MUTAT. RES. 189(3):189-204,1987
117760-95-9	EPA1	1	-1		[O-][N+](=O)c1ccccc1SS\C(=C(/Cl)\C(=C(Cl)Cl)Cl)\Cl	KAZIUS, J, MCGUIRE, R AND BURSI, R. DERIVATION AND VALIDATION OF TOXICOPHORES FOR MUTAGENICITY PREDICTION. J. MED. CHEM. 48: 312-320, 2005
173428-76-7	CCRIS	1	-1		CC(=O)c1ccc2N=C3N(Cc2c1)C(=O)c4ccccc34	STEVENS,GJ, LAVOIE,EJ AND MCQUEEN,CA, THE ROLE OF ACETYLATION IN THEMUTAGENICITY OF THE ANTITUMOR AGENT, BATRACYLIN, CARCINOGENESIS 17(1):115-119,1996
NOCAS_M528	EPA1	0	-1		O=C(C1CCCCC1)N2C[C@H]3N(CCc4ccccc34)C(=O)C2	KAZIUS, J, MCGUIRE, R AND BURSI, R. DERIVATION AND VALIDATION OF TOXICOPHORES FOR MUTAGENICITY PREDICTION. J. MED. CHEM. 48: 312-320, 2005
96563-10-9	EPA1	1	-1		CC1c2cc(F)ccc2c3ccc(F)cc13	KAZIUS, J, MCGUIRE, R AND BURSI, R. DERIVATION AND VALIDATION OF TOXICOPHORES FOR MUTAGENICITY PREDICTION. J. MED. CHEM. 48: 312-320, 2005
1892-54-2	EPA1	1	-1		Nc1ccc2ccc3ccccc3c2c1	KAZIUS, J, MCGUIRE, R AND BURSI, R. DERIVATION AND VALIDATION OF TOXICOPHORES FOR MUTAGENICITY PREDICTION. J. MED. CHEM. 48: 312-320, 2005
139259-95-3	CCRIS	1	-1		CC(=O)ON(OCc1ccc(cc1)c2ccccc2)C(=O)c3ccccc3	BONIN,AM BANKS,TM CAMPBELL,JJ GLOVER,SA HAMMOND,GP PRAKASH,AS ANDROWBOTTOM,CA, MUTAGENICITY OF ELECTROPHILIC N-ACYLOXY-N-ALKOXYAMIDES, MUTAT.RES. 494(1-2):115-134, 2001
1174-72-7	VITIC	0	-1		O(c1ccccc1)[Si](Oc2ccccc2)(Oc3ccccc3)Oc4ccccc4	JUDSON, PN, COOKE, PA, DOERRER, NG, GREENE, N, HANZLIK, RP, HARDY, C, HARTMANN, A, HINCHLIFFE, D, HOLDER, J, MUELLER, L, STEGER-HARTMANN, T, ROTHFUSS, A, SMITH, M, THOMAS, K, VESSEY, JD AND ZEIGER E. TOWARDS THE CREATION OF AN INTERNATIONAL TOXICOLOGY INFORMATION CENTRE. TOXICOLOGY 213(1-2):117-28, 2005
187585-43-9	CCRIS	1	-1		COc1ccc(cc1[N+](=O)[O-])C2=C(C(=O)c3ccccc3O2)[N+](=O)[O-]	BEUDOT,C, DE MEO,MP, DAUZONNE,D, ELIAS,R, LAGET,M, GUIRAUD,H,BALANSARD,G AND DUMENIL,G, EVALUATION OF THE MUTAGENICITY AND ANTIMUTAGENICITYOF FORTY-TWO 3-SUBSTITUTED FLAVONES IN THE AMES TEST, MUTAT. RES.417(2-3):141-153, 1998
1912-31-8	CCRIS	1	-1		CCCOS(=O)(=O)C	GLOWIENKE,S, FRIAUFF,W, ALLMENDINGER,T, MARTUS,HJ, SUTER,W ANDMUELLER,L, STRUCTURE-ACTIVITY CONSIDERATIONS AND IN VITRO APPROACHES TO ASSESSTHE GENOTOXICTY OF 19 METHANE-, BENZENE- AND TOLUENESULFONIC ACID ESTERS, MUTAT.RES. 581(1-2):23-34, 2005
603-83-8	VITIC	1	-1		Cc1c(N)cccc1[N+](=O)[O-]	JUDSON, PN, COOKE, PA, DOERRER, NG, GREENE, N, HANZLIK, RP, HARDY, C, HARTMANN, A, HINCHLIFFE, D, HOLDER, J, MUELLER, L, STEGER-HARTMANN, T, ROTHFUSS, A, SMITH, M, THOMAS, K, VESSEY, JD AND ZEIGER E. TOWARDS THE CREATION OF AN INTERNATIONAL TOXICOLOGY INFORMATION CENTRE. TOXICOLOGY 213(1-2):117-28, 2005
580-17-6	EPA1	1	-1		Nc1cnc2ccccc2c1	KAZIUS, J, MCGUIRE, R AND BURSI, R. DERIVATION AND VALIDATION OF TOXICOPHORES FOR MUTAGENICITY PREDICTION. J. MED. CHEM. 48: 312-320, 2005
58-85-5	CCRIS	0	-1		OC(=O)CCCCC1SCC2NC(=O)NC12	PRIVAL,MJ, SIMMON,VF AND MORTELMANS,KE, BACTERIAL MUTAGENICITY TESTINGOF 49 FOOD INGREDIENTS GIVES VERY FEW POSITIVE RESULTS, MUTAT. RES.260(4):321-329, 1991
614-45-9	VITIC	1	-1		CC(C)(C)OOC(=O)c1ccccc1	JUDSON, PN, COOKE, PA, DOERRER, NG, GREENE, N, HANZLIK, RP, HARDY, C, HARTMANN, A, HINCHLIFFE, D, HOLDER, J, MUELLER, L, STEGER-HARTMANN, T, ROTHFUSS, A, SMITH, M, THOMAS, K, VESSEY, JD AND ZEIGER E. TOWARDS THE CREATION OF AN INTERNATIONAL TOXICOLOGY INFORMATION CENTRE. TOXICOLOGY 213(1-2):117-28, 2005
34798-80-6	EPA1	0	-1		CC(=O)C1(CCNCC1)c2ccccc2	KAZIUS, J, MCGUIRE, R AND BURSI, R. DERIVATION AND VALIDATION OF TOXICOPHORES FOR MUTAGENICITY PREDICTION. J. MED. CHEM. 48: 312-320, 2005
38579-27-0	CCRIS	0	-1		NCCCCC(N)C(=O)NC(Cc1c[nH]c2ccccc12)C(=O)NC(CCCCN)C(=O)O	ALLEN,JS AND PANFILI,J, AMES SALMONELLA/MAMMALIAN-MICROSOME TESTING OFPEPTIDES AND PEPTIDE SYNTHESIS REAGENTS, MUTAT. RES. 170(1-2):23-29,1986
87-90-1	EPA1	0	-1	SYMCLOSEN	ClN1C(=O)N(Cl)C(=O)N(Cl)C1=O	KAZIUS, J, MCGUIRE, R AND BURSI, R. DERIVATION AND VALIDATION OF TOXICOPHORES FOR MUTAGENICITY PREDICTION. J. MED. CHEM. 48: 312-320, 2005
122367-97-9	CCRIS	0	-1		CC1CC2C(Cc3cn(CC4CC4)c5cc(Br)cc2c35)N(C)C1	GLATT,H, PERTZ,H, KASPER,R AND EICH,E, CLAVINE ALKALOIDS ANDDERIVATIVES AS MUTAGENS DETECTED IN THE AMES TEST, ANTI-CANCER DRUGS3(6):609-614, 1992
14692-41-2	EPA1	1	-1		Cn1cnc2c3cccnc3ccc12	KAZIUS, J, MCGUIRE, R AND BURSI, R. DERIVATION AND VALIDATION OF TOXICOPHORES FOR MUTAGENICITY PREDICTION. J. MED. CHEM. 48: 312-320, 2005
126370-96-5	CCRIS	1	-1		Clc1ccc(CN2C3C2c4ccccc4c5ccccc35)cc1	ROLL,M, SHTELZER,S, STARK,AA AND BLUM,J, STRUCTURE-ACTIVITYRELATIONSHIPS IN MUTAGENICITY AND IN NUCLEOPHILIC RING OPENING OFN-(ARYLMETHYL)PHENANTHRENE 9,10-IMINES, MUTAGENESIS 5(1):25-30, 1990
51787-75-8	CCRIS	1	-1		Nc1cc(ccc1c2ccc(cc2)[N+](=O)[O-])[N+](=O)[O-]	CHEN,SC, YEE WONG,T AND CHUNG,KT, BASE-PAIR MUTATION CAUSED BY FOURNITRO-GROUP CONTAINING AROMATIC AMINES IN SALMONELLA TYPHIMURIUM TA100, TA104,TA4001 AND TA4006, MUTAT. RES. 395(2,3):223-227, 1997
74-85-1	VITIC	0	-1	ETHENE	C=C	JUDSON, PN, COOKE, PA, DOERRER, NG, GREENE, N, HANZLIK, RP, HARDY, C, HARTMANN, A, HINCHLIFFE, D, HOLDER, J, MUELLER, L, STEGER-HARTMANN, T, ROTHFUSS, A, SMITH, M, THOMAS, K, VESSEY, JD AND ZEIGER E. TOWARDS THE CREATION OF AN INTERNATIONAL TOXICOLOGY INFORMATION CENTRE. TOXICOLOGY 213(1-2):117-28, 2005
130-17-6	VITIC	1	-1		Cc1ccc2nc(sc2c1S(=O)(=O)O)c3ccc(N)cc3	JUDSON, PN, COOKE, PA, DOERRER, NG, GREENE, N, HANZLIK, RP, HARDY, C, HARTMANN, A, HINCHLIFFE, D, HOLDER, J, MUELLER, L, STEGER-HARTMANN, T, ROTHFUSS, A, SMITH, M, THOMAS, K, VESSEY, JD AND ZEIGER E. TOWARDS THE CREATION OF AN INTERNATIONAL TOXICOLOGY INFORMATION CENTRE. TOXICOLOGY 213(1-2):117-28, 2005
NOCAS_M137	EPA1	1	-1		OCN1[C@H](O)[C@@H](O)N(CO)C1=O	KAZIUS, J, MCGUIRE, R AND BURSI, R. DERIVATION AND VALIDATION OF TOXICOPHORES FOR MUTAGENICITY PREDICTION. J. MED. CHEM. 48: 312-320, 2005
97851-14-4	CCRIS	1	-1		Oc1ccc(cc1[N+](=O)[O-])c2cccc(c2)[N+](=O)[O-]	SUZUKI,J, SATO,T AND SUZUKI,S, HYDROXYNITROBIPHENYLS PRODUCED BYPHOTOCHEMICAL REACTION OF BIPHENYL IN AQUEOUS NITRATE SOLUTION AND THEIRMUTAGENICITIES, CHEM. PHARM. BULL. 33(6):2507-2515, 1985
102000-59-9	EPA1	1	-1		Nc1cccc(N)c1C(=O)O	KAZIUS, J, MCGUIRE, R AND BURSI, R. DERIVATION AND VALIDATION OF TOXICOPHORES FOR MUTAGENICITY PREDICTION. J. MED. CHEM. 48: 312-320, 2005
113058-38-1	EPA1	1	-1		Oc1ccc2c3ccccc3c4cc5ccccc5cc4c2c1	KAZIUS, J, MCGUIRE, R AND BURSI, R. DERIVATION AND VALIDATION OF TOXICOPHORES FOR MUTAGENICITY PREDICTION. J. MED. CHEM. 48: 312-320, 2005
106-38-7	VITIC	0	-1		Cc1ccc(Br)cc1	JUDSON, PN, COOKE, PA, DOERRER, NG, GREENE, N, HANZLIK, RP, HARDY, C, HARTMANN, A, HINCHLIFFE, D, HOLDER, J, MUELLER, L, STEGER-HARTMANN, T, ROTHFUSS, A, SMITH, M, THOMAS, K, VESSEY, JD AND ZEIGER E. TOWARDS THE CREATION OF AN INTERNATIONAL TOXICOLOGY INFORMATION CENTRE. TOXICOLOGY 213(1-2):117-28, 2005
3375-84-6	CCRIS	0	-1		CC(O)CN1CC(C)OC1=O	SHORT-TERM TEST PROGRAM SPONSORED BY THE DIVISION OF CANCER BIOLOGY,NATIONAL CANCER INSTITUTE, MS. ELLEN ZAIKA, ASSISTANT PROJECT OFFICER , p.Y90
8047-99-2	EPA3	1	-1		CCNS(=O)(=O)c1ccccc1C	FENG, J, LURATI, L, OUYANG, H, ROBINSON, T, WANG, Y, YUAN, S AND YOUNG, S. PREDICTIVE TOXICOLOGY: BENCHMARKING MOLECULAR DESCRIPTORS AND STATISTICAL METHODS. J. CHEM. INF. COMPUT. SCI. 43: 1463-1470, 2003
85-84-7	EPA1	0	-1		Nc1ccc2ccccc2c1N=Nc3ccccc3	KAZIUS, J, MCGUIRE, R AND BURSI, R. DERIVATION AND VALIDATION OF TOXICOPHORES FOR MUTAGENICITY PREDICTION. J. MED. CHEM. 48: 312-320, 2005
612-57-7	EPA1	1	-1		Clc1ccc2ncccc2c1	KAZIUS, J, MCGUIRE, R AND BURSI, R. DERIVATION AND VALIDATION OF TOXICOPHORES FOR MUTAGENICITY PREDICTION. J. MED. CHEM. 48: 312-320, 2005
59901-90-5	EPA3	1	-1		CC(=O)O[C@H]([C@@H]1CO1)c2ccc3OCOc3c2	FENG, J, LURATI, L, OUYANG, H, ROBINSON, T, WANG, Y, YUAN, S AND YOUNG, S. PREDICTIVE TOXICOLOGY: BENCHMARKING MOLECULAR DESCRIPTORS AND STATISTICAL METHODS. J. CHEM. INF. COMPUT. SCI. 43: 1463-1470, 2003
141-32-2	EPA1	0	-1	BUTACRYLA	CCCCOC(=O)C=C	KAZIUS, J, MCGUIRE, R AND BURSI, R. DERIVATION AND VALIDATION OF TOXICOPHORES FOR MUTAGENICITY PREDICTION. J. MED. CHEM. 48: 312-320, 2005
2921-88-2	VITIC	0	-1	CHLORPYRI	CCOP(=S)(OCC)Oc1nc(Cl)c(Cl)cc1Cl	JUDSON, PN, COOKE, PA, DOERRER, NG, GREENE, N, HANZLIK, RP, HARDY, C, HARTMANN, A, HINCHLIFFE, D, HOLDER, J, MUELLER, L, STEGER-HARTMANN, T, ROTHFUSS, A, SMITH, M, THOMAS, K, VESSEY, JD AND ZEIGER E. TOWARDS THE CREATION OF AN INTERNATIONAL TOXICOLOGY INFORMATION CENTRE. TOXICOLOGY 213(1-2):117-28, 2005
2107-76-8	VITIC	0	-1		CC1=CC(=O)Oc2cc(O)cc(O)c12	JUDSON, PN, COOKE, PA, DOERRER, NG, GREENE, N, HANZLIK, RP, HARDY, C, HARTMANN, A, HINCHLIFFE, D, HOLDER, J, MUELLER, L, STEGER-HARTMANN, T, ROTHFUSS, A, SMITH, M, THOMAS, K, VESSEY, JD AND ZEIGER E. TOWARDS THE CREATION OF AN INTERNATIONAL TOXICOLOGY INFORMATION CENTRE. TOXICOLOGY 213(1-2):117-28, 2005
117-02-2	CCRIS	1	-1	DR9800045	Cc1c(O)cc2C(=O)c3ccccc3C(=O)c2c1O	KAWASAKI,Y, GODA,Y AND YOSHIHIRA,K, THE MUTAGENIC CONSTITUENTS OFRUBIA TINCTORUM, CHEM. PHARM. BULL. 40(6):1504-1509, 1992
122365-36-0	CCRIS	1	-1		Nc1c2ncn(c2nc[n+]1[O-])C(c3ccccc3)(c4ccccc4)c5ccccc5	GORROD,JW, IOANNIDES,C, LAM,SP AND NEVILLE,S, MUTAGENICITY TESTING OF9-N-SUBSTITUTED ADENINES AND THEIR N-OXIDATION PRODUCTS, ENVIRON. HEALTHPERSPECT. 101(SUPPL. 3):21-26, 1993
1672-88-4	CCRIS	1	-1	AKRITOIN,AKRITOINK	[O-][N+](=O)c1oc(\C=C\C=N\N2CC(=O)NC2=O)cc1	SLAPSYTE,G, LAZUTKA,JR AND LEKEVICIUS,RK, GENOTOXIC ACTIVITY OF TWOUROANTISEPTIC NITROFURANS IN A BATTERY OF SHORT-TERM TESTS, BIOLOGIJA 2:78-82,1996
21229-99-2	EPA1	1	-1		ONc1ccc(Sc2ccccc2)cc1	KAZIUS, J, MCGUIRE, R AND BURSI, R. DERIVATION AND VALIDATION OF TOXICOPHORES FOR MUTAGENICITY PREDICTION. J. MED. CHEM. 48: 312-320, 2005
294-93-9	EPA1	0	-1	12CROWN4	C1COCCOCCOCCO1	KAZIUS, J, MCGUIRE, R AND BURSI, R. DERIVATION AND VALIDATION OF TOXICOPHORES FOR MUTAGENICITY PREDICTION. J. MED. CHEM. 48: 312-320, 2005
2417-77-8	EPA1	1	-1		BrCc1c2ccccc2cc3ccccc13	KAZIUS, J, MCGUIRE, R AND BURSI, R. DERIVATION AND VALIDATION OF TOXICOPHORES FOR MUTAGENICITY PREDICTION. J. MED. CHEM. 48: 312-320, 2005
42397-65-9	EPA1	1	-1		[O-][N+](=O)c1ccc2ccc3ccc(c4ccc1c2c34)[N+](=O)[O-]	KAZIUS, J, MCGUIRE, R AND BURSI, R. DERIVATION AND VALIDATION OF TOXICOPHORES FOR MUTAGENICITY PREDICTION. J. MED. CHEM. 48: 312-320, 2005
3845-76-9	VITIC	0	-1		CN(C)CCCNC(=O)C=C	JUDSON, PN, COOKE, PA, DOERRER, NG, GREENE, N, HANZLIK, RP, HARDY, C, HARTMANN, A, HINCHLIFFE, D, HOLDER, J, MUELLER, L, STEGER-HARTMANN, T, ROTHFUSS, A, SMITH, M, THOMAS, K, VESSEY, JD AND ZEIGER E. TOWARDS THE CREATION OF AN INTERNATIONAL TOXICOLOGY INFORMATION CENTRE. TOXICOLOGY 213(1-2):117-28, 2005
23043-60-9	EPA1	1	-1		Nc1cccc2nc3ccccc3c(N)c12	KAZIUS, J, MCGUIRE, R AND BURSI, R. DERIVATION AND VALIDATION OF TOXICOPHORES FOR MUTAGENICITY PREDICTION. J. MED. CHEM. 48: 312-320, 2005
101043-65-6	CCRIS	1	-1		[O-][N+](=O)c1ccc2ccc3c(ccc4ccc1c2c34)N=O	FIFER,EK, HEFLICH,RH, DJURIC,Z, HOWARD,PC AND BELAND,FA, SYNTHESIS ANDMUTAGENICITY OF 1-NITRO-6-NITROSOPYRENE AND 1-NITRO-8-NITROSOPYRENE, POTENTIALINTERMEDIATES IN
100-01-6	EPA2	1	-1	NOANILINP	Nc1ccc(cc1)[N+](=O)[O-]	HELMA, C, CRAMER, T, KRAMER, S, AND DE RAEDT, L, DATA MINING AND MACHINE LEARNING TECHNIQUES FOR THE IDENTIFICATION OF MUTAGENICITY INDUCING SUBSTRUCTURES AND STRUCTURE ACTIVITY RELATIONSHIPS OF NONCONGENERIC COMPOUNDS. J. CHEM. INF. COMPUT. SCI. 44: 1402-1411, 2004
4531-49-1	CCRIS	0	-1		COc1ccccc1NC(=O)C(N=Nc2ccc(cc2Cl)c3ccc(N=NC(C(=O)C)C(=O)Nc4ccccc4OC)c(Cl)c3)C(=O)C	ZHOU,Y, YOU,X AND YE,X, MUTAGENICITY OF BENZIDINES AND THEIR CONGENERDERIVATIVE DYES, HUANJING KEXUE 8(2):31-34, 1987
541-73-1	VITIC	0	-1		Clc1cccc(Cl)c1	JUDSON, PN, COOKE, PA, DOERRER, NG, GREENE, N, HANZLIK, RP, HARDY, C, HARTMANN, A, HINCHLIFFE, D, HOLDER, J, MUELLER, L, STEGER-HARTMANN, T, ROTHFUSS, A, SMITH, M, THOMAS, K, VESSEY, JD AND ZEIGER E. TOWARDS THE CREATION OF AN INTERNATIONAL TOXICOLOGY INFORMATION CENTRE. TOXICOLOGY 213(1-2):117-28, 2005
18868-66-1	EPA1	0	-1		CCc1c2ccccc2cc3ccc4ccccc4c13	KAZIUS, J, MCGUIRE, R AND BURSI, R. DERIVATION AND VALIDATION OF TOXICOPHORES FOR MUTAGENICITY PREDICTION. J. MED. CHEM. 48: 312-320, 2005
60687-93-6	CCRIS	0	-1		CC(=O)NCCc1ccc(O)c(c1)c2c(O)c(O)c3C(=O)c4cc(O)c(C(=O)O)c(C(=O)O)c4C(=O)c3c2O	BANERJEE,TS, BHAUMIK,G, YU,CL, SWAMINATHAN,B, GIRI,AK, SRIVASTAVA,SAND BHATTACHARJEE,SB, EVALUATION OF THE GENOTOXICITY OF LAC DYE, FOOD CHEM.TOXICOL. 22(8):677-679, 1984
2373-98-0	VITIC	1	-1		Nc1ccc(cc1O)c2ccc(N)c(O)c2	JUDSON, PN, COOKE, PA, DOERRER, NG, GREENE, N, HANZLIK, RP, HARDY, C, HARTMANN, A, HINCHLIFFE, D, HOLDER, J, MUELLER, L, STEGER-HARTMANN, T, ROTHFUSS, A, SMITH, M, THOMAS, K, VESSEY, JD AND ZEIGER E. TOWARDS THE CREATION OF AN INTERNATIONAL TOXICOLOGY INFORMATION CENTRE. TOXICOLOGY 213(1-2):117-28, 2005
33301-41-6	VITIC	1	-1		CS(=O)(=O)OC1CN(C1)C(c2ccccc2)c3ccccc3	JUDSON, PN, COOKE, PA, DOERRER, NG, GREENE, N, HANZLIK, RP, HARDY, C, HARTMANN, A, HINCHLIFFE, D, HOLDER, J, MUELLER, L, STEGER-HARTMANN, T, ROTHFUSS, A, SMITH, M, THOMAS, K, VESSEY, JD AND ZEIGER E. TOWARDS THE CREATION OF AN INTERNATIONAL TOXICOLOGY INFORMATION CENTRE. TOXICOLOGY 213(1-2):117-28, 2005
60-23-1	EPA1	0	-1	CYSTEAMIN,MERCAPHCL	NCCS	KAZIUS, J, MCGUIRE, R AND BURSI, R. DERIVATION AND VALIDATION OF TOXICOPHORES FOR MUTAGENICITY PREDICTION. J. MED. CHEM. 48: 312-320, 2005
35077-51-1	EPA1	0	-1		CN(C(=O)C)c1ccc(cc1)N=Nc2ccc(cc2)N(C)C(=O)C	KAZIUS, J, MCGUIRE, R AND BURSI, R. DERIVATION AND VALIDATION OF TOXICOPHORES FOR MUTAGENICITY PREDICTION. J. MED. CHEM. 48: 312-320, 2005
299-11-6	EPA1	1	-1	MEPHENAZI	C[n+]1c2ccccc2nc3ccccc13	KAZIUS, J, MCGUIRE, R AND BURSI, R. DERIVATION AND VALIDATION OF TOXICOPHORES FOR MUTAGENICITY PREDICTION. J. MED. CHEM. 48: 312-320, 2005
5275-46-7	EPA1	1	-1		CC(C)(N=O)[N+](=O)[O-]	KAZIUS, J, MCGUIRE, R AND BURSI, R. DERIVATION AND VALIDATION OF TOXICOPHORES FOR MUTAGENICITY PREDICTION. J. MED. CHEM. 48: 312-320, 2005
111-49-9	CCRIS	0	-1		C1CCCNCC1	JAPAN CHEMICAL INDUSTRY ECOLOGY- TOXICOLOGY AND INFORMATION CENTER,JAPAN, MUTAGENICITY TEST DATA OF EXISTING CHEMICAL SUBSTANCES BASED ON THETOXICITY INVESTIGATION OF THE INDUSTRIAL SAFETY AND HEALTH LAW,1996
591-17-3	VITIC	0	-1		Cc1cccc(Br)c1	JUDSON, PN, COOKE, PA, DOERRER, NG, GREENE, N, HANZLIK, RP, HARDY, C, HARTMANN, A, HINCHLIFFE, D, HOLDER, J, MUELLER, L, STEGER-HARTMANN, T, ROTHFUSS, A, SMITH, M, THOMAS, K, VESSEY, JD AND ZEIGER E. TOWARDS THE CREATION OF AN INTERNATIONAL TOXICOLOGY INFORMATION CENTRE. TOXICOLOGY 213(1-2):117-28, 2005
120-32-1	VITIC	0	-1	CLOROFENE,MEDOL	Oc1ccc(Cl)cc1Cc2ccccc2	JUDSON, PN, COOKE, PA, DOERRER, NG, GREENE, N, HANZLIK, RP, HARDY, C, HARTMANN, A, HINCHLIFFE, D, HOLDER, J, MUELLER, L, STEGER-HARTMANN, T, ROTHFUSS, A, SMITH, M, THOMAS, K, VESSEY, JD AND ZEIGER E. TOWARDS THE CREATION OF AN INTERNATIONAL TOXICOLOGY INFORMATION CENTRE. TOXICOLOGY 213(1-2):117-28, 2005
104-94-9	VITIC	1	-1		COc1ccc(N)cc1	JUDSON, PN, COOKE, PA, DOERRER, NG, GREENE, N, HANZLIK, RP, HARDY, C, HARTMANN, A, HINCHLIFFE, D, HOLDER, J, MUELLER, L, STEGER-HARTMANN, T, ROTHFUSS, A, SMITH, M, THOMAS, K, VESSEY, JD AND ZEIGER E. TOWARDS THE CREATION OF AN INTERNATIONAL TOXICOLOGY INFORMATION CENTRE. TOXICOLOGY 213(1-2):117-28, 2005
NOCAS_M122	EPA1	1	-1		CCOP(=O)(OCC)[C@@H](C)NC(=O)N(CCCl)N=O	KAZIUS, J, MCGUIRE, R AND BURSI, R. DERIVATION AND VALIDATION OF TOXICOPHORES FOR MUTAGENICITY PREDICTION. J. MED. CHEM. 48: 312-320, 2005
3062-57-5	CCRIS	1	-1		[O-][N+](=O)c1ccc2[nH]c3c(cccc3c2c1)[N+](=O)[O-]	HOLLOWAY,TC AND BALL,LM, SYNTHESIS AND MUTAGENICITY OF A SERIES OFNITRATED CARBAZOLES AND HYDROXYCARBAZOLES, MUTAGENESIS 8(4):321-327,1993
NOCAS_M440	EPA1	0	-1		C[C@@H](O)C(=O)O	KAZIUS, J, MCGUIRE, R AND BURSI, R. DERIVATION AND VALIDATION OF TOXICOPHORES FOR MUTAGENICITY PREDICTION. J. MED. CHEM. 48: 312-320, 2005
139953-77-8	EPA1	1	-1		OC(=O)c1ccc(\C=N\n2nnc3c4ccccc4nc3c2O)cc1	KAZIUS, J, MCGUIRE, R AND BURSI, R. DERIVATION AND VALIDATION OF TOXICOPHORES FOR MUTAGENICITY PREDICTION. J. MED. CHEM. 48: 312-320, 2005
95-19-2	VITIC	0	-1		CCCCCCCCCCCCCCCCCC1=NCCN1CCO	JUDSON, PN, COOKE, PA, DOERRER, NG, GREENE, N, HANZLIK, RP, HARDY, C, HARTMANN, A, HINCHLIFFE, D, HOLDER, J, MUELLER, L, STEGER-HARTMANN, T, ROTHFUSS, A, SMITH, M, THOMAS, K, VESSEY, JD AND ZEIGER E. TOWARDS THE CREATION OF AN INTERNATIONAL TOXICOLOGY INFORMATION CENTRE. TOXICOLOGY 213(1-2):117-28, 2005
2243-47-2	EPA1	1	-1		Nc1cccc(c1)c2ccccc2	KAZIUS, J, MCGUIRE, R AND BURSI, R. DERIVATION AND VALIDATION OF TOXICOPHORES FOR MUTAGENICITY PREDICTION. J. MED. CHEM. 48: 312-320, 2005
495-18-1	VITIC	1	-1	BENZHYDRO	ONC(=O)c1ccccc1	JUDSON, PN, COOKE, PA, DOERRER, NG, GREENE, N, HANZLIK, RP, HARDY, C, HARTMANN, A, HINCHLIFFE, D, HOLDER, J, MUELLER, L, STEGER-HARTMANN, T, ROTHFUSS, A, SMITH, M, THOMAS, K, VESSEY, JD AND ZEIGER E. TOWARDS THE CREATION OF AN INTERNATIONAL TOXICOLOGY INFORMATION CENTRE. TOXICOLOGY 213(1-2):117-28, 2005
140-31-8	EPA1	0	-1		NCCN1CCNCC1	KAZIUS, J, MCGUIRE, R AND BURSI, R. DERIVATION AND VALIDATION OF TOXICOPHORES FOR MUTAGENICITY PREDICTION. J. MED. CHEM. 48: 312-320, 2005
1204-68-8	EPA1	0	-1		Cc1ccc(cc1)N(CCCl)CCCl	KAZIUS, J, MCGUIRE, R AND BURSI, R. DERIVATION AND VALIDATION OF TOXICOPHORES FOR MUTAGENICITY PREDICTION. J. MED. CHEM. 48: 312-320, 2005
132172-58-8	CCRIS	1	-1		OC1C=Cc2c(C1O)c3ccccc3c4cc5ccccc5cc24	KUMAR,S, KOLE,PL AND SIKKA,HC, MUTAGENICITY OF DIBENZ[A,C]ANTHRACENEAND ITS DERIVATIVES IN SALMONELLA TYPHIMURIUM TA100, MUTAT. RES. 242(4):337-343,1990
146724-32-5	CCRIS	0	-1		COC(=O)c1cc2ccc3cccnc3c2[nH]1	FERLIN,MG, CHIARELOTTO,G, BACCICHETTI,F, CARLASSARE,F, TONIOLO,L ANDBORDIN,F, 2-SUBSTITUTED 1H-PYRROLO[3,2-H]QUINOLINE DERIVATIVES: SYNTHESIS ANDASPECTS OF THEIR BIOLOGICAL ACTIVITY, FARMACO 47(12):1513-1528, 1992
120812-46-6	CCRIS	1	-1		[O-][N+](=O)c1ccc2ccc3cccc4c5CCCCc5c1c2c34	FU,PP, NI,YC, ZHANG,YM, HEFLICH,RH, WANG,YK AND LAI,JS, EFFECT OF THEORIENTATION OF NITRO SUBSTITUENT ON THE BACTERIAL MUTAGENICITY OFDINITROBENZO[E]PYRENES, MUTAT. RES. 225(3):121-125, 1989
608-93-5	VITIC	0	-1	PENTACLBE	Clc1cc(Cl)c(Cl)c(Cl)c1Cl	JUDSON, PN, COOKE, PA, DOERRER, NG, GREENE, N, HANZLIK, RP, HARDY, C, HARTMANN, A, HINCHLIFFE, D, HOLDER, J, MUELLER, L, STEGER-HARTMANN, T, ROTHFUSS, A, SMITH, M, THOMAS, K, VESSEY, JD AND ZEIGER E. TOWARDS THE CREATION OF AN INTERNATIONAL TOXICOLOGY INFORMATION CENTRE. TOXICOLOGY 213(1-2):117-28, 2005
965-52-6	CCRIS	1	-1		Oc1ccc(cc1)C(=O)N\N=C\c2oc(cc2)[N+](=O)[O-]	DAYAN,J, DEGUINGAND,S AND TRUZMAN,C, STUDY OF THE MUTAGENIC ACTIVITYOF 6 HEPATOTOXIC PHARMACEUTICAL DRUGS IN THE SALMONELLA TYPHIMURIUM MICROSOMETEST, AND THE HGPRT AND SODIUM-POTASSIUM ATPASE SYSTEM IN CULTURED MAMMALIANCELLS, MUTAT. RES. 157(1):1-12, 1985
138805-32-0	CCRIS	0	-1		CC(=O)Nc1ccc(C)c(c1)N=[N+]([O-])c2cc(NC(=O)C)ccc2C	SAYAMA,M, MORI,M, NAKADA,Y, KAGAMIMORI,S AND KOZUKA,H, METABOLISM OF2,4-DINITROTOLUENE BY SALMONELLA TYPHIMURIUM STRAINS TA98, TA98NR ANDTA98/1,8-DNP6, AND MUTAGENICITY OF THE METABOLITES OF 2,4-DINITROTOLUENE ANDRELATED COMPOUNDS TO STRAINS TA98 AND TA100, MUTAT. RES. 264(3):147-153,1991
315-22-0	EPA1	0	-1		C[C@H]1C(=O)O[C@H]2CCN3CC=C(COC(=O)[C@](C)(O)[C@]1(C)O)[C@H]23	KAZIUS, J, MCGUIRE, R AND BURSI, R. DERIVATION AND VALIDATION OF TOXICOPHORES FOR MUTAGENICITY PREDICTION. J. MED. CHEM. 48: 312-320, 2005
135673-14-2	CCRIS	1	-1		CC(=O)Nc1ccc(Oc2ccc(cc2)N=O)cc1	GUPTA,RL, KAUR,IP AND JUNEJA,TR, GENOTOXICITY OF POTENTIAL METABOLITESOF NITROSCANATE- AN ANTISCHISTOSOMAL DRUG, MUTAT. RES. 335(3):235-243,1995
302-70-5	EPA1	1	-1	CHLNOXHCL,MECLAMIOX	C[N+]([O-])(CCCl)CCCl	KAZIUS, J, MCGUIRE, R AND BURSI, R. DERIVATION AND VALIDATION OF TOXICOPHORES FOR MUTAGENICITY PREDICTION. J. MED. CHEM. 48: 312-320, 2005
136-85-6	EPA1	0	-1		Cc1ccc2[nH]nnc2c1	KAZIUS, J, MCGUIRE, R AND BURSI, R. DERIVATION AND VALIDATION OF TOXICOPHORES FOR MUTAGENICITY PREDICTION. J. MED. CHEM. 48: 312-320, 2005
185376-54-9	CCRIS	1	-1		Cc1c(NO)cc(NO)cc1[N+](=O)[O-]	PADDA,RS WANG,CY HUGHES,JB AND BENNETT,GN, MUTAGENICITY OFTRINITROTOLUENE AND METABOLITES FORMED DURING ANAEROBIC DEGRADATION BYCLOSTRIDIUM ACETOBUTYLICUM ATCC 824, ENVIRON. TOXICOL. CHEM. 19(12):2871-2875,2000
143603-81-0	CCRIS	0	-1		CCOC(=O)c1[nH]c2ccccc2c1\N=C\c3ccc(C)cc3	LOPEZ DE CERAIN,A, GARCIA,E, BEORLEGUI,JJ, GULLON,A, ARRARAS,JA ANDMONGE,A, MUTAGENIC EVALUATION OF 3-(4'-BENZYLIDENEAMINO)INDOLE-2-ETHYLCARBOXYLATE IN HIS- SALMONELLA TYPHIMURIUM STRAINS, REV. TOXICOL. 10(3):151-154,1993
71382-49-5	CCRIS	1	-1		N1C2C1c3cc4c(ccc5ccccc45)cc3c6ccccc26	GLATT,H, LUDEWIG,G, PLATT,KL, WAECHTER,F, YONA,I, BEN-SHOSHAN,S,JERUSHALMY, P, BLUM,J AND OESCH,F, ARENE IMINES, A NEW CLASS OF EXCEPTIONALLYPOTENT MUTAGENS IN BACTERIAL AND MAMMALIAN CELLS, CANCER RES. 45(6):2600-2607,1985
19190-80-8	CCRIS	1	-1		COC(=O)C1OC1c2ccccc2	RIETVELD,EC, VAN GASTEL,FJC, SEUTTER-BERLAGE,F AND ZWANENBURG,B,GLUTATHIONE CONJUGATION AND BACTERIAL MUTAGENICITY OF RACEMIC ANDENANTIOMERICALLY PURE CIS- AND TRANS- METHYL EPOXYCINNAMATES, ARCH. TOXICOL.61(5):366-372, 1988
98-94-2	VITIC	0	-1		CN(C)C1CCCCC1	JUDSON, PN, COOKE, PA, DOERRER, NG, GREENE, N, HANZLIK, RP, HARDY, C, HARTMANN, A, HINCHLIFFE, D, HOLDER, J, MUELLER, L, STEGER-HARTMANN, T, ROTHFUSS, A, SMITH, M, THOMAS, K, VESSEY, JD AND ZEIGER E. TOWARDS THE CREATION OF AN INTERNATIONAL TOXICOLOGY INFORMATION CENTRE. TOXICOLOGY 213(1-2):117-28, 2005
42308-20-3	CCRIS	1	-1		CC(Br)C(=O)Nc1ccccc1	DOLZANI,L, TAMARO,M, MONTI-BRAGADIN,C, CAVICCHIONI,G, VECCHIATI,G ANDD'ANGELI,F, SELECTIVE MUTAGENIC ACTIVITY OF 2-BROMO-PROPANAMIDES ON SALMONELLATYPHIMURIUM, MUTAT. RES. 172(1):29-36, 1986
96687-77-3	CCRIS	0	-1	SA-687	OC(=O)C1CSC(N1C(=O)CCSSCCC(=O)N2C(CSC2c3ccccc3O)C(=O)O)c4ccccc4O	MORIKAWA,K, YAMAUCHI,H AND ISO,T, MUTAGENICITY TESTS ON(2R,4R)-2-(O-HYDROXYPHENYL)-3-(3-MERCAPTOPROPIONYL)-4-THIAZOLIDINECARBOXYLICACID (SA 446), IYAKUHIN KENKYU 17(1):43-50, 1986
NOCAS_M314	EPA1	0	-1		CN1C[C@@H](C=C2[C@@H]1Cc3c[nH]c4cccc2c34)C(=O)N[C@@]5(C)O[C@]6(O)[C@H]7CCCN7C(=O)[C@@H](Cc8ccccc8)N6C5=O	KAZIUS, J, MCGUIRE, R AND BURSI, R. DERIVATION AND VALIDATION OF TOXICOPHORES FOR MUTAGENICITY PREDICTION. J. MED. CHEM. 48: 312-320, 2005
607-57-8	CCRIS	1	-1		[O-][N+](=O)c1ccc2c(Cc3ccccc23)c1	WATANABE,T, KAJI,H, TAKASHIMA,M, KASAI,T, LEWTAS,J AND HIRAYAMA,T,METABOLIC ACTIVATION
34834-67-8	CCRIS	0	-1		CN1C(CC(O)C1=O)c2cccnc2	DOOLITTLE,DJ, WINEGAR,R, LEE,CK, CALDWELL,WS, HAYES,AW ANDDEBETHIZY,JD, THE GENOTOXIC POTENTIAL OF NICOTINE AND ITS MAJOR METABOLITES,MUTAT. RES. 344(3,4):95-102, 1995
19337-19-0	CCRIS	0	-1		CC(=O)Nc1ccc(cc1)C(=O)\C=C\c2ccccc2	RASHID,KA, MULLIN,CA AND MUMMA,RO, STRUCTURE-MUTAGENICITYRELATIONSHIPS OF CHALCONES AND THEIR OXIDES IN THE SALMONELLA ASSAY, MUTAT. RES.169(3):71-79, 1986
892-21-7	CCRIS	1	-1		[O-][N+](=O)c1ccc2c3ccccc3c4cccc1c24	WATANABE,T, TAKASHIMA,M, KASAI,T AND HIRAYAMA,T, COMPARISON OF THEMUTATIONAL SPECIFICITY INDUCED BY ENVIRONMENTAL GENOTOXIN NITRATED POLYCYCLICAROMATIC HYDROCARBONS IN SALMONELLA TYPHIMURIUM HIS GENES, MUTAT. RES.394(1-3):103-112, 1997
111-84-2	VITIC	0	-1	NONANE	CCCCCCCCC	JUDSON, PN, COOKE, PA, DOERRER, NG, GREENE, N, HANZLIK, RP, HARDY, C, HARTMANN, A, HINCHLIFFE, D, HOLDER, J, MUELLER, L, STEGER-HARTMANN, T, ROTHFUSS, A, SMITH, M, THOMAS, K, VESSEY, JD AND ZEIGER E. TOWARDS THE CREATION OF AN INTERNATIONAL TOXICOLOGY INFORMATION CENTRE. TOXICOLOGY 213(1-2):117-28, 2005
128531-59-9	CCRIS	0	-1		CCN(CC)C(=S)SSCC(NC(=O)CCC(N)C(=O)O)C(=O)NCC(=O)O	LEE,BH, LEE,S, KIM,YS, BERTRAM,B AND WIESSLER,M, MIXED DISULFIDES FROMDISULFIRAM INHIBIT THE BENZO[A]PYRENE INDUCED MUTAGENESIS, MUTAT. RES.371(3-4):215-220, 1996
603-50-9	VITIC	0	-1	BISACODYL	CC(=O)Oc1ccc(cc1)C(c2ccc(OC(=O)C)cc2)c3ccccn3	JUDSON, PN, COOKE, PA, DOERRER, NG, GREENE, N, HANZLIK, RP, HARDY, C, HARTMANN, A, HINCHLIFFE, D, HOLDER, J, MUELLER, L, STEGER-HARTMANN, T, ROTHFUSS, A, SMITH, M, THOMAS, K, VESSEY, JD AND ZEIGER E. TOWARDS THE CREATION OF AN INTERNATIONAL TOXICOLOGY INFORMATION CENTRE. TOXICOLOGY 213(1-2):117-28, 2005
5850-89-5	CCRIS	0	-1		Cc1ccc(N=Nc2c(O)ccc3ccccc23)c(c1)S(=O)(=O)O	MIYAGOSHI,M, HAYAKAWA,Y, NAGATA,M AND NAGAYAMA,T, ANALYSIS OF THESUBSIDIARY DYES OF LITHOL RUBINE B AND THEIR MUTAGENICITIES, EISEI KAGAKU36(2):133-138, 1990
104499-47-0	CCRIS	0	-1		CNCCN(Cc1ccc(OC)cc1)c2ccccn2	HANSEN,EB, CERNIGLIA,CE, KORFMACHER,WA, MILLER,DW AND HEFLICH,RH,MICROBIAL TRANSFORMATION OF THE ANTIHISTAMINE PYRILAMINE MALEATE. FORMATION OFPOTENTIAL MAMMALIAN METABOLITES, DRUG METAB. DISPOS. 15(1):97:106,1987
139953-95-0	CCRIS	1	-1		CCCO\C=C\C=C\C=C\C=C\C=C\CC	VERTEGAAL,LBJ, VOOGD,CE, MOHN,GR AND VAN DER GEN,A, FURTHER STUDIES ONTHE MUTAGENIC ACTIVITY OF FECAPENTAENE-12 ANALOGS AND CONCLUSIONS ABOUT THEIRMOLECULAR MODE OF ACTION, MUTAT. RES. 281(2):93-98, 1992
13551-87-6	EPA3	1	-1		COC[C@H](O)Cn1ccnc1[N+](=O)[O-]	FENG, J, LURATI, L, OUYANG, H, ROBINSON, T, WANG, Y, YUAN, S AND YOUNG, S. PREDICTIVE TOXICOLOGY: BENCHMARKING MOLECULAR DESCRIPTORS AND STATISTICAL METHODS. J. CHEM. INF. COMPUT. SCI. 43: 1463-1470, 2003
3648-20-2	VITIC	0	-1		CCCCCCCCCCCOC(=O)c1ccccc1C(=O)OCCCCCCCCCCC	JUDSON, PN, COOKE, PA, DOERRER, NG, GREENE, N, HANZLIK, RP, HARDY, C, HARTMANN, A, HINCHLIFFE, D, HOLDER, J, MUELLER, L, STEGER-HARTMANN, T, ROTHFUSS, A, SMITH, M, THOMAS, K, VESSEY, JD AND ZEIGER E. TOWARDS THE CREATION OF AN INTERNATIONAL TOXICOLOGY INFORMATION CENTRE. TOXICOLOGY 213(1-2):117-28, 2005
89300-15-2	CCRIS	1	-1		CC\C=C\C=C\C=C\C=C\C=C\OCC(O)CO	GOVINDAN,SV, KINGSTON,DGI, GUNATILAKA,AAL, VAN TASSELL,RL, WILKINS,TD,DE WIT,PP, VAN DER STEEG,M AND VAN DER GEN,A, SYNTHESIS AND BIOLOGICAL ACTIVITYOF ANALOGS OF FECAPENTAENE-12, J. NAT. PROD. 50(1):75-83, 1987
5166-35-8	CCRIS	1	-1		CC(Cl)C(=C)C	WAALKES,MP, KOVATCH,R AND REHM,S, EFFECT OF CHRONIC DIETARY ZINCDEFICIENCY ON CADMIUM TOXICITY AND CARCINOGENESIS IN THE MALE WISTAR [HSD:(WI)BR] RAT TOXICOL. APPL. PHARMACOL. 108:448-456, 1991 & EDER,E, NEUDECKER,T,LUTZ,D AND HENSCHLER,D, CORRELATION OF ALKYLATING AND MUTAGENIC ACTIVITIES OFALLYL AND ALLYLIC COMPOUNDS: STANDARD OF ALKYLATION TEST VS. KINETICINVESTIGATION, CHEM. BIOL. INTERACT. 3…
523-61-5	CCRIS	0	-1		COc1c(C(=O)O)c(O)nc2ccccc12	KLIER,B AND SCHIMMER,O, MICROSOMAL METABOLISM OF DICTAMNINE:IDENTIFICATION OF METABOLITES AND EVALUATION OF THEIR MUTAGENICITY IN SALMONELLATYPHIMURIUM: MUTAGENESIS 14(2):181-185, 1999
60-13-9	CCRIS	0	-1	AMPHETAMI,AMPHETASP,AMPHETAMP,AMPHETAMS,DEXAMPHTA,LEVAMPSUC	CC(N)Cc1ccccc1	ZEIGER,E, ANDERSON,B, HAWORTH,S, LAWLOR,T, MORTELMANS,K AND SPECK,W,SALMONELLA MUTAGENICITY TESTS: III. RESULTS FROM THE TESTING OF 255 CHEMICALS,ENVIRON. MOL. MUTAGEN. 9(SUPPL.9):1-110, 1987
108-30-5	VITIC	0	-1	GAN-119,MVE-1,SUCCINICA	O=C1CCC(=O)O1	JUDSON, PN, COOKE, PA, DOERRER, NG, GREENE, N, HANZLIK, RP, HARDY, C, HARTMANN, A, HINCHLIFFE, D, HOLDER, J, MUELLER, L, STEGER-HARTMANN, T, ROTHFUSS, A, SMITH, M, THOMAS, K, VESSEY, JD AND ZEIGER E. TOWARDS THE CREATION OF AN INTERNATIONAL TOXICOLOGY INFORMATION CENTRE. TOXICOLOGY 213(1-2):117-28, 2005
495-48-7	EPA3	1	-1	AZOXYBENZ	[O-][N+](=Nc1ccccc1)c2ccccc2	FENG, J, LURATI, L, OUYANG, H, ROBINSON, T, WANG, Y, YUAN, S AND YOUNG, S. PREDICTIVE TOXICOLOGY: BENCHMARKING MOLECULAR DESCRIPTORS AND STATISTICAL METHODS. J. CHEM. INF. COMPUT. SCI. 43: 1463-1470, 2003
69245-38-1	EPA1	1	-1		CC[C@@]1(O)C[C@H](O[C@H]2C[C@@H]([C@H](O[C@H]3C[C@H](O)[C@H](O[C@@H]4O[C@@H](C)C(=CC4=N)O)[C@H](C)O3)[C@H](C)O2)N(C)C)c5c(O)c6C(=O)c7c(O)ccc(O)c7C(=O)c6cc5[C@H]1C(=O)OC	KAZIUS, J, MCGUIRE, R AND BURSI, R. DERIVATION AND VALIDATION OF TOXICOPHORES FOR MUTAGENICITY PREDICTION. J. MED. CHEM. 48: 312-320, 2005
97461-41-1	CCRIS	1	-1		CC(C)(C)CNC(=O)\C=C\c1oc(cc1)[N+](=O)[O-]	STURDIK,E, ROSENBERG,M, STIBRANYI,L, BALAZ,S, CHRENO,O, EBRINGER,L,ILAVSKY, D AND VEGH,D, STRUCTURE-MUTAGENICITY RELATIONSHIPS OF5-NITRO-2-FURYLETHYLENES IN SALMONELLA TYPHIMURIUM TA98, CHEM.-BIOL. INTERACT.53(1-2):145-153, 1985
90-12-0	VITIC	0	-1		Cc1cccc2ccccc12	JUDSON, PN, COOKE, PA, DOERRER, NG, GREENE, N, HANZLIK, RP, HARDY, C, HARTMANN, A, HINCHLIFFE, D, HOLDER, J, MUELLER, L, STEGER-HARTMANN, T, ROTHFUSS, A, SMITH, M, THOMAS, K, VESSEY, JD AND ZEIGER E. TOWARDS THE CREATION OF AN INTERNATIONAL TOXICOLOGY INFORMATION CENTRE. TOXICOLOGY 213(1-2):117-28, 2005
3411-58-3	CCRIS	1	-1	CYSTEINET	CCOC(=O)C(N)CS	STARK,AA, ARAD,A, SISKINDOVICH,S, PAGANO,DA AND ZEIGER,E, EFFECT OF PHON MUTAGENESIS BY THIOLS IN SALMONELLA TYPHIMURIUM TA102, MUTAT. RES.224(1):89-94, 1989
53737-95-4	EPA3	1	-1		O1C=C[C@H]2[C@@H]1Oc3ccccc23	FENG, J, LURATI, L, OUYANG, H, ROBINSON, T, WANG, Y, YUAN, S AND YOUNG, S. PREDICTIVE TOXICOLOGY: BENCHMARKING MOLECULAR DESCRIPTORS AND STATISTICAL METHODS. J. CHEM. INF. COMPUT. SCI. 43: 1463-1470, 2003
50-29-3	VITIC	0	-1	DDT	Clc1ccc(cc1)C(c2ccc(Cl)cc2)C(Cl)(Cl)Cl	JUDSON, PN, COOKE, PA, DOERRER, NG, GREENE, N, HANZLIK, RP, HARDY, C, HARTMANN, A, HINCHLIFFE, D, HOLDER, J, MUELLER, L, STEGER-HARTMANN, T, ROTHFUSS, A, SMITH, M, THOMAS, K, VESSEY, JD AND ZEIGER E. TOWARDS THE CREATION OF AN INTERNATIONAL TOXICOLOGY INFORMATION CENTRE. TOXICOLOGY 213(1-2):117-28, 2005
53478-38-9	EPA1	1	-1	AMSA	CS(=O)(=O)Nc1ccc(Nc2c3ccccc3nc4ccccc24)cc1	KAZIUS, J, MCGUIRE, R AND BURSI, R. DERIVATION AND VALIDATION OF TOXICOPHORES FOR MUTAGENICITY PREDICTION. J. MED. CHEM. 48: 312-320, 2005
62-56-6	VITIC	0	-1	THIOUREA	NC(=S)N	JUDSON, PN, COOKE, PA, DOERRER, NG, GREENE, N, HANZLIK, RP, HARDY, C, HARTMANN, A, HINCHLIFFE, D, HOLDER, J, MUELLER, L, STEGER-HARTMANN, T, ROTHFUSS, A, SMITH, M, THOMAS, K, VESSEY, JD AND ZEIGER E. TOWARDS THE CREATION OF AN INTERNATIONAL TOXICOLOGY INFORMATION CENTRE. TOXICOLOGY 213(1-2):117-28, 2005
95-83-0	VITIC	1	-1		Nc1ccc(Cl)cc1N	JUDSON, PN, COOKE, PA, DOERRER, NG, GREENE, N, HANZLIK, RP, HARDY, C, HARTMANN, A, HINCHLIFFE, D, HOLDER, J, MUELLER, L, STEGER-HARTMANN, T, ROTHFUSS, A, SMITH, M, THOMAS, K, VESSEY, JD AND ZEIGER E. TOWARDS THE CREATION OF AN INTERNATIONAL TOXICOLOGY INFORMATION CENTRE. TOXICOLOGY 213(1-2):117-28, 2005
77784-22-6	EPA1	1	-1	DR0015287	COc1ccc2c(cc3N(C)CCc4cc5OCOc5c2c34)c1OC	KAZIUS, J, MCGUIRE, R AND BURSI, R. DERIVATION AND VALIDATION OF TOXICOPHORES FOR MUTAGENICITY PREDICTION. J. MED. CHEM. 48: 312-320, 2005
23077-88-5	CCRIS	0	-1		OCCOc1cc(O)c2C(=O)C(=C(Oc2c1)c3ccc(OCCO)c(OCCO)c3)O	MARZIN,D, VO PHI,H, OLIVIER,P AND SAUZIERES,J, STUDY OF MUTAGENICACTIVITY OF TROXERUTIN, A FLAVONOID DERIVATIVE, TOXICOL. LETT. 35(2-3):297-305,1987
10125-76-5	EPA1	1	-1		O=Nc1ccc(cc1)c2ccccc2	KAZIUS, J, MCGUIRE, R AND BURSI, R. DERIVATION AND VALIDATION OF TOXICOPHORES FOR MUTAGENICITY PREDICTION. J. MED. CHEM. 48: 312-320, 2005
102-70-5	VITIC	0	-1		C=CCN(CC=C)CC=C	JUDSON, PN, COOKE, PA, DOERRER, NG, GREENE, N, HANZLIK, RP, HARDY, C, HARTMANN, A, HINCHLIFFE, D, HOLDER, J, MUELLER, L, STEGER-HARTMANN, T, ROTHFUSS, A, SMITH, M, THOMAS, K, VESSEY, JD AND ZEIGER E. TOWARDS THE CREATION OF AN INTERNATIONAL TOXICOLOGY INFORMATION CENTRE. TOXICOLOGY 213(1-2):117-28, 2005
79-36-7	VITIC	1	-1		ClC(Cl)C(=O)Cl	JUDSON, PN, COOKE, PA, DOERRER, NG, GREENE, N, HANZLIK, RP, HARDY, C, HARTMANN, A, HINCHLIFFE, D, HOLDER, J, MUELLER, L, STEGER-HARTMANN, T, ROTHFUSS, A, SMITH, M, THOMAS, K, VESSEY, JD AND ZEIGER E. TOWARDS THE CREATION OF AN INTERNATIONAL TOXICOLOGY INFORMATION CENTRE. TOXICOLOGY 213(1-2):117-28, 2005
3722-54-1	EPA1	1	-1		COc1ccc2Oc3cc(OC)cc(OC)c3C(=O)c2c1	KAZIUS, J, MCGUIRE, R AND BURSI, R. DERIVATION AND VALIDATION OF TOXICOPHORES FOR MUTAGENICITY PREDICTION. J. MED. CHEM. 48: 312-320, 2005
1122-62-9	VITIC	0	-1		CC(=O)c1ccccn1	JUDSON, PN, COOKE, PA, DOERRER, NG, GREENE, N, HANZLIK, RP, HARDY, C, HARTMANN, A, HINCHLIFFE, D, HOLDER, J, MUELLER, L, STEGER-HARTMANN, T, ROTHFUSS, A, SMITH, M, THOMAS, K, VESSEY, JD AND ZEIGER E. TOWARDS THE CREATION OF AN INTERNATIONAL TOXICOLOGY INFORMATION CENTRE. TOXICOLOGY 213(1-2):117-28, 2005
139259-98-6	CCRIS	1	-1		CC(=O)ON(OCc1ccc(cc1)[N+](=O)[O-])C(=O)c2ccccc2	BONIN,AM BANKS,TM CAMPBELL,JJ GLOVER,SA HAMMOND,GP PRAKASH,AS ANDROWBOTTOM,CA, MUTAGENICITY OF ELECTROPHILIC N-ACYLOXY-N-ALKOXYAMIDES, MUTAT.RES. 494(1-2):115-134, 2001
8062-14-4	EPA3	1	-1		Nc1cc(N)c(cc1N=Nc2ccc(cc2)S(=O)(=O)N)N=Nc3ccc(cc3)S(=O)(=O)N	FENG, J, LURATI, L, OUYANG, H, ROBINSON, T, WANG, Y, YUAN, S AND YOUNG, S. PREDICTIVE TOXICOLOGY: BENCHMARKING MOLECULAR DESCRIPTORS AND STATISTICAL METHODS. J. CHEM. INF. COMPUT. SCI. 43: 1463-1470, 2003
84506-41-2	CCRIS	1	-1		COC(=O)C(C)CN=N#N	MATSUMURA,Y, SHIOZAWA,T, MATSUSHITA,H AND TERAO,Y, MUTAGENICITY OFALKYL AZIDES, BIOL. PHARM. BULL. 18(12):1805-1807, 1995
66842-41-9	EPA3	1	-1		C1O[C@@H]1c2cc3c4ccccc4ccc3c5ccccc25	FENG, J, LURATI, L, OUYANG, H, ROBINSON, T, WANG, Y, YUAN, S AND YOUNG, S. PREDICTIVE TOXICOLOGY: BENCHMARKING MOLECULAR DESCRIPTORS AND STATISTICAL METHODS. J. CHEM. INF. COMPUT. SCI. 43: 1463-1470, 2003
100-75-4	VITIC	1	-1		O=NN1CCCCC1	JUDSON, PN, COOKE, PA, DOERRER, NG, GREENE, N, HANZLIK, RP, HARDY, C, HARTMANN, A, HINCHLIFFE, D, HOLDER, J, MUELLER, L, STEGER-HARTMANN, T, ROTHFUSS, A, SMITH, M, THOMAS, K, VESSEY, JD AND ZEIGER E. TOWARDS THE CREATION OF AN INTERNATIONAL TOXICOLOGY INFORMATION CENTRE. TOXICOLOGY 213(1-2):117-28, 2005
83473-93-2	CCRIS	0	-1	SA-738	CSCCC(=O)N1C(CSC1c2ccccc2O)C(=O)O	MORIKAWA,K, YAMAUCHI,H AND ISO,T, MUTAGENICITY TESTS ON(2R,4R)-2-(O-HYDROXYPHENYL)-3-(3-MERCAPTOPROPIONYL)-4-THIAZOLIDINECARBOXYLICACID (SA 446), IYAKUHIN KENKYU 17(1):43-50, 1986
101688-02-2	CCRIS	1	-1		[O-][N+](=O)c1oc2ccc3cc(ccc3c2c1)N(CCCl)CCCl	CASTELAIN,P, HENDRICKX,B, TROMELIN,A, DEMERSEMAN,P AND MOENS,W,MUTAGENIC ACTIVITY OF DICHLOROETHYLAMINO DERIVATIVES OF NITRONAPHTHOFURAN ANDSOME NITROBENZOFURANS IN THE SALMONELLA/MICROSOME ASSAY, MUTAT. RES.280(1):9-15, 1992
138331-98-3	CCRIS	1	-1		OC1OC(CN=N#N)C(O)C(O)C1O	JURICEK,M, GRUZ,P, VELEMINSKY,J, STANEK,J, KEFURT,K, MORAVCOVA,J ANDJARY,J, MUTAGENIC ACTIVITY OF 6-AZIDO DEOXYHEXOSES AND AZIDO ALCOHOLS INSALMONELLA TYPHIMURIUM AND ITS INHIBITION BY A STRUCTURE-SIMILAR CARBON SOURCEIN THE MEDIUM, MUTAT. RES. 251(1):13-20, 1991
26675-46-7	EPA2	0	-1	ISOFLURAN	FC(F)OC(Cl)C(F)(F)F	HELMA, C, CRAMER, T, KRAMER, S, AND DE RAEDT, L, DATA MINING AND MACHINE LEARNING TECHNIQUES FOR THE IDENTIFICATION OF MUTAGENICITY INDUCING SUBSTRUCTURES AND STRUCTURE ACTIVITY RELATIONSHIPS OF NONCONGENERIC COMPOUNDS. J. CHEM. INF. COMPUT. SCI. 44: 1402-1411, 2004
121-57-3	VITIC	0	-1	CERANIL,SULFANIFE,SULFANILT,SULFANALU,SUNILATEZ	Nc1ccc(cc1)S(=O)(=O)O	JUDSON, PN, COOKE, PA, DOERRER, NG, GREENE, N, HANZLIK, RP, HARDY, C, HARTMANN, A, HINCHLIFFE, D, HOLDER, J, MUELLER, L, STEGER-HARTMANN, T, ROTHFUSS, A, SMITH, M, THOMAS, K, VESSEY, JD AND ZEIGER E. TOWARDS THE CREATION OF AN INTERNATIONAL TOXICOLOGY INFORMATION CENTRE. TOXICOLOGY 213(1-2):117-28, 2005
155164-60-6	CCRIS	0	-1		ClC1=C(Cl)C(=O)N(N=C1)S(=O)(=O)c2ccc(Cl)cc2	CARMELLINO,ML, MASSOLINI,G, PAGANI,G, ZANI,F AND LERI,G, FUNGICIDALAND GENOTOXIC ACTIVITY OF NEW SUBSTITUTED PYRIDAZINONES, FARMACO48(10):1427-1438, 1993
104-40-5	EPA1	0	-1		CCCCCCCCCc1ccc(O)cc1	KAZIUS, J, MCGUIRE, R AND BURSI, R. DERIVATION AND VALIDATION OF TOXICOPHORES FOR MUTAGENICITY PREDICTION. J. MED. CHEM. 48: 312-320, 2005
37597-20-9	CCRIS	1	-1		COc1cc2CCN(Cc2cc1OC)N=O	SENG,D, MCCONNELL,B AND MOWER,HF, SYNTHESIS, CHARACTERIZATION ANDMUTAGENICITY OF 2-NITROSO-6,7-DIMETHOXYTETRAHYDROISOQUINOLINE, CANCER LETT.49(1):1-7, 1990
6379-69-7	CCRIS	0	-1		C\C=C\C(=O)OC1CC2OC3C=C(C)C(=O)CC3(C)C1(C)C24CO4	HENGSTLER,JG, LOEFFLER,S, SCHAEFER,M, GLATT,HR, FUCHS,J, FLESCH,P ANDOESCH,F, DNA STRAND BREAK INDUCTION, MUTAGENICITY, AND CYTOTOXICITY OF THEMYCOTOXINS 11BETA-HYDROXY-7-DEOXYROSENONOLACTONE, ROSENONOLACTONE, ANDTRICHOTHECIN, MYCOTOXIN RES. 8(2):77-83, 1992
52101-49-2	CCRIS	1	-1		CC(=O)c1oc(c(c2ccccc2)c1c3ccccc3)[N+](=O)[O-]	ICHIKAWA,M, YAMAMOTO,K, TANAKA,A, SWAMINATHAN,S, HATCHER,JF, ERTURK,EAND BRYAN,GT, MUTAGENICITY OF 3,4-DIPHENYL-5-NITROFURAN ANALOGS IN SALMONELLATYPHIMURIUM, CARCINOGENESIS 7(8):1339-1344, 1986
599-07-5	CCRIS	0	-1		CC1(C)CCC2(CCC3(C)C(=CCC4C5(C)CC(O)C(O)C(C)(C5CCC34C)C(=O)O)C2C1)C(=O)O	CZECZOT,H, RAHDEN-STARON,I, OLESZEK,W AND JURZYSTA,M, LACK OFMUTAGENIC ACTIVITY OF SAPONINS IN THE AMES TEST, ACTA BIOCHIM. POL. 40(1):74-76,1993
491-64-5	EPA1	1	-1		COc1ccc2Oc3cc(O)cc(O)c3C(=O)c2c1	KAZIUS, J, MCGUIRE, R AND BURSI, R. DERIVATION AND VALIDATION OF TOXICOPHORES FOR MUTAGENICITY PREDICTION. J. MED. CHEM. 48: 312-320, 2005
130-80-3	CCRIS	0	-1	DIETHYLSD	CCC(=O)Oc1ccc(cc1)\C(=C(/CC)\c2ccc(OC(=O)CC)cc2)\CC	INGEROWSKI,GH, SCHEUTWINKEL-REICH,M AND STAN,HJ, MUTAGENICITY STUDIESON VETERINARY ANABOLIC DRUGS WITH THE SALMONELLA/MICROSOME TEST, MUTAT. RES.91(2):93-98, 1981
710-25-8	EPA1	1	-1		NC(=O)\C=C\c1oc(cc1)[N+](=O)[O-]	KAZIUS, J, MCGUIRE, R AND BURSI, R. DERIVATION AND VALIDATION OF TOXICOPHORES FOR MUTAGENICITY PREDICTION. J. MED. CHEM. 48: 312-320, 2005
124858-35-1	CCRIS	0	-1	OPC-7251	CC1CCc2c(N3CCC(O)CC3)c(F)cc4C(=O)C(=CN1c24)C(=O)O	AWOGI,T, ITOH,T, SHIBAHARA,T, KANEKO,E AND TSUSHIMOTO,G, GENOTOXICITYSTUDIES OF(+/-)-9-FLUORO-6,7-DIHYDRO-8-(4-HYDROXY-1-PIPERIDYL)-5-METHYL-1-OXO-1H,5H-BENZO[I,J]QUINOLIZINE-2-CARBOXYLIC ACID (OPC-7251), A SYNTHETIC ANTIBACTERIALAGENT, IYAKUHIN KENKYU 21(4):626-635, 1990
111-02-4	EPA3	0	-1		CC(=CCC\C(=C/CC\C(=C/CC\C=C(\C)/CC\C=C(\C)/CCC=C(C)C)\C)\C)C	FENG, J, LURATI, L, OUYANG, H, ROBINSON, T, WANG, Y, YUAN, S AND YOUNG, S. PREDICTIVE TOXICOLOGY: BENCHMARKING MOLECULAR DESCRIPTORS AND STATISTICAL METHODS. J. CHEM. INF. COMPUT. SCI. 43: 1463-1470, 2003
58-15-1	EPA3	1	-1	ALLOPYRAB,AMINOPHEN,AMINOPASC,AMINOPHBU,AMINOPCIT,AMINOPHEC,AMINOPGEN,AMINOPGLU,AMINOPGUA,AMINOPHYD,AMPHYDSUL,AMINOPIBU,AMINOPLAC,AMINOPOXO,AMINOPPAC,AMINOPSAL,AMINOSBEN,AMINOPTHI,AMINOPHVA,CAUSYTH	CN(C)C1=C(C)N(C)N(C1=O)c2ccccc2	FENG, J, LURATI, L, OUYANG, H, ROBINSON, T, WANG, Y, YUAN, S AND YOUNG, S. PREDICTIVE TOXICOLOGY: BENCHMARKING MOLECULAR DESCRIPTORS AND STATISTICAL METHODS. J. CHEM. INF. COMPUT. SCI. 43: 1463-1470, 2003
96-29-7	EPA3	1	-1		CC\C(=N/O)\C	FENG, J, LURATI, L, OUYANG, H, ROBINSON, T, WANG, Y, YUAN, S AND YOUNG, S. PREDICTIVE TOXICOLOGY: BENCHMARKING MOLECULAR DESCRIPTORS AND STATISTICAL METHODS. J. CHEM. INF. COMPUT. SCI. 43: 1463-1470, 2003
136-95-8	VITIC	0	-1		Nc1nc2ccccc2s1	JUDSON, PN, COOKE, PA, DOERRER, NG, GREENE, N, HANZLIK, RP, HARDY, C, HARTMANN, A, HINCHLIFFE, D, HOLDER, J, MUELLER, L, STEGER-HARTMANN, T, ROTHFUSS, A, SMITH, M, THOMAS, K, VESSEY, JD AND ZEIGER E. TOWARDS THE CREATION OF AN INTERNATIONAL TOXICOLOGY INFORMATION CENTRE. TOXICOLOGY 213(1-2):117-28, 2005
4813-50-7	CCRIS	1	-1		CCCCOO	BALL,JC, YOUNG,WC, WALLINGTON,TJ AND JAPAR,SM, MUTAGENIC PROPERTIES OFA SERIES OF ALKYL HYDROPEROXIDES, ENVIRON. SCI. TECHNOL. 26(2):397-399,1992
24777-14-8	EPA1	1	-1		COc1cc(ccc1O)c2nc(c3ccccc3)c([nH]2)c4ccccc4	KAZIUS, J, MCGUIRE, R AND BURSI, R. DERIVATION AND VALIDATION OF TOXICOPHORES FOR MUTAGENICITY PREDICTION. J. MED. CHEM. 48: 312-320, 2005
396-01-0	VITIC	0	-1	TRIAMTERE,TRIAMTHCL	Nc1nc(N)c2nc(c(N)nc2n1)c3ccccc3	JUDSON, PN, COOKE, PA, DOERRER, NG, GREENE, N, HANZLIK, RP, HARDY, C, HARTMANN, A, HINCHLIFFE, D, HOLDER, J, MUELLER, L, STEGER-HARTMANN, T, ROTHFUSS, A, SMITH, M, THOMAS, K, VESSEY, JD AND ZEIGER E. TOWARDS THE CREATION OF AN INTERNATIONAL TOXICOLOGY INFORMATION CENTRE. TOXICOLOGY 213(1-2):117-28, 2005
585-08-0	CCRIS	1	-1		O1C2C1c3ccccc3c4ccccc24	GLATT,H, LUDEWIG,G, PLATT,KL, WAECHTER,F, YONA,I, BEN-SHOSHAN,S,JERUSHALMY, P, BLUM,J AND OESCH,F, ARENE IMINES, A NEW CLASS OF EXCEPTIONALLYPOTENT MUTAGENS IN BACTERIAL AND MAMMALIAN CELLS, CANCER RES. 45(6):2600-2607,1985
NOCAS_M94	EPA1	1	-1		C[C@@H]1[C@H](O)CCC2=CC(=O)[C@]3(O[C@H]3[C@@]12C)[C@H]4O[C@H]4CO	KAZIUS, J, MCGUIRE, R AND BURSI, R. DERIVATION AND VALIDATION OF TOXICOPHORES FOR MUTAGENICITY PREDICTION. J. MED. CHEM. 48: 312-320, 2005
89415-69-0	EPA1	1	-1		BrCCOC(=O)C(=O)OCCBr	KAZIUS, J, MCGUIRE, R AND BURSI, R. DERIVATION AND VALIDATION OF TOXICOPHORES FOR MUTAGENICITY PREDICTION. J. MED. CHEM. 48: 312-320, 2005
30461-65-5	EPA1	1	-1		Oc1cccc2Oc3c4[C@@H]5C=CO[C@H]5Oc4cc(O)c3C(=O)c12	KAZIUS, J, MCGUIRE, R AND BURSI, R. DERIVATION AND VALIDATION OF TOXICOPHORES FOR MUTAGENICITY PREDICTION. J. MED. CHEM. 48: 312-320, 2005
48134-75-4	EPA1	0	-1	MPP	C[n+]1ccc(cc1)c2ccccc2	KAZIUS, J, MCGUIRE, R AND BURSI, R. DERIVATION AND VALIDATION OF TOXICOPHORES FOR MUTAGENICITY PREDICTION. J. MED. CHEM. 48: 312-320, 2005
118-79-6	VITIC	0	-1	BITRIBROM,TRIBRPHEN	Oc1c(Br)cc(Br)cc1Br	JUDSON, PN, COOKE, PA, DOERRER, NG, GREENE, N, HANZLIK, RP, HARDY, C, HARTMANN, A, HINCHLIFFE, D, HOLDER, J, MUELLER, L, STEGER-HARTMANN, T, ROTHFUSS, A, SMITH, M, THOMAS, K, VESSEY, JD AND ZEIGER E. TOWARDS THE CREATION OF AN INTERNATIONAL TOXICOLOGY INFORMATION CENTRE. TOXICOLOGY 213(1-2):117-28, 2005
73536-69-3	EPA1	0	-1		COC(=O)c1cc(OC)c2OCOc2c1c3c4OCOc4c(OC)cc3C(=O)OC	KAZIUS, J, MCGUIRE, R AND BURSI, R. DERIVATION AND VALIDATION OF TOXICOPHORES FOR MUTAGENICITY PREDICTION. J. MED. CHEM. 48: 312-320, 2005
150446-00-7	CCRIS	1	-1		Cc1c(\C=N\OCc2cccc(c2)[N+](=O)[O-])c3cc(ccc3n1Cc4ccccc4)[N+](=O)[O-]	HRELIA,P, MOROTTI,M, VIGAGNI,F, BURNELLI,S, GARUTI,L, SABATINO,P ANDCANTELLI-FORTI,G, SYNTHESIS OF A SERIES OF 5-NITRO-(BENZIMIDAZOLES AND INDOLES)AS NOVEL ANTIMYCOTICS AND EVALUATION AS GENOTOXINS IN THE AMES TEST, MUTAGENESIS8(3):183-188, 1993
4514-19-6	EPA1	1	-1		Cc1cc2c3ccccc3cc4ccc5cccc1c5c24	KAZIUS, J, MCGUIRE, R AND BURSI, R. DERIVATION AND VALIDATION OF TOXICOPHORES FOR MUTAGENICITY PREDICTION. J. MED. CHEM. 48: 312-320, 2005
280-57-9	EPA1	0	-1	DR9503295	C1CN2CCN1CC2	KAZIUS, J, MCGUIRE, R AND BURSI, R. DERIVATION AND VALIDATION OF TOXICOPHORES FOR MUTAGENICITY PREDICTION. J. MED. CHEM. 48: 312-320, 2005
458-37-7	EPA1	0	-1	CURCUMIN	COc1cc(\C=C\C(=O)CC(=O)\C=C\c2ccc(O)c(OC)c2)ccc1O	KAZIUS, J, MCGUIRE, R AND BURSI, R. DERIVATION AND VALIDATION OF TOXICOPHORES FOR MUTAGENICITY PREDICTION. J. MED. CHEM. 48: 312-320, 2005
7576-88-7	EPA1	1	-1		Cc1nc2ccc(N)cc2nc1C	KAZIUS, J, MCGUIRE, R AND BURSI, R. DERIVATION AND VALIDATION OF TOXICOPHORES FOR MUTAGENICITY PREDICTION. J. MED. CHEM. 48: 312-320, 2005
NOCAS_M376	EPA1	0	-1		Cl[C@H]1C=C[C@@H]2[C@@H]1[C@@]3(Cl)C(=C(Cl)[C@]2(Cl)C3(Cl)Cl)Cl	KAZIUS, J, MCGUIRE, R AND BURSI, R. DERIVATION AND VALIDATION OF TOXICOPHORES FOR MUTAGENICITY PREDICTION. J. MED. CHEM. 48: 312-320, 2005
106532-77-8	CCRIS	1	-1		[O-][N+](=O)c1cccc(c1)C(=O)\N=C\2/SN(C(=O)c3cccc(c3)[N+](=O)[O-])c4ccc(cc24)[N+](=O)[O-]	ZANI,F, MASSIMO,G, COGHI,E, BELLOTTI,A AND MAZZA,P, BIOLOGICAL STUDIESON 2,1-BENZISOTHIAZOLE DERIVATIVES. I. EVALUATION OF ANTIBACTERIAL, ANTIFUNGALAND GENOTOXIC ACTIVITIES OF 1-ACYL-3-ACYLIMINO-2,1-BENZISOTHIAZOLINES, FARMACO45(11):1219-1228, 1990
532-82-1	VITIC	1	-1	CHRYSOIDI,CHRYSODCI,CHRYSOIHI,CHRYSOTCY	Nc1ccc(N=Nc2ccccc2)c(N)c1	JUDSON, PN, COOKE, PA, DOERRER, NG, GREENE, N, HANZLIK, RP, HARDY, C, HARTMANN, A, HINCHLIFFE, D, HOLDER, J, MUELLER, L, STEGER-HARTMANN, T, ROTHFUSS, A, SMITH, M, THOMAS, K, VESSEY, JD AND ZEIGER E. TOWARDS THE CREATION OF AN INTERNATIONAL TOXICOLOGY INFORMATION CENTRE. TOXICOLOGY 213(1-2):117-28, 2005
NOCAS_M326	EPA1	0	-1		C[C@@H](O)CO	KAZIUS, J, MCGUIRE, R AND BURSI, R. DERIVATION AND VALIDATION OF TOXICOPHORES FOR MUTAGENICITY PREDICTION. J. MED. CHEM. 48: 312-320, 2005
40809-41-4	CCRIS	0	-1		CCC(CCCC(=O)O)COC(=O)c1ccccc1C(=O)O	DIRVEN,HAAM, THEUWS,JLG, JONGENEELEN,FJ AND BOS,RP, NON-MUTAGENICITYOF 4 METABOLITES OF DI(2-ETHYLHEXYL)PHTHALATE (DEHP) AND 3 STRUCTURALLY RELATEDDERIVATIVES OF DI(2-ETHYLHEXYL)ADIPATE (DEHA) IN THE SALMONELLA MUTAGENICITYASSAY, MUTAT. RES. 260(1):121-130, 1991
2148-31-4	CCRIS	1	-1		CC(=O)NC(CS\C(=C\Cl)\Cl)C(=O)O	VAMVAKAS,S, DEKANT,W, BERTHOLD,K, SCHMIDT,S, WILD,D AND HENSCHLER,D,ENZYMATIC TRANSFORMATION OF MERCAPTURIC ACIDS DERIVED FROM HALOGENATED ALKENESTO REACTIVE AND MUTAGENIC INTERMEDIATES, BIOCHEM. PHARMACOL. 36(17):2741-2748,1987
106-63-8	VITIC	0	-1		CC(C)COC(=O)C=C	JUDSON, PN, COOKE, PA, DOERRER, NG, GREENE, N, HANZLIK, RP, HARDY, C, HARTMANN, A, HINCHLIFFE, D, HOLDER, J, MUELLER, L, STEGER-HARTMANN, T, ROTHFUSS, A, SMITH, M, THOMAS, K, VESSEY, JD AND ZEIGER E. TOWARDS THE CREATION OF AN INTERNATIONAL TOXICOLOGY INFORMATION CENTRE. TOXICOLOGY 213(1-2):117-28, 2005
345667-60-9	CCRIS	1	-1		CCc1ccc(\C=C\c2ccc(cc2)[N+](=O)[O-])cc1	LUDOLPH,B KLEIN,M ERDINGER,L AND BOCHE,G, THE EFFECTS OF 4'-ALKYLSUBSTITUENTS ON THE MUTAGENIC ACTIVITY OF 4-AMINO- AND 4-NITROSTILBENES INSALMONELLA TYPHIMURIUM, MUTAT. RES. 491(1-2):195-209, 2001
606-22-4	CCRIS	1	-1		Nc1c(cccc1[N+](=O)[O-])[N+](=O)[O-]	KAWAI,A, GOTO,S, MATSUMOTO,Y AND MATSUSHITA,H, MUTAGENICITY OFALIPHATIC AND AROMATIC NITRO COMPOUNDS, SANGYO IGAKU 29(1):34-55,1987
75-99-0	EPA1	0	-1	DALAPON	CC(Cl)(Cl)C(=O)O	KAZIUS, J, MCGUIRE, R AND BURSI, R. DERIVATION AND VALIDATION OF TOXICOPHORES FOR MUTAGENICITY PREDICTION. J. MED. CHEM. 48: 312-320, 2005
133-07-3	EPA1	1	-1	FOLPET	ClC(Cl)(Cl)SN1C(=O)c2ccccc2C1=O	KAZIUS, J, MCGUIRE, R AND BURSI, R. DERIVATION AND VALIDATION OF TOXICOPHORES FOR MUTAGENICITY PREDICTION. J. MED. CHEM. 48: 312-320, 2005
147-24-0	VITIC	0	-1	BIETANAUT,DIMENHYDR,DIPHENHYD,DIPHENACF,DIPHENHYA,DIPHENCAR,DIPHENHCI,DIPHHYHCL,DIPHENHLS,DIPHENHSA	CN(C)CCOC(c1ccccc1)c2ccccc2	JUDSON, PN, COOKE, PA, DOERRER, NG, GREENE, N, HANZLIK, RP, HARDY, C, HARTMANN, A, HINCHLIFFE, D, HOLDER, J, MUELLER, L, STEGER-HARTMANN, T, ROTHFUSS, A, SMITH, M, THOMAS, K, VESSEY, JD AND ZEIGER E. TOWARDS THE CREATION OF AN INTERNATIONAL TOXICOLOGY INFORMATION CENTRE. TOXICOLOGY 213(1-2):117-28, 2005
219-08-9	EPA3	1	-1		C1C=Cc2c1ccc3c2ccc4ccccc34	FENG, J, LURATI, L, OUYANG, H, ROBINSON, T, WANG, Y, YUAN, S AND YOUNG, S. PREDICTIVE TOXICOLOGY: BENCHMARKING MOLECULAR DESCRIPTORS AND STATISTICAL METHODS. J. CHEM. INF. COMPUT. SCI. 43: 1463-1470, 2003
16430-32-3	EPA1	1	-1		CC(=O)OCc1c2ccccc2cc3ccccc13	KAZIUS, J, MCGUIRE, R AND BURSI, R. DERIVATION AND VALIDATION OF TOXICOPHORES FOR MUTAGENICITY PREDICTION. J. MED. CHEM. 48: 312-320, 2005
3121-61-7	VITIC	0	-1		COCCOC(=O)C=C	JUDSON, PN, COOKE, PA, DOERRER, NG, GREENE, N, HANZLIK, RP, HARDY, C, HARTMANN, A, HINCHLIFFE, D, HOLDER, J, MUELLER, L, STEGER-HARTMANN, T, ROTHFUSS, A, SMITH, M, THOMAS, K, VESSEY, JD AND ZEIGER E. TOWARDS THE CREATION OF AN INTERNATIONAL TOXICOLOGY INFORMATION CENTRE. TOXICOLOGY 213(1-2):117-28, 2005
35282-68-9	EPA1	1	-1		CN(C)c1ccc(cc1)N=Nc2ccccc2CO	KAZIUS, J, MCGUIRE, R AND BURSI, R. DERIVATION AND VALIDATION OF TOXICOPHORES FOR MUTAGENICITY PREDICTION. J. MED. CHEM. 48: 312-320, 2005
107-18-6	VITIC	0	-1	ALLYALCO	OCC=C	JUDSON, PN, COOKE, PA, DOERRER, NG, GREENE, N, HANZLIK, RP, HARDY, C, HARTMANN, A, HINCHLIFFE, D, HOLDER, J, MUELLER, L, STEGER-HARTMANN, T, ROTHFUSS, A, SMITH, M, THOMAS, K, VESSEY, JD AND ZEIGER E. TOWARDS THE CREATION OF AN INTERNATIONAL TOXICOLOGY INFORMATION CENTRE. TOXICOLOGY 213(1-2):117-28, 2005
4901-51-3	VITIC	0	-1		Oc1cc(Cl)c(Cl)c(Cl)c1Cl	JUDSON, PN, COOKE, PA, DOERRER, NG, GREENE, N, HANZLIK, RP, HARDY, C, HARTMANN, A, HINCHLIFFE, D, HOLDER, J, MUELLER, L, STEGER-HARTMANN, T, ROTHFUSS, A, SMITH, M, THOMAS, K, VESSEY, JD AND ZEIGER E. TOWARDS THE CREATION OF AN INTERNATIONAL TOXICOLOGY INFORMATION CENTRE. TOXICOLOGY 213(1-2):117-28, 2005
121-60-8	CCRIS	0	-1		CC(=O)Nc1ccc(cc1)S(=O)(=O)Cl	JAPAN CHEMICAL INDUSTRY ECOLOGY- TOXICOLOGY AND INFORMATION CENTER,JAPAN, MUTAGENICITY TEST DATA OF EXISTING CHEMICAL SUBSTANCES BASED ON THETOXICITY INVESTIGATION OF THE INDUSTRIAL SAFETY AND HEALTH LAW,1996
84434-42-4	EPA1	1	-1		Cc1c(N)ccc(N=Nc2ccccc2)c1N	KAZIUS, J, MCGUIRE, R AND BURSI, R. DERIVATION AND VALIDATION OF TOXICOPHORES FOR MUTAGENICITY PREDICTION. J. MED. CHEM. 48: 312-320, 2005
111-24-0	CCRIS	1	-1		BrCCCCCBr	JAPAN CHEMICAL INDUSTRY ECOLOGY- TOXICOLOGY AND INFORMATION CENTER,JAPAN, MUTAGENICITY TEST DATA OF EXISTING CHEMICAL SUBSTANCES BASED ON THETOXICITY INVESTIGATION OF THE INDUSTRIAL SAFETY AND HEALTH LAW,1996
75-04-7	VITIC	0	-1	ETHYLAMIN,JM-64	CCN	JUDSON, PN, COOKE, PA, DOERRER, NG, GREENE, N, HANZLIK, RP, HARDY, C, HARTMANN, A, HINCHLIFFE, D, HOLDER, J, MUELLER, L, STEGER-HARTMANN, T, ROTHFUSS, A, SMITH, M, THOMAS, K, VESSEY, JD AND ZEIGER E. TOWARDS THE CREATION OF AN INTERNATIONAL TOXICOLOGY INFORMATION CENTRE. TOXICOLOGY 213(1-2):117-28, 2005
107-07-3	VITIC	1	-1	CLETHANO2	OCCCl	JUDSON, PN, COOKE, PA, DOERRER, NG, GREENE, N, HANZLIK, RP, HARDY, C, HARTMANN, A, HINCHLIFFE, D, HOLDER, J, MUELLER, L, STEGER-HARTMANN, T, ROTHFUSS, A, SMITH, M, THOMAS, K, VESSEY, JD AND ZEIGER E. TOWARDS THE CREATION OF AN INTERNATIONAL TOXICOLOGY INFORMATION CENTRE. TOXICOLOGY 213(1-2):117-28, 2005
112-53-8	EPA1	0	-1	DODECANOL	CCCCCCCCCCCCO	KAZIUS, J, MCGUIRE, R AND BURSI, R. DERIVATION AND VALIDATION OF TOXICOPHORES FOR MUTAGENICITY PREDICTION. J. MED. CHEM. 48: 312-320, 2005
1785-51-9	EPA1	1	-1		O=C1C=Cc2ccc3C(=O)C=Cc4ccc1c2c34	KAZIUS, J, MCGUIRE, R AND BURSI, R. DERIVATION AND VALIDATION OF TOXICOPHORES FOR MUTAGENICITY PREDICTION. J. MED. CHEM. 48: 312-320, 2005
149418-41-7	CCRIS	1	-1		BrC1=C(Br)C(=O)OC1	LALONDE,RT AND LEO,HR, INTERACTIVE CHLORINE-BY-BROMINE ANDHYDROGEN-BY-HYDROXYL GROUP REPLACEMENT EFFECTS IN 2(5H)-FURANONE MUTAGENICITY,CHEM. RES. TOXICOL. 7(6):779-783, 1994
634-93-5	VITIC	0	-1		Nc1c(Cl)cc(Cl)cc1Cl	JUDSON, PN, COOKE, PA, DOERRER, NG, GREENE, N, HANZLIK, RP, HARDY, C, HARTMANN, A, HINCHLIFFE, D, HOLDER, J, MUELLER, L, STEGER-HARTMANN, T, ROTHFUSS, A, SMITH, M, THOMAS, K, VESSEY, JD AND ZEIGER E. TOWARDS THE CREATION OF AN INTERNATIONAL TOXICOLOGY INFORMATION CENTRE. TOXICOLOGY 213(1-2):117-28, 2005
191-30-0	EPA1	1	-1		c1ccc2c(c1)cc3ccc4cccc5c6ccccc6c2c3c45	KAZIUS, J, MCGUIRE, R AND BURSI, R. DERIVATION AND VALIDATION OF TOXICOPHORES FOR MUTAGENICITY PREDICTION. J. MED. CHEM. 48: 312-320, 2005
110-96-3	VITIC	0	-1		CC(C)CNCC(C)C	JUDSON, PN, COOKE, PA, DOERRER, NG, GREENE, N, HANZLIK, RP, HARDY, C, HARTMANN, A, HINCHLIFFE, D, HOLDER, J, MUELLER, L, STEGER-HARTMANN, T, ROTHFUSS, A, SMITH, M, THOMAS, K, VESSEY, JD AND ZEIGER E. TOWARDS THE CREATION OF AN INTERNATIONAL TOXICOLOGY INFORMATION CENTRE. TOXICOLOGY 213(1-2):117-28, 2005
88741-67-7	EPA1	1	-1		COc1ccc2C(=O)c3c(O)c(OC)cc4ccnc(c2c1)c34	KAZIUS, J, MCGUIRE, R AND BURSI, R. DERIVATION AND VALIDATION OF TOXICOPHORES FOR MUTAGENICITY PREDICTION. J. MED. CHEM. 48: 312-320, 2005
61-82-5	EPA1	0	-1	AMITROLE	Nc1nc[nH]n1	KAZIUS, J, MCGUIRE, R AND BURSI, R. DERIVATION AND VALIDATION OF TOXICOPHORES FOR MUTAGENICITY PREDICTION. J. MED. CHEM. 48: 312-320, 2005
25413-02-9	CCRIS	1	-1		CCOC(=O)CNC(=O)C(C)Br	DOLZANI,L, TAMARO,M, MONTI-BRAGADIN,C, CAVICCHIONI,G, VECCHIATI,G ANDD'ANGELI,F, SELECTIVE MUTAGENIC ACTIVITY OF 2-BROMO-PROPANAMIDES ON SALMONELLATYPHIMURIUM, MUTAT. RES. 172(1):29-36, 1986
145531-22-2	CCRIS	1	-1		NCCCS(=O)(=O)Nc1ccc(Nc2c3ccc(cc3nc4ccc(cc24)N=N#N)N=N#N)cc1	IWAMOTO,Y, FERGUSON,LR, POGAI,HB, UZUHASHI,T, KURITA,A, YANGIHARA,YAND DENNY, WA, MUTAGENIC ACTIVITIES OF AZIDO ANALOGS OF AMSACRINE AND OTHER9-ANILINOACRIDINES IN SALMONELLA TYPHIMURIUM AND THEIR ENHANCEMENT BYPHOTOIRRADIATION, MUTAT. RES. 280(4):233-244, 1992
74367-78-5	CCRIS	1	-1		[O-][N+](=O)c1cc(CCl)cc(c1)[N+](=O)[O-]	KAWAI,A, GOTO,S, MATSUMOTO,Y AND MATSUSHITA,H, MUTAGENICITY OFALIPHATIC AND AROMATIC NITRO COMPOUNDS, SANGYO IGAKU 29(1):34-55,1987
NOCAS_M188	EPA1	1	-1		C[C@@H](O)[C@H](NC(=O)[C@H](C)[C@H](O)[C@H](C)NC(=O)[C@@H](NC(=O)c1nc(nc(N)c1C)[C@H](CC(=O)N)NC[C@H](N)C(=O)N)[C@@H](O[C@H]2O[C@@H](CO)[C@H](O)[C@@H](O)[C@@H]2O[C@@H]3O[C@H](CO)[C@@H](O)[C@H](OC(=O)N)[C@H]3O)c4c[nH]cn4)C(=O)NCCc5nc(cs5)c6nc(cs6)C(=O)NCCCN[C@H](C)c7ccccc7	KAZIUS, J, MCGUIRE, R AND BURSI, R. DERIVATION AND VALIDATION OF TOXICOPHORES FOR MUTAGENICITY PREDICTION. J. MED. CHEM. 48: 312-320, 2005
7756-96-9	VITIC	0	-1		CCCCOC(=O)c1ccccc1N	JUDSON, PN, COOKE, PA, DOERRER, NG, GREENE, N, HANZLIK, RP, HARDY, C, HARTMANN, A, HINCHLIFFE, D, HOLDER, J, MUELLER, L, STEGER-HARTMANN, T, ROTHFUSS, A, SMITH, M, THOMAS, K, VESSEY, JD AND ZEIGER E. TOWARDS THE CREATION OF AN INTERNATIONAL TOXICOLOGY INFORMATION CENTRE. TOXICOLOGY 213(1-2):117-28, 2005
16354-50-0	EPA1	0	-1		CCc1c2ccccc2c(C)c3c1ccc4ccccc34	KAZIUS, J, MCGUIRE, R AND BURSI, R. DERIVATION AND VALIDATION OF TOXICOPHORES FOR MUTAGENICITY PREDICTION. J. MED. CHEM. 48: 312-320, 2005
93673-32-6	CCRIS	1	-1		C1C2=C3C=CC=CC3=CC4=C5OC5=C(C24)c6ccccc16	BARTCZAK,AW, SANGAIAH,R, BALL,LM, WARREN,SH AND GOLD,A, SYNTHESIS ANDBACTERIAL MUTAGENICITY OF THE CYCLOPENTA OXIDES OF THE FOUR CYCLOPENTA-FUSEDISOMERS OF BENZANTHRACENE, MUTAGENESIS 2(2):101-105, 1987
2998-23-4	EPA1	0	-1		CCCCCOC(=O)C=C	KAZIUS, J, MCGUIRE, R AND BURSI, R. DERIVATION AND VALIDATION OF TOXICOPHORES FOR MUTAGENICITY PREDICTION. J. MED. CHEM. 48: 312-320, 2005
926-06-7	EPA1	1	-1		CC(C)OS(=O)(=O)C	KAZIUS, J, MCGUIRE, R AND BURSI, R. DERIVATION AND VALIDATION OF TOXICOPHORES FOR MUTAGENICITY PREDICTION. J. MED. CHEM. 48: 312-320, 2005
2422-79-9	EPA1	1	-1		Cc1c2ccccc2cc3ccc4ccccc4c13	KAZIUS, J, MCGUIRE, R AND BURSI, R. DERIVATION AND VALIDATION OF TOXICOPHORES FOR MUTAGENICITY PREDICTION. J. MED. CHEM. 48: 312-320, 2005
86853-97-6	EPA1	1	-1		O=C1c2ccc3ccccc3c2c4c1ccc5ccccc45	KAZIUS, J, MCGUIRE, R AND BURSI, R. DERIVATION AND VALIDATION OF TOXICOPHORES FOR MUTAGENICITY PREDICTION. J. MED. CHEM. 48: 312-320, 2005
59405-31-1	CCRIS	0	-1		OS(=O)(=O)CNc1ccc(cc1)N=Nc2cccnc2	SHAHIN,MM, MUTAGENICITY OF STRUCTURALLY RELATED PHENYLAZO-3-PYRIDINESIN SALMONELLA TYPHIMURIUM, CELL BIOL. TOXICOL. 9(1):33-47, 1993
477-73-6	EPA1	1	-1	SAFRANINO	Cc1cc2nc3cc(C)c(N)cc3[n+](c4ccccc4)c2cc1N	KAZIUS, J, MCGUIRE, R AND BURSI, R. DERIVATION AND VALIDATION OF TOXICOPHORES FOR MUTAGENICITY PREDICTION. J. MED. CHEM. 48: 312-320, 2005
69-09-0	VITIC	0	-1	CHLORPROM,CHLPROHIB,CHLOPRHCL,CHLORPMAL	CN(C)CCCN1c2ccccc2Sc3ccc(Cl)cc13	JUDSON, PN, COOKE, PA, DOERRER, NG, GREENE, N, HANZLIK, RP, HARDY, C, HARTMANN, A, HINCHLIFFE, D, HOLDER, J, MUELLER, L, STEGER-HARTMANN, T, ROTHFUSS, A, SMITH, M, THOMAS, K, VESSEY, JD AND ZEIGER E. TOWARDS THE CREATION OF AN INTERNATIONAL TOXICOLOGY INFORMATION CENTRE. TOXICOLOGY 213(1-2):117-28, 2005
NOCAS_M393	EPA1	0	-1		COC(=C1[C@@H](C(=C(COC(=O)N)N=C1C)C(=O)OC(C)C)c2cccc(Cl)c2Cl)O	KAZIUS, J, MCGUIRE, R AND BURSI, R. DERIVATION AND VALIDATION OF TOXICOPHORES FOR MUTAGENICITY PREDICTION. J. MED. CHEM. 48: 312-320, 2005
16238-56-5	VITIC	1	-1		Cc1c2ccccc2c(CBr)c3ccc4ccccc4c13	JUDSON, PN, COOKE, PA, DOERRER, NG, GREENE, N, HANZLIK, RP, HARDY, C, HARTMANN, A, HINCHLIFFE, D, HOLDER, J, MUELLER, L, STEGER-HARTMANN, T, ROTHFUSS, A, SMITH, M, THOMAS, K, VESSEY, JD AND ZEIGER E. TOWARDS THE CREATION OF AN INTERNATIONAL TOXICOLOGY INFORMATION CENTRE. TOXICOLOGY 213(1-2):117-28, 2005
61788-44-1	CCRIS	0	-1		C(=C\c1cccc(\C=C\c2ccccc2)c1)/c3ccccc3	YAMAGUCHI,T, YAMAUCHI,A, YAMAZAKI,H AND KAKIUCHI,Y, MUTAGENICITY OFRUBBER ADDITIVES IN TIRE, EISEI KAGAKU 37(1):6-13, 1991
17024-19-0	CCRIS	1	-1		[O-][N+](=O)c1ccc2ccc3ccccc3c2c1	SERA,N, FUKUHARA,K, MIYATA,N AND TOKIWA,H, MUTAGENICITY OFNITROPHENANTHRENE DERIVATIVES FOR SALMONELLA TYPHIMURIUM: EFFECTS OFNITROREDUCTASE AND ACETYLTRANSFERASE, MUTAT. RES. 349(1):137-144,1996
96287-03-5	EPA1	1	-1		Cc1cccn2c1nc3c(C)c(N)cnc23	KAZIUS, J, MCGUIRE, R AND BURSI, R. DERIVATION AND VALIDATION OF TOXICOPHORES FOR MUTAGENICITY PREDICTION. J. MED. CHEM. 48: 312-320, 2005
71422-67-8	EPA1	0	-1	CGA112913	Fc1cccc(F)c1C(=O)NC(=O)Nc2cc(Cl)c(Oc3ncc(cc3Cl)C(F)(F)F)c(Cl)c2	KAZIUS, J, MCGUIRE, R AND BURSI, R. DERIVATION AND VALIDATION OF TOXICOPHORES FOR MUTAGENICITY PREDICTION. J. MED. CHEM. 48: 312-320, 2005
NOCAS_M419	EPA1	0	-1		CCCCCCCCCCCCOC[C@H]1CO1	KAZIUS, J, MCGUIRE, R AND BURSI, R. DERIVATION AND VALIDATION OF TOXICOPHORES FOR MUTAGENICITY PREDICTION. J. MED. CHEM. 48: 312-320, 2005
114414-79-8	CCRIS	1	-1		CC1C2C(=Nc3ccccc23)N(C)c4ccccc14	RAHDEN-STARON,I, PECZYNSKA-CZOCH,W AND KACZMAREK,L, MUTAGENICITY OFCARBOLINE METHYL DERIVATIVES IN SALMONELLA, ACTA MICROBIOL. POL. 43(2):247-250,1994
3697-24-3	EPA1	1	-1		Cc1cc2ccccc2c3ccc4ccccc4c13	KAZIUS, J, MCGUIRE, R AND BURSI, R. DERIVATION AND VALIDATION OF TOXICOPHORES FOR MUTAGENICITY PREDICTION. J. MED. CHEM. 48: 312-320, 2005
844-26-8	EPA1	1	-1	BITHIONOL	Oc1c(Cl)cc(Cl)cc1S(=O)c2cc(Cl)cc(Cl)c2O	KAZIUS, J, MCGUIRE, R AND BURSI, R. DERIVATION AND VALIDATION OF TOXICOPHORES FOR MUTAGENICITY PREDICTION. J. MED. CHEM. 48: 312-320, 2005
14160-38-4	EPA1	1	-1		CC(C)(C)C1=CC(=O)C=C(C1=O)C2=CC(=O)C=C(C2=O)C(C)(C)C	KAZIUS, J, MCGUIRE, R AND BURSI, R. DERIVATION AND VALIDATION OF TOXICOPHORES FOR MUTAGENICITY PREDICTION. J. MED. CHEM. 48: 312-320, 2005
2444-36-2	EPA1	0	-1		OC(=O)Cc1ccccc1Cl	KAZIUS, J, MCGUIRE, R AND BURSI, R. DERIVATION AND VALIDATION OF TOXICOPHORES FOR MUTAGENICITY PREDICTION. J. MED. CHEM. 48: 312-320, 2005
26266-68-2	VITIC	0	-1		CCC(CCC=C)C=O	JUDSON, PN, COOKE, PA, DOERRER, NG, GREENE, N, HANZLIK, RP, HARDY, C, HARTMANN, A, HINCHLIFFE, D, HOLDER, J, MUELLER, L, STEGER-HARTMANN, T, ROTHFUSS, A, SMITH, M, THOMAS, K, VESSEY, JD AND ZEIGER E. TOWARDS THE CREATION OF AN INTERNATIONAL TOXICOLOGY INFORMATION CENTRE. TOXICOLOGY 213(1-2):117-28, 2005
1698-60-8	VITIC	0	-1		NC1=C(Cl)C(=O)N(N=C1)c2ccccc2	JUDSON, PN, COOKE, PA, DOERRER, NG, GREENE, N, HANZLIK, RP, HARDY, C, HARTMANN, A, HINCHLIFFE, D, HOLDER, J, MUELLER, L, STEGER-HARTMANN, T, ROTHFUSS, A, SMITH, M, THOMAS, K, VESSEY, JD AND ZEIGER E. TOWARDS THE CREATION OF AN INTERNATIONAL TOXICOLOGY INFORMATION CENTRE. TOXICOLOGY 213(1-2):117-28, 2005
20830-81-3	CCRIS	1	-1		COc1cccc2C(=O)c3c(O)c4CC(O)(CC(OC5CC(N)C(O)C(C)O5)c4c(O)c3C(=O)c12)C(=O)C	SAKAMOTO,Y, FUJIKAWA,K, NAGAYABU,O, YAMAMOTO,KS AND SAMEJIMA,K, TRIPLESHORT-TERM TESTS WITH BACTERIA AND DROSOPHILA FOR ASSESSMENT OF MUTAGENICITY OFANTINEOPLASTICS, TAKEDA KENKYUSHOHO 44(1/2):96-116, 1985
67464-46-4	CCRIS	1	-1		N1C2C1c3ccccc3c4ccccc24	GLATT,H, LUDEWIG,G, PLATT,KL, WAECHTER,F, YONA,I, BEN-SHOSHAN,S,JERUSHALMY, P, BLUM,J AND OESCH,F, ARENE IMINES, A NEW CLASS OF EXCEPTIONALLYPOTENT MUTAGENS IN BACTERIAL AND MAMMALIAN CELLS, CANCER RES. 45(6):2600-2607,1985
NOCAS_M125	EPA1	1	-1		O1[C@@H]2[C@H]1c3c4ccccc4cc5c6ccccc6cc2c35	KAZIUS, J, MCGUIRE, R AND BURSI, R. DERIVATION AND VALIDATION OF TOXICOPHORES FOR MUTAGENICITY PREDICTION. J. MED. CHEM. 48: 312-320, 2005
60-93-5	EPA1	0	-1	BENZYLPQU,QUININE,QUININCS3,QUININASP,QUININCIN,QUININEHI,QUININFOR,QUININGEN,QUININGLP,QUININGSA,QUININHBR,QUININHCL,QUININOXC,QUININSAL,QUINSALSA,QUININSMA,QUININIBI,QUININSUL	COc1ccc2nccc([C@@H](O)[C@@H]3C[C@@H]4CCN3C[C@@H]4C=C)c2c1	KAZIUS, J, MCGUIRE, R AND BURSI, R. DERIVATION AND VALIDATION OF TOXICOPHORES FOR MUTAGENICITY PREDICTION. J. MED. CHEM. 48: 312-320, 2005
91687-67-1	CCRIS	1	-1		CC(Br)C(=O)NCc1ccc(Cl)cc1	DOLZANI,L, TAMARO,M, MONTI-BRAGADIN,C, CAVICCHIONI,G, VECCHIATI,G ANDD'ANGELI,F, SELECTIVE MUTAGENIC ACTIVITY OF 2-BROMO-PROPANAMIDES ON SALMONELLATYPHIMURIUM, MUTAT. RES. 172(1):29-36, 1986
70955-02-1	CCRIS	0	-1		NNC(=O)CNc1ccc2ccccc2c1	RAMAMURTHY,B, PAI,SB AND RAMAKRISHNAN,T, EVALUATION OF MUTAGENICITY OFTHE ANTITUBERCULAR NAPHTHYLGLYCINE HYDRAZIDES IN SALMONELLA TYPHIMURIUM, J.BIOSCI. 9(1-2):47-52, 1985
138542-40-2	CCRIS	1	-1		[O-][N+](=O)c1cc2ccc3cc4ccccc4c5ccc(c1)c2c35	YU,S, HERRENO-SAENZ,D, MILLER,DW, KADLUBAR,FF AND FU,PP, MUTAGENICITYOF NITRO- POLYCYCLIC AROMATIC HYDROCARBONS WITH THE NITRO SUBSTITUENT SITUATEDAT THE LONGEST MOLECULAR AXIS, MUTAT. RES. 283(1):45-52, 1992
105427-01-8	CCRIS	1	-1		CC1(CO1)C(=O)Nc2ccccc2	DOLZANI,L, TAMARO,M, MONTI-BRAGADIN,C, CAVICCHIONI,G, VECCHIATI,G ANDD'ANGELI,F, SELECTIVE MUTAGENIC ACTIVITY OF 2-BROMO-PROPANAMIDES ON SALMONELLATYPHIMURIUM, MUTAT. RES. 172(1):29-36, 1986
66-22-8	EPA2	0	-1	URACIL	Oc1ccnc(O)n1	HELMA, C, CRAMER, T, KRAMER, S, AND DE RAEDT, L, DATA MINING AND MACHINE LEARNING TECHNIQUES FOR THE IDENTIFICATION OF MUTAGENICITY INDUCING SUBSTRUCTURES AND STRUCTURE ACTIVITY RELATIONSHIPS OF NONCONGENERIC COMPOUNDS. J. CHEM. INF. COMPUT. SCI. 44: 1402-1411, 2004
162050-11-5	CCRIS	0	-1		COC(=O)C1O\C(=N/O)\C(=C1Cl)Cl	HATCHER,JF, YAMAMOTO,K, ICHIKAWA,M, BRYAN,GT AND SWAMINATHAN,S,METABOLIC REDUCTION OF NOVEL 3,4-DICHLORO-5-NITROFURANS IN SALMONELLATYPHIMURIUM, ENVIRON. MOL. MUTAGEN. 25(1):58-66, 1995
97546-74-2	CCRIS	0	-1		CC1(C)CC(C(=O)NC(CO)C(O)CO)C(C)(C)[N+]1=O	SOSNOVSKY,G, A CRITICAL EVALUATION OF THE PRESENT STATUS OF TOXICITYOF AMINOXYL RADICALS, J. PHARM. SCI. 81(6):496-499, 1992
88492-34-6	CCRIS	1	-1		Nc1ncnc2c1ncn2CC(O)CN=N#N	GICHNER,T, HOLY,A, SPASSOVA,M, VELEMINSKY,J AND GRUZ,P, THEMUTAGENICITY OF AZIDO DERIVATIVES OF MONOSACCHARIDES AND ALCOHOLS AND OFN-(3-AZIDO-2- HYDROXYPROPYL) DERIVATIVES OF PURINES AND PYRIMIDINES INARABIDOPSIS THALIANA AND IN SALMONELLA TYPHIMURIUM, MUTAGENESIS 6(1):55-58,1991
17528-53-9	EPA1	1	-1		OC(=O)COc1ccc(cc1)N(CCCl)CCCl	KAZIUS, J, MCGUIRE, R AND BURSI, R. DERIVATION AND VALIDATION OF TOXICOPHORES FOR MUTAGENICITY PREDICTION. J. MED. CHEM. 48: 312-320, 2005
103616-17-7	CCRIS	0	-1		OC(=O)C1=C(O)C(=O)C=CO1	GAVA,C, PERAZZOLO,M, ZENTILIN,L, LEVIS,AG, CORAIN,B, BOMBI,GG,PALUMBO,M AND ZATTA,P, GENOTOXIC POTENTIALITY AND DNA-BINDING PROPERTIES OFACETYLACETONE, MALTOL, AND THEIR ALUMINUM(III) ADN CHROMIUM(III) NEUTRALCOMPLEXES, TOXICOL. ENVIRON. CHEM. 22(1-4):149-57, 1989
602-01-7	CCRIS	1	-1		Cc1cccc(c1[N+](=O)[O-])[N+](=O)[O-]	KAWAI,A, GOTO,S, MATSUMOTO,Y AND MATSUSHITA,H, MUTAGENICITY OFALIPHATIC AND AROMATIC NITRO COMPOUNDS, SANGYO IGAKU 29(1):34-55,1987
128753-91-3	CCRIS	1	-1		CC(=O)Oc1ccc2OC3(C)OOC3(C)c2c1	ADAM,W, ALBRECHT,O, FEINEIS,E, REUTHER,I, SAHA-MOELLER,CR,SEUFERT-BAUMBACH,P AND WILD,D, BENZOFURAN DIOXETANES, A NEW CLASS OF MUTAGENICAGENTS: SYNTHESIS BY PHOTOOXYGENATION OF BENZOFURAN DERIVATIVES,LIEBIGS ANN.CHEM. (1):33-40, 1991
107097-80-3	CCRIS	0	-1	LOXIGLUMI	CCCCCN(CCCOC)C(=O)C(CCC(=O)O)NC(=O)c1ccc(Cl)c(Cl)c1	BABA,K, DAIGO,H AND SATO,Y, MUTAGENICITY STUDY ON CR1505, YAKURI TOCHIRYO 25(11):2665-2676, 1997
30418-53-2	EPA2	0	-1		C=CC(=O)c1ccc2OCOc2c1	HELMA, C, CRAMER, T, KRAMER, S, AND DE RAEDT, L, DATA MINING AND MACHINE LEARNING TECHNIQUES FOR THE IDENTIFICATION OF MUTAGENICITY INDUCING SUBSTRUCTURES AND STRUCTURE ACTIVITY RELATIONSHIPS OF NONCONGENERIC COMPOUNDS. J. CHEM. INF. COMPUT. SCI. 44: 1402-1411, 2004
469-83-0	CCRIS	0	-1		C[C@@]12CCc3occc3C1CC[C@@]45CC(CCC24)C(O)(CO)C5	PEZZUTO,JM, NANAYAKKARA,NPD, COMPADRE,CM, SWANSON,SM, KINGHORN,AD,GUENTHNER,TM, SPARNINS,VL AND LAM,LKT, CHARACTERIZATION OF BACTERIALMUTAGENICITY MEDIATED BY 13-HYDROXY-ENT-KAURENOIC ACID (STEVIOL) AND SEVERALSTRUCTURALLY-RELATED DERIVATIVES AND EVALUATION OF POTENTIAL TO INDUCEGLUTATHIONE S-TRANSFERASE IN MICE, MUTAT. RES. 169(3):93-103, 1986
65847-03-2	EPA1	0	-1		COc1c2ccoc2nc3c(O)c4OCOc4c(CC=C(C)C)c13	KAZIUS, J, MCGUIRE, R AND BURSI, R. DERIVATION AND VALIDATION OF TOXICOPHORES FOR MUTAGENICITY PREDICTION. J. MED. CHEM. 48: 312-320, 2005
696-54-8	CCRIS	0	-1		O\N=C\c1ccncc1	WATANABE,K, SAKAMOTO,K AND SASAKI,T, COMPARISONS ON CHEMICALLY-INDUCEDMUTAGENICITY AMONG FOUR BACTERIAL STRAINS, SALMONELLA TYPHIMURIUM TA102 ANDTA2638, AND ESCHERICHIA COLI WP2/PKM101 AND WP2 UVRA/PKM101: COLLABORATIVE STUDY1, MUTAT. RES. 361(2-3):143-155, 1996
33979-15-6	CCRIS	1	-1		CC1\C=C(\C=C)/C(=O)OC2CC[N+]3(C)CC=C(COC(=O)C1(C)OC(=O)C)C23O	YAMANAKA,H NAGAO,M AND SUGIMURA,T, MUTAGENICITY OF PYRROLIZIDINEALKALOIDS IN THE SALMONELLA/MAMMALIAN-MICROSOME TEST, MUTAT. RES. 68(3):211-216,1979
142-84-7	VITIC	0	-1		CCCNCCC	JUDSON, PN, COOKE, PA, DOERRER, NG, GREENE, N, HANZLIK, RP, HARDY, C, HARTMANN, A, HINCHLIFFE, D, HOLDER, J, MUELLER, L, STEGER-HARTMANN, T, ROTHFUSS, A, SMITH, M, THOMAS, K, VESSEY, JD AND ZEIGER E. TOWARDS THE CREATION OF AN INTERNATIONAL TOXICOLOGY INFORMATION CENTRE. TOXICOLOGY 213(1-2):117-28, 2005
NOCAS_M37	EPA1	1	-1		N[C@H](CCC(=O)N[C@H](CSc1ccc(cc1[N+](=O)[O-])[N+](=O)[O-])C(=O)NCC(=O)O)C(=O)O	KAZIUS, J, MCGUIRE, R AND BURSI, R. DERIVATION AND VALIDATION OF TOXICOPHORES FOR MUTAGENICITY PREDICTION. J. MED. CHEM. 48: 312-320, 2005
33203-82-6	EPA1	1	-1		CCN(CC)c1ccc2nc3ccc(cc3[o+]c2c1)N(CC)CC	KAZIUS, J, MCGUIRE, R AND BURSI, R. DERIVATION AND VALIDATION OF TOXICOPHORES FOR MUTAGENICITY PREDICTION. J. MED. CHEM. 48: 312-320, 2005
109143-20-6	CCRIS	1	-1		COc1ccc(N(CCCl)CCCl)c2cc(oc12)[N+](=O)[O-]	CASTELAIN,P, HENDRICKX,B, TROMELIN,A, DEMERSEMAN,P AND MOENS,W,MUTAGENIC ACTIVITY OF DICHLOROETHYLAMINO DERIVATIVES OF NITRONAPHTHOFURAN ANDSOME NITROBENZOFURANS IN THE SALMONELLA/MICROSOME ASSAY, MUTAT. RES.280(1):9-15, 1992
124617-85-2	CCRIS	1	-1		CCCCCCCCON(OC(=O)C)C(=O)c1ccccc1	BONIN,AM BANKS,TM CAMPBELL,JJ GLOVER,SA HAMMOND,GP PRAKASH,AS ANDROWBOTTOM,CA, MUTAGENICITY OF ELECTROPHILIC N-ACYLOXY-N-ALKOXYAMIDES, MUTAT.RES. 494(1-2):115-134, 2001
6795-16-0	CCRIS	0	-1		COc1cc2OC3OCCC3c2c4Oc5cccc(O)c5C(=O)c14	MORI,H, SUGIE,S, YOSHIMI,N, KITAMURA,J, NIWA,M, HAMASAKI,T ANDKAWAI,K, GENOTOXIC EFFECTS OF A VARIETY OF STERIGMATOCYSTIN-RELATED COMPOUNDS INTHE HEPATOCYTE/DNA-REPAIR TEST AND THE SALMONELLA MICROSOME ASSAY, MUTAT. RES.173(3):217-222, 1986
531-85-1	VITIC	1	-1	BENZIDINE	Nc1ccc(cc1)c2ccc(N)cc2	JUDSON, PN, COOKE, PA, DOERRER, NG, GREENE, N, HANZLIK, RP, HARDY, C, HARTMANN, A, HINCHLIFFE, D, HOLDER, J, MUELLER, L, STEGER-HARTMANN, T, ROTHFUSS, A, SMITH, M, THOMAS, K, VESSEY, JD AND ZEIGER E. TOWARDS THE CREATION OF AN INTERNATIONAL TOXICOLOGY INFORMATION CENTRE. TOXICOLOGY 213(1-2):117-28, 2005
625-86-5	VITIC	0	-1		Cc1oc(C)cc1	JUDSON, PN, COOKE, PA, DOERRER, NG, GREENE, N, HANZLIK, RP, HARDY, C, HARTMANN, A, HINCHLIFFE, D, HOLDER, J, MUELLER, L, STEGER-HARTMANN, T, ROTHFUSS, A, SMITH, M, THOMAS, K, VESSEY, JD AND ZEIGER E. TOWARDS THE CREATION OF AN INTERNATIONAL TOXICOLOGY INFORMATION CENTRE. TOXICOLOGY 213(1-2):117-28, 2005
16339-05-2	EPA3	1	-1		CCCCCN(CCCC)N=O	FENG, J, LURATI, L, OUYANG, H, ROBINSON, T, WANG, Y, YUAN, S AND YOUNG, S. PREDICTIVE TOXICOLOGY: BENCHMARKING MOLECULAR DESCRIPTORS AND STATISTICAL METHODS. J. CHEM. INF. COMPUT. SCI. 43: 1463-1470, 2003
98046-72-1	EPA1	1	-1		Cc1cccn2c1nc3c(C)c(NO)cnc23	KAZIUS, J, MCGUIRE, R AND BURSI, R. DERIVATION AND VALIDATION OF TOXICOPHORES FOR MUTAGENICITY PREDICTION. J. MED. CHEM. 48: 312-320, 2005
303-47-9	EPA3	0	-1		C[C@H]1Cc2c(Cl)cc(C(=O)N[C@H](Cc3ccccc3)C(=O)O)c(O)c2C(=O)O1	FENG, J, LURATI, L, OUYANG, H, ROBINSON, T, WANG, Y, YUAN, S AND YOUNG, S. PREDICTIVE TOXICOLOGY: BENCHMARKING MOLECULAR DESCRIPTORS AND STATISTICAL METHODS. J. CHEM. INF. COMPUT. SCI. 43: 1463-1470, 2003
97606-15-0	CCRIS	1	-1		N1C2C1c3cscc3c4cscc24	GLATT,H, LUDEWIG,G, PLATT,KL, WAECHTER,F, YONA,I, BEN-SHOSHAN,S,JERUSHALMY, P, BLUM,J AND OESCH,F, ARENE IMINES, A NEW CLASS OF EXCEPTIONALLYPOTENT MUTAGENS IN BACTERIAL AND MAMMALIAN CELLS, CANCER RES. 45(6):2600-2607,1985
NOCAS_M191	EPA1	1	-1		Clc1ccc(CC[C@H]2CO2)cc1	KAZIUS, J, MCGUIRE, R AND BURSI, R. DERIVATION AND VALIDATION OF TOXICOPHORES FOR MUTAGENICITY PREDICTION. J. MED. CHEM. 48: 312-320, 2005
134959-60-7	CCRIS	0	-1		Cc1ccc(\N=C\c2cccc3cccnc23)c(c1)C(=O)O	ZANI,F AND CARMELLINO,ML, ANTIMICROBIAL AND GENOTOXIC PROPERTIES OFQUINOLINE DERIVATIVES, BOLL. CHIM. FARM. 133(5):328-338, 1994
121-69-7	VITIC	0	-1		CN(C)c1ccccc1	JUDSON, PN, COOKE, PA, DOERRER, NG, GREENE, N, HANZLIK, RP, HARDY, C, HARTMANN, A, HINCHLIFFE, D, HOLDER, J, MUELLER, L, STEGER-HARTMANN, T, ROTHFUSS, A, SMITH, M, THOMAS, K, VESSEY, JD AND ZEIGER E. TOWARDS THE CREATION OF AN INTERNATIONAL TOXICOLOGY INFORMATION CENTRE. TOXICOLOGY 213(1-2):117-28, 2005
253-73-6	CCRIS	0	-1		c1cnc2cnncc2c1	MORITA,T, NAITOU,H AND OISHI,E, MUTAGENICITY OF CONDENSED PYRIDAZINESWITH DIFFERENT SUBSTITUENTS, BIOL. PHARM. BULL. 18(2):363-367, 1995
96-26-4	VITIC	1	-1	DIOHACETO	OCC(=O)CO	JUDSON, PN, COOKE, PA, DOERRER, NG, GREENE, N, HANZLIK, RP, HARDY, C, HARTMANN, A, HINCHLIFFE, D, HOLDER, J, MUELLER, L, STEGER-HARTMANN, T, ROTHFUSS, A, SMITH, M, THOMAS, K, VESSEY, JD AND ZEIGER E. TOWARDS THE CREATION OF AN INTERNATIONAL TOXICOLOGY INFORMATION CENTRE. TOXICOLOGY 213(1-2):117-28, 2005
100-21-0	VITIC	0	-1	TEREPHTHA	OC(=O)c1ccc(cc1)C(=O)O	JUDSON, PN, COOKE, PA, DOERRER, NG, GREENE, N, HANZLIK, RP, HARDY, C, HARTMANN, A, HINCHLIFFE, D, HOLDER, J, MUELLER, L, STEGER-HARTMANN, T, ROTHFUSS, A, SMITH, M, THOMAS, K, VESSEY, JD AND ZEIGER E. TOWARDS THE CREATION OF AN INTERNATIONAL TOXICOLOGY INFORMATION CENTRE. TOXICOLOGY 213(1-2):117-28, 2005
20927-95-1	EPA1	1	-1		[O-][N+](=O)c1ccc2oc3ccccc3c2c1	KAZIUS, J, MCGUIRE, R AND BURSI, R. DERIVATION AND VALIDATION OF TOXICOPHORES FOR MUTAGENICITY PREDICTION. J. MED. CHEM. 48: 312-320, 2005
553-24-2	EPA3	1	-1	NEUTRALRE	CN(C)c1ccc2nc3cc(C)c(N)cc3nc2c1	FENG, J, LURATI, L, OUYANG, H, ROBINSON, T, WANG, Y, YUAN, S AND YOUNG, S. PREDICTIVE TOXICOLOGY: BENCHMARKING MOLECULAR DESCRIPTORS AND STATISTICAL METHODS. J. CHEM. INF. COMPUT. SCI. 43: 1463-1470, 2003
114020-51-8	CCRIS	1	-1		COc1cccc2c1CC(c3ccc4OCOc4c23)[N+](=O)[O-]	CHAKRABARTY,SN, PAKRASHI,A AND SIDDIQUI,KAI, ARISTOLIC ACID ANANTIFERTILITY AGENT IS NON-MUTAGENIC TO BACTERIAL SYSTEM, INDIAN J. PHARMACOL.19(1):26-31, 1987
528-75-6	CCRIS	1	-1		[O-][N+](=O)c1ccc(C=O)c(c1)[N+](=O)[O-]	MORI,M, MIYAHARA,T, MOTO-O,K, FUKUKAWA,M, KOZUKA,H, MIYAGOSHI,M ANDNAGAYAMA,T, MUTAGENICITY OF URINARY METABOLITES OF 2,4-DINITROTOLUENE TOSALMONELLA TYPHIMURIUM, CHEM. PHARM. BULL. 33(10):4556-4563, 1985
6217-19-2	VITIC	1	-1		CCN(CC)c1ccc(cc1)[N+]#N	JUDSON, PN, COOKE, PA, DOERRER, NG, GREENE, N, HANZLIK, RP, HARDY, C, HARTMANN, A, HINCHLIFFE, D, HOLDER, J, MUELLER, L, STEGER-HARTMANN, T, ROTHFUSS, A, SMITH, M, THOMAS, K, VESSEY, JD AND ZEIGER E. TOWARDS THE CREATION OF AN INTERNATIONAL TOXICOLOGY INFORMATION CENTRE. TOXICOLOGY 213(1-2):117-28, 2005
121-14-2	EPA2	1	-1		Cc1ccc(cc1[N+](=O)[O-])[N+](=O)[O-]	HELMA, C, CRAMER, T, KRAMER, S, AND DE RAEDT, L, DATA MINING AND MACHINE LEARNING TECHNIQUES FOR THE IDENTIFICATION OF MUTAGENICITY INDUCING SUBSTRUCTURES AND STRUCTURE ACTIVITY RELATIONSHIPS OF NONCONGENERIC COMPOUNDS. J. CHEM. INF. COMPUT. SCI. 44: 1402-1411, 2004
1912-24-9	VITIC	0	-1	ATRAZINE	CCNc1nc(Cl)nc(NC(C)C)n1	JUDSON, PN, COOKE, PA, DOERRER, NG, GREENE, N, HANZLIK, RP, HARDY, C, HARTMANN, A, HINCHLIFFE, D, HOLDER, J, MUELLER, L, STEGER-HARTMANN, T, ROTHFUSS, A, SMITH, M, THOMAS, K, VESSEY, JD AND ZEIGER E. TOWARDS THE CREATION OF AN INTERNATIONAL TOXICOLOGY INFORMATION CENTRE. TOXICOLOGY 213(1-2):117-28, 2005
162022-91-5	CCRIS	0	-1		COc1nncc2ccncc12	MORITA,T, NAITOU,H AND OISHI,E, MUTAGENICITY OF CONDENSED PYRIDAZINESWITH DIFFERENT SUBSTITUENTS, BIOL. PHARM. BULL. 18(2):363-367, 1995
NOCAS_M308	EPA1	0	-1		N[C@@H](Cc1ccc(O)c(c1)[N+](=O)[O-])C(=O)O	KAZIUS, J, MCGUIRE, R AND BURSI, R. DERIVATION AND VALIDATION OF TOXICOPHORES FOR MUTAGENICITY PREDICTION. J. MED. CHEM. 48: 312-320, 2005
69658-91-9	EPA2	0	-1		CN(N=O)c1cccnc1	HELMA, C, CRAMER, T, KRAMER, S, AND DE RAEDT, L, DATA MINING AND MACHINE LEARNING TECHNIQUES FOR THE IDENTIFICATION OF MUTAGENICITY INDUCING SUBSTRUCTURES AND STRUCTURE ACTIVITY RELATIONSHIPS OF NONCONGENERIC COMPOUNDS. J. CHEM. INF. COMPUT. SCI. 44: 1402-1411, 2004
101-72-4	VITIC	0	-1		CC(C)Nc1ccc(Nc2ccccc2)cc1	JUDSON, PN, COOKE, PA, DOERRER, NG, GREENE, N, HANZLIK, RP, HARDY, C, HARTMANN, A, HINCHLIFFE, D, HOLDER, J, MUELLER, L, STEGER-HARTMANN, T, ROTHFUSS, A, SMITH, M, THOMAS, K, VESSEY, JD AND ZEIGER E. TOWARDS THE CREATION OF AN INTERNATIONAL TOXICOLOGY INFORMATION CENTRE. TOXICOLOGY 213(1-2):117-28, 2005
151910-75-7	CCRIS	0	-1		OC1C=Cc2c(ccc3cc4c(cc23)C(O)C(O)c5ccccc45)C1O	PLATT,KL AND SCHOLLMEIER,M, BISDIHYDRODIOLS, RATHER THAN DIHYDRODIOLOXIDES, ARE THE PRINCIPAL MICROSOMAL METABOLITES OF TUMORIGENICTRANS-3,4-DIHYDROXY-3,4-DIHYDRODIBENZ[A,H]ANTHRACENE,CHEM. RES. TOXICOL.7(1):89-97, 1994
4399-80-8	CCRIS	0	-1		CC1(C)CC(C(=O)N)C(C)(C)N1O	GALLEZ,B, DE MEESTER,C, DEBUYST,R, DEJEHET,F AND DUMONT,P,MUTAGENICITY OF NITROXYL COMPOUNDS: STRUCTURE-ACTIVITY RELATIONSHIPS, TOXICOL.LETT. 63(1): 35-45, 1992
159092-69-0	CCRIS	1	-1		[O-][N+](=O)c1ccc2c(ccc3ccc(cc23)[N+](=O)[O-])c1	SERA,N, FUKUHARA,K, MIYATA,N AND TOKIWA,H, MUTAGENICITY OFNITROPHENANTHRENE DERIVATIVES FOR SALMONELLA TYPHIMURIUM: EFFECTS OFNITROREDUCTASE AND ACETYLTRANSFERASE, MUTAT. RES. 349(1):137-144,1996
127-90-2	CCRIS	1	-1		ClC(COCC(Cl)C(Cl)(Cl)Cl)C(Cl)(Cl)Cl	MORI,Y, HASEGAWA,K, UTSUNOMIYA,A, SETSUDA,S, GOTO,S, ONODERA,S ANDMATSUSHITA,H, AMES MUTAGENICITY OF PYRETHROID PESTICIDES (TETRAMETHRIN,PERMETHRIN, EMPENTHRIN, AND ALLETHRIN) AND1,1'-OXYBIS[2,3,3,3-TETRACHLOROPROPANE] AS A SYNERGIST, KANKYO HEN'IGEN KENKYU20(1):29-33, 1998
1222-98-6	EPA1	1	-1		[O-][N+](=O)c1ccc(\C=C\C(=O)c2ccccc2)cc1	KAZIUS, J, MCGUIRE, R AND BURSI, R. DERIVATION AND VALIDATION OF TOXICOPHORES FOR MUTAGENICITY PREDICTION. J. MED. CHEM. 48: 312-320, 2005
194-03-6	EPA1	1	-1		c1cc2ccc3cccc4ncc(c1)c2c34	KAZIUS, J, MCGUIRE, R AND BURSI, R. DERIVATION AND VALIDATION OF TOXICOPHORES FOR MUTAGENICITY PREDICTION. J. MED. CHEM. 48: 312-320, 2005
67411-86-3	EPA1	1	-1		OCc1cc2ccccc2c3ccc4ccccc4c13	KAZIUS, J, MCGUIRE, R AND BURSI, R. DERIVATION AND VALIDATION OF TOXICOPHORES FOR MUTAGENICITY PREDICTION. J. MED. CHEM. 48: 312-320, 2005
150446-03-0	CCRIS	1	-1		Cc1c(\C=N\OCc2ccccc2)c3cc(ccc3n1Cc4cccc(c4)[N+](=O)[O-])[N+](=O)[O-]	HRELIA,P, MOROTTI,M, VIGAGNI,F, BURNELLI,S, GARUTI,L, SABATINO,P ANDCANTELLI-FORTI,G, SYNTHESIS OF A SERIES OF 5-NITRO-(BENZIMIDAZOLES AND INDOLES)AS NOVEL ANTIMYCOTICS AND EVALUATION AS GENOTOXINS IN THE AMES TEST, MUTAGENESIS8(3):183-188, 1993
92-06-8	EPA1	0	-1		c1ccc(cc1)c2cccc(c2)c3ccccc3	KAZIUS, J, MCGUIRE, R AND BURSI, R. DERIVATION AND VALIDATION OF TOXICOPHORES FOR MUTAGENICITY PREDICTION. J. MED. CHEM. 48: 312-320, 2005
110-72-5	CCRIS	0	-1		CCNCCN	JAPAN CHEMICAL INDUSTRY ECOLOGY- TOXICOLOGY AND INFORMATION CENTER,JAPAN, MUTAGENICITY TEST DATA OF EXISTING CHEMICAL SUBSTANCES BASED ON THETOXICITY INVESTIGATION OF THE INDUSTRIAL SAFETY AND HEALTH LAW,1996
130942-88-0	CCRIS	1	-1		Cc1c2ccccc2c(COS(=O)(=O)O)c3ccccc13	SURH,YJ, BLOMQUIST,JC,
113163-24-9	CCRIS	1	-1		C1Cc2ccc3cccnc3c2C4OC14	KUMAR,S, SIKKA,HC, DUBEY,SK, CZECH,A, GEDDIE,N, WANG,CX AND LAVOIE,EJ,MUTAGENICITY AND TUMORIGENICITY OF DIHYDRODIOLS, DIOL EPOXIDES, AND OTHERDERIVATIVES OF BENZO[F]QUINOLINE AND BENZO[H]QUINOLINE, CANCER RES. 49(1):20-24,1989
2045-52-5	VITIC	0	-1	PHENBENZA	CN(C)CCN(Cc1ccccc1)c2ccccc2	JUDSON, PN, COOKE, PA, DOERRER, NG, GREENE, N, HANZLIK, RP, HARDY, C, HARTMANN, A, HINCHLIFFE, D, HOLDER, J, MUELLER, L, STEGER-HARTMANN, T, ROTHFUSS, A, SMITH, M, THOMAS, K, VESSEY, JD AND ZEIGER E. TOWARDS THE CREATION OF AN INTERNATIONAL TOXICOLOGY INFORMATION CENTRE. TOXICOLOGY 213(1-2):117-28, 2005
112-92-5	VITIC	0	-1	CETOSTEAR,STEARYLOL	CCCCCCCCCCCCCCCCCCO	JUDSON, PN, COOKE, PA, DOERRER, NG, GREENE, N, HANZLIK, RP, HARDY, C, HARTMANN, A, HINCHLIFFE, D, HOLDER, J, MUELLER, L, STEGER-HARTMANN, T, ROTHFUSS, A, SMITH, M, THOMAS, K, VESSEY, JD AND ZEIGER E. TOWARDS THE CREATION OF AN INTERNATIONAL TOXICOLOGY INFORMATION CENTRE. TOXICOLOGY 213(1-2):117-28, 2005
187585-11-1	CCRIS	1	-1		COc1ccc(cc1N)C2=C(N)C(=O)c3ccccc3O2	BEUDOT,C, DE MEO,MP, DAUZONNE,D, ELIAS,R, LAGET,M, GUIRAUD,H,BALANSARD,G AND DUMENIL,G, EVALUATION OF THE MUTAGENICITY AND ANTIMUTAGENICITYOF FORTY-TWO 3-SUBSTITUTED FLAVONES IN THE AMES TEST, MUTAT. RES.417(2-3):141-153, 1998
6807-96-1	EPA3	1	-1		Oc1cc(O)c2C(=O)c3c(O)c4[C@@H]5C=CO[C@@H]5Oc4cc3C(=O)c2c1	FENG, J, LURATI, L, OUYANG, H, ROBINSON, T, WANG, Y, YUAN, S AND YOUNG, S. PREDICTIVE TOXICOLOGY: BENCHMARKING MOLECULAR DESCRIPTORS AND STATISTICAL METHODS. J. CHEM. INF. COMPUT. SCI. 43: 1463-1470, 2003
98499-61-7	CCRIS	0	-1		CSCNc1ccccc1C(=O)C	VITO,M, ESPOSITO,G, VICARI,L, LEMBO,S, IMPERATRICE,ML AND DEMARINIS,E,MUTAGENIC ACTIVITY OF CHLORODIMETHYL SULFIDE AND SOME OF ITS ANILINEDERIVATIVES, BOLL.- SOC. ITAL. BIOL. SPER. 61(6):917-923, 1985
531-75-9	CCRIS	0	-1	ESCULIN	OC[C@H]1O[C@@H](Oc2cc3C=CC(=O)Oc3cc2O)[C@H](O)[C@@H](O)[C@@H]1O	UWAIFO,AO, THE MUTAGENICITIES OF SEVEN COUMARIN DERIVATIVES AND AFURAN DERIVATIVE (NIMBOLIDE) ISOLATED FROM THREE MEDICINAL PLANTS, J. TOXICOL.ENVIRON. HEALTH 13(4-6):521-530, 1984
117-79-3	VITIC	1	-1	DR0038062	Nc1ccc2C(=O)c3ccccc3C(=O)c2c1	JUDSON, PN, COOKE, PA, DOERRER, NG, GREENE, N, HANZLIK, RP, HARDY, C, HARTMANN, A, HINCHLIFFE, D, HOLDER, J, MUELLER, L, STEGER-HARTMANN, T, ROTHFUSS, A, SMITH, M, THOMAS, K, VESSEY, JD AND ZEIGER E. TOWARDS THE CREATION OF AN INTERNATIONAL TOXICOLOGY INFORMATION CENTRE. TOXICOLOGY 213(1-2):117-28, 2005
98-30-6	VITIC	0	-1		CS(=O)(=O)c1ccc(O)c(N)c1	JUDSON, PN, COOKE, PA, DOERRER, NG, GREENE, N, HANZLIK, RP, HARDY, C, HARTMANN, A, HINCHLIFFE, D, HOLDER, J, MUELLER, L, STEGER-HARTMANN, T, ROTHFUSS, A, SMITH, M, THOMAS, K, VESSEY, JD AND ZEIGER E. TOWARDS THE CREATION OF AN INTERNATIONAL TOXICOLOGY INFORMATION CENTRE. TOXICOLOGY 213(1-2):117-28, 2005
118244-44-3	CCRIS	0	1		CC(=CCC\C(=C\CC\C(=C\C(=O)OCC(=O)C1(O)CCC2C3CCC4=CC(=O)C=CC4(C)C3C(O)CC12C)\C)\C)C	OTSUKA,M, AJIMI,S, KAJIWARA,Y, OGURA,S, KAKIMOTO,K, INAI,T, TANAKA,HAND OHUCHIDA,A, MUTAGENICITY STUDIES OF PREDNISOLONE FARNESYLATE (PNF), J.TOXICOL. SCI. 17(3):269-281, 1992
27729-95-9	EPA1	1	-1		COc1ccc(cc1)[C@H]2O[C@@H]2C(=O)c3ccccc3	KAZIUS, J, MCGUIRE, R AND BURSI, R. DERIVATION AND VALIDATION OF TOXICOPHORES FOR MUTAGENICITY PREDICTION. J. MED. CHEM. 48: 312-320, 2005
384-22-5	VITIC	0	-1		[O-][N+](=O)c1ccccc1C(F)(F)F	JUDSON, PN, COOKE, PA, DOERRER, NG, GREENE, N, HANZLIK, RP, HARDY, C, HARTMANN, A, HINCHLIFFE, D, HOLDER, J, MUELLER, L, STEGER-HARTMANN, T, ROTHFUSS, A, SMITH, M, THOMAS, K, VESSEY, JD AND ZEIGER E. TOWARDS THE CREATION OF AN INTERNATIONAL TOXICOLOGY INFORMATION CENTRE. TOXICOLOGY 213(1-2):117-28, 2005
16650-32-1	EPA1	1	-1		Fc1ccc(F)c2ncccc12	KAZIUS, J, MCGUIRE, R AND BURSI, R. DERIVATION AND VALIDATION OF TOXICOPHORES FOR MUTAGENICITY PREDICTION. J. MED. CHEM. 48: 312-320, 2005
24167-40-6	EPA3	1	-1	IA-4	CCN(CC)CCn1nc2c3ccc(Cl)cc3Sc4c(CO)ccc1c24	FENG, J, LURATI, L, OUYANG, H, ROBINSON, T, WANG, Y, YUAN, S AND YOUNG, S. PREDICTIVE TOXICOLOGY: BENCHMARKING MOLECULAR DESCRIPTORS AND STATISTICAL METHODS. J. CHEM. INF. COMPUT. SCI. 43: 1463-1470, 2003
129665-16-3	CCRIS	1	-1		[O-][n+]1c2ccccc2c3ccc4cccc5ccc1c3c45	FUKUHARA,K, HAKURA,A, SERA,N, TOKIWA,H AND MIYATA,N, 1- AND 3-NITRO-6-AZABENZO[A]PYRENES AND THEIR N-OXIDES: HIGHLY MUTAGENIC NITRATED AZAARENES,CHEM. RES. TOXICOL. 5(2):149-153, 1992
128669-18-1	CCRIS	0	-1		CN1C=CN(CCOCC#C)C1\C=N\O	ORNER,G, SEEWALD,JB, NIEDING,WJ AND KORTE,DW, MUTAGENIC POTENTIAL OF2-HYDROXYIMINOMETHYL-3-METHYL-1-(2'-PROPARGYLOXYMETHYL)IMIDAZOLIUM CHLORIDE INTHE AMES SALMONELLA/MAMMALIAN MICROSOME MUTAGENICITY TEST, LETTERMAN ARMYINSTITUTE OF RESEARCH, LAIR-IR-381:TOXICOLOGYSER-237, JULY 1989
105708-73-4	CCRIS	1	-1		CC(=O)OCc1c2cccc3ccc4cc5cccc6ccc1c(c56)c4c23	ROGAN,EG, CAVALIERI,EL, WALKER,BA, BALASUBRAMANIAN,R, WISLOCKI,PG,ROTH,RW AND SAUGIER,RK, MUTAGENICITY OF BENZYLIC ACETATES, SULFATES AND BROMIDESOF POLYCYCLIC AROMATIC HYDROCARBONS, CHEM.-BIOL. INTERACT. 58(3):253-275,1986
6795-27-3	CCRIS	1	-1		CC(=O)N\N=C\C1=CN(O)c2ccccc2N1O	NUNOSHIBA,T AND NISHIOKA,H, GENOTOXICITY OF QUINOXALINE 1,4-DIOXIDEDERIVATIVES IN ESCHERICHIA COLI AND SALMONELLA TYPHIMURIUM, MUTAT. RES.217(3):203-209, 1989
NOCAS_M153	EPA1	1	-1		Cl[C@@H]1CN(C[C@H]1Cl)N=O	KAZIUS, J, MCGUIRE, R AND BURSI, R. DERIVATION AND VALIDATION OF TOXICOPHORES FOR MUTAGENICITY PREDICTION. J. MED. CHEM. 48: 312-320, 2005
2243-62-1	VITIC	1	-1		Nc1cccc2c(N)cccc12	JUDSON, PN, COOKE, PA, DOERRER, NG, GREENE, N, HANZLIK, RP, HARDY, C, HARTMANN, A, HINCHLIFFE, D, HOLDER, J, MUELLER, L, STEGER-HARTMANN, T, ROTHFUSS, A, SMITH, M, THOMAS, K, VESSEY, JD AND ZEIGER E. TOWARDS THE CREATION OF AN INTERNATIONAL TOXICOLOGY INFORMATION CENTRE. TOXICOLOGY 213(1-2):117-28, 2005
14919-77-8	CCRIS	1	-1	BENSERAZI,BENSERHCL	NC(CO)C(=O)NNCc1ccc(O)c(O)c1O	KITAMURA,J, MORI,H, SUGIE,S AND KAWAI,K, GENETIC TOXICITY OF SEVERALANTIHYPERTENSIVE DRUGS POSSESSING A HYDRAZINE GROUP, RES. COMMUN. CHEM. PATHOL.PHARMACOL. 49(3):415-422, 1985
611-23-4	EPA1	1	-1		Cc1ccccc1N=O	KAZIUS, J, MCGUIRE, R AND BURSI, R. DERIVATION AND VALIDATION OF TOXICOPHORES FOR MUTAGENICITY PREDICTION. J. MED. CHEM. 48: 312-320, 2005
60877-91-0	CCRIS	1	-1		Oc1cccc(\C=N\c2snc3ccccc23)c1	ZANI,F, BELLOTTI,A AND MAZZA,P, BIOLOGICAL STUDIES ON2,1-BENZISOTHIAZOLE DERIVATIVES II. EVALUATION OF ANTIMICROBIAL AND GENOTOXICPROPERTIES OF BZ-NITRO-, 3-ETHYLACETATE-, 3-AMINO- AND 3-SUBSTITUTED AMINO2,1-BENZISOTHIAZOLES, FARMACO 49(11):713-719, 1994
835-71-2	EPA1	0	-1		Cc1ccc(cc1)c2oc3ccccc3n2	KAZIUS, J, MCGUIRE, R AND BURSI, R. DERIVATION AND VALIDATION OF TOXICOPHORES FOR MUTAGENICITY PREDICTION. J. MED. CHEM. 48: 312-320, 2005
14204-98-9	CCRIS	0	-1		CNc1ccc2ncccc2c1N	GRIVAS,S AND JAEGERSTAD,M, MUTAGENICITY OF SOME SYNTHETIC QUINOLINESAND QUINOXALINES RELATED TO IQ, MEIQ OR MEIQX IN AMES TEST, MUTAT. RES. 137(1):29-32, 1984
16169-16-7	CCRIS	1	-1		ONc1ccc(cc1)[N+](=O)[O-]	CORBETT,MD, WEI,CI AND CORBETT,BR, NITROREDUCTASE-DEPENDENTMUTAGENICITY OF P-NITROPHENYLHYDROXYLAMINE AND ITS N-ACETYL AND N-FORMYLHYDROXAMIC ACIDS, CARCINOGENESIS 6(5):727-732, 1985
122-80-5	VITIC	1	-1		CC(=O)Nc1ccc(N)cc1	JUDSON, PN, COOKE, PA, DOERRER, NG, GREENE, N, HANZLIK, RP, HARDY, C, HARTMANN, A, HINCHLIFFE, D, HOLDER, J, MUELLER, L, STEGER-HARTMANN, T, ROTHFUSS, A, SMITH, M, THOMAS, K, VESSEY, JD AND ZEIGER E. TOWARDS THE CREATION OF AN INTERNATIONAL TOXICOLOGY INFORMATION CENTRE. TOXICOLOGY 213(1-2):117-28, 2005
716-53-0	EPA1	1	-1		Clc1c2ccccc2cc3ccccc13	KAZIUS, J, MCGUIRE, R AND BURSI, R. DERIVATION AND VALIDATION OF TOXICOPHORES FOR MUTAGENICITY PREDICTION. J. MED. CHEM. 48: 312-320, 2005
NOCAS_M295	EPA1	1	-1		CCCCOC[C@H]1CO1	KAZIUS, J, MCGUIRE, R AND BURSI, R. DERIVATION AND VALIDATION OF TOXICOPHORES FOR MUTAGENICITY PREDICTION. J. MED. CHEM. 48: 312-320, 2005
85-98-3	VITIC	0	-1		CCN(C(=O)N(CC)c1ccccc1)c2ccccc2	JUDSON, PN, COOKE, PA, DOERRER, NG, GREENE, N, HANZLIK, RP, HARDY, C, HARTMANN, A, HINCHLIFFE, D, HOLDER, J, MUELLER, L, STEGER-HARTMANN, T, ROTHFUSS, A, SMITH, M, THOMAS, K, VESSEY, JD AND ZEIGER E. TOWARDS THE CREATION OF AN INTERNATIONAL TOXICOLOGY INFORMATION CENTRE. TOXICOLOGY 213(1-2):117-28, 2005
128-37-0	VITIC	0	-1	BHT	Cc1cc(c(O)c(c1)C(C)(C)C)C(C)(C)C	JUDSON, PN, COOKE, PA, DOERRER, NG, GREENE, N, HANZLIK, RP, HARDY, C, HARTMANN, A, HINCHLIFFE, D, HOLDER, J, MUELLER, L, STEGER-HARTMANN, T, ROTHFUSS, A, SMITH, M, THOMAS, K, VESSEY, JD AND ZEIGER E. TOWARDS THE CREATION OF AN INTERNATIONAL TOXICOLOGY INFORMATION CENTRE. TOXICOLOGY 213(1-2):117-28, 2005
58-19-5	CCRIS	0	1		CC1CC2(C)C(CCC3C4CCC(O)C4(C)CCC23)CC1=O	SAKAMOTO,Y, FUJIKAWA,K, NAGAYABU,O, YAMAMOTO,KS AND SAMEJIMA,K, TRIPLESHORT-TERM TESTS WITH BACTERIA AND DROSOPHILA FOR ASSESSMENT OF MUTAGENICITY OFANTINEOPLASTICS, TAKEDA KENKYUSHOHO 44(1/2):96-116, 1985
NOCAS_M559	EPA1	0	-1		CC[C@@H](C)N	KAZIUS, J, MCGUIRE, R AND BURSI, R. DERIVATION AND VALIDATION OF TOXICOPHORES FOR MUTAGENICITY PREDICTION. J. MED. CHEM. 48: 312-320, 2005
62573-57-3	EPA3	1	-1		CCC(CC)c1cccc(OC(=O)N(C)N=O)c1	FENG, J, LURATI, L, OUYANG, H, ROBINSON, T, WANG, Y, YUAN, S AND YOUNG, S. PREDICTIVE TOXICOLOGY: BENCHMARKING MOLECULAR DESCRIPTORS AND STATISTICAL METHODS. J. CHEM. INF. COMPUT. SCI. 43: 1463-1470, 2003
147974-61-6	CCRIS	1	-1		CC(=O)c1cc(Cc2ccc(N)c(c2)C(=O)C)ccc1N	TAKAGI,Y, ENDOH,O, GOTO,S, KOHZAKI,K AND MATSUSHITA,H, MUTAGENICITY OFDIAMINODIPHENYLMETHANE AND RELATED COMPOUNDS, KANKYO KAGAKU 5(4):841-845,1995
97-18-7	VITIC	0	-1	BITHIONO,BITIONOLA	Oc1c(Cl)cc(Cl)cc1Sc2cc(Cl)cc(Cl)c2O	JUDSON, PN, COOKE, PA, DOERRER, NG, GREENE, N, HANZLIK, RP, HARDY, C, HARTMANN, A, HINCHLIFFE, D, HOLDER, J, MUELLER, L, STEGER-HARTMANN, T, ROTHFUSS, A, SMITH, M, THOMAS, K, VESSEY, JD AND ZEIGER E. TOWARDS THE CREATION OF AN INTERNATIONAL TOXICOLOGY INFORMATION CENTRE. TOXICOLOGY 213(1-2):117-28, 2005
25413-64-3	EPA3	1	-1		CCCCN(CCC)N=O	FENG, J, LURATI, L, OUYANG, H, ROBINSON, T, WANG, Y, YUAN, S AND YOUNG, S. PREDICTIVE TOXICOLOGY: BENCHMARKING MOLECULAR DESCRIPTORS AND STATISTICAL METHODS. J. CHEM. INF. COMPUT. SCI. 43: 1463-1470, 2003
116169-87-0	EPA1	1	-1		Cn1ccnc1N=O	KAZIUS, J, MCGUIRE, R AND BURSI, R. DERIVATION AND VALIDATION OF TOXICOPHORES FOR MUTAGENICITY PREDICTION. J. MED. CHEM. 48: 312-320, 2005
130536-37-7	CCRIS	0	-1		O1C2C=Cc3ncccc3C12	WILLEMS,MI, DUBOIS,G, BOYD,DR, DAVIES,RJH, HAMILTON,L, MCCULLOUGH,JJAND VAN BLADEREN,PJ, COMPARISON OF THE MUTAGENICITY OF QUINOLINE AND ALLMONOHYDROXYQUINOLINES WITH A SERIES OF ARENE OXIDE, TRANS-DIHYDRODIOL, DIOLEPOXIDE, N-OXIDE AND ARENE HYDRATE DERIVATIVES OF QUINOLINE IN THE AMES/SALMONELLA MICROSOME TEST, MUTAT. RES. 278(4):227-236, 1992
3688-79-7	EPA3	1	-1		COc1ccc2c3ccccc3C(=O)c4cccc1c24	FENG, J, LURATI, L, OUYANG, H, ROBINSON, T, WANG, Y, YUAN, S AND YOUNG, S. PREDICTIVE TOXICOLOGY: BENCHMARKING MOLECULAR DESCRIPTORS AND STATISTICAL METHODS. J. CHEM. INF. COMPUT. SCI. 43: 1463-1470, 2003
35945-34-7	CCRIS	1	-1		CCN(CC)c1ccc(cc1)N=Nc2ccc(cc2C#N)[N+](=O)[O-]	ELLIOTT,BM, JACKH,R AND JUNG,R, EVALUATION OF THE GENOTOXICITY OF4-DIETHYLAMINO-4'-NITROAZOBENZENE AND SEVEN ANALOGUES, MUTAGENESIS 9(6):517-521, 1994
57-92-1	CCRIS	1	-1		CNC1C(O)C(O)C(CO)OC1OC2C(OC3C(O)C(O)C(N=C(N)N)C(O)C3N=C(N)N)OC(C)C2(O)C=O	DEFLORA,S, CAMOIRANO,A, ZANACCHI,P AND BENNICELLI,C, MUTAGENICITYTESTING WITH SALMONELLA TYPHIMURIUM STRAINS TA97 AND TA102 OF 30 DNA-DAMAGINGCOMPOUNDS, NEGATIVE WITH OTHER SALMONELLA STRAINS, MUTAT. RES. 134(2-3):159-165,1984
26093-31-2	EPA1	0	-1		CC1=CC(=O)Oc2cc(N)ccc12	KAZIUS, J, MCGUIRE, R AND BURSI, R. DERIVATION AND VALIDATION OF TOXICOPHORES FOR MUTAGENICITY PREDICTION. J. MED. CHEM. 48: 312-320, 2005
95331-48-9	EPA1	1	-1		CC(=O)N(O)c1ccc2ccc3cccc4ccc1c2c34	KAZIUS, J, MCGUIRE, R AND BURSI, R. DERIVATION AND VALIDATION OF TOXICOPHORES FOR MUTAGENICITY PREDICTION. J. MED. CHEM. 48: 312-320, 2005
90243-66-6	CCRIS	0	-1		CC1SCC(NC1=O)C(=O)NC(Cc2c[nH]cn2)C(=O)N3CCCC3C(=O)N	IWAKURA,K, TAMURA,H, YAMASHITA,Y, KITAYAMA,E, HAMASU,Y, NAGASAWA,H,WATANABE,M AND SUMI,N, MUTAGENICITY STUDIES OF MONTIRELIN HYDRATE (NS-3), J.TOXICOL. SCI. 20(SUPPL. 2):325-334, 1995
3366-61-8	EPA1	1	-1		CC(=O)Nc1ccc(cc1)c2ccc(N)cc2	KAZIUS, J, MCGUIRE, R AND BURSI, R. DERIVATION AND VALIDATION OF TOXICOPHORES FOR MUTAGENICITY PREDICTION. J. MED. CHEM. 48: 312-320, 2005
834-28-6	VITIC	0	-1		NC(=N)N=C(N)NCCc1ccccc1	JUDSON, PN, COOKE, PA, DOERRER, NG, GREENE, N, HANZLIK, RP, HARDY, C, HARTMANN, A, HINCHLIFFE, D, HOLDER, J, MUELLER, L, STEGER-HARTMANN, T, ROTHFUSS, A, SMITH, M, THOMAS, K, VESSEY, JD AND ZEIGER E. TOWARDS THE CREATION OF AN INTERNATIONAL TOXICOLOGY INFORMATION CENTRE. TOXICOLOGY 213(1-2):117-28, 2005
1155-38-0	CCRIS	1	-1		Cc1c2C3OC3c4ccccc4c2cc5ccccc15	GLATT,H, LUDEWIG,G, PLATT,KL, WAECHTER,F, YONA,I, BEN-SHOSHAN,S,JERUSHALMY, P, BLUM,J AND OESCH,F, ARENE IMINES, A NEW CLASS OF EXCEPTIONALLYPOTENT MUTAGENS IN BACTERIAL AND MAMMALIAN CELLS, CANCER RES. 45(6):2600-2607,1985
132172-57-7	CCRIS	1	-1		OC1C=Cc2c(C1O)c3cc4ccccc4cc3c5ccccc25	KUMAR,S, KOLE,PL AND SIKKA,HC, MUTAGENICITY OF DIBENZ[A,C]ANTHRACENEAND ITS DERIVATIVES IN SALMONELLA TYPHIMURIUM TA100, MUTAT. RES. 242(4):337-343,1990
NOCAS_M486	EPA1	0	-1		CCCC[C@@H](CC)COC(=O)CCCCCCCCC(=O)OC[C@H](CC)CCCC	KAZIUS, J, MCGUIRE, R AND BURSI, R. DERIVATION AND VALIDATION OF TOXICOPHORES FOR MUTAGENICITY PREDICTION. J. MED. CHEM. 48: 312-320, 2005
18024-11-8	EPA1	1	-1		Cc1ccc(C)c2c1c3ccccc3n2C	KAZIUS, J, MCGUIRE, R AND BURSI, R. DERIVATION AND VALIDATION OF TOXICOPHORES FOR MUTAGENICITY PREDICTION. J. MED. CHEM. 48: 312-320, 2005
36099-26-0	EPA3	1	-1		C1O[C@@H]1c2ccc(cc2)c3ccccc3	FENG, J, LURATI, L, OUYANG, H, ROBINSON, T, WANG, Y, YUAN, S AND YOUNG, S. PREDICTIVE TOXICOLOGY: BENCHMARKING MOLECULAR DESCRIPTORS AND STATISTICAL METHODS. J. CHEM. INF. COMPUT. SCI. 43: 1463-1470, 2003
527-17-3	EPA1	0	-1	DUROQUINO	CC1=C(C)C(=O)C(=C(C)C1=O)C	KAZIUS, J, MCGUIRE, R AND BURSI, R. DERIVATION AND VALIDATION OF TOXICOPHORES FOR MUTAGENICITY PREDICTION. J. MED. CHEM. 48: 312-320, 2005
106-42-3	VITIC	0	-1	POLYXYLEN.XYLENE	Cc1ccc(C)cc1	JUDSON, PN, COOKE, PA, DOERRER, NG, GREENE, N, HANZLIK, RP, HARDY, C, HARTMANN, A, HINCHLIFFE, D, HOLDER, J, MUELLER, L, STEGER-HARTMANN, T, ROTHFUSS, A, SMITH, M, THOMAS, K, VESSEY, JD AND ZEIGER E. TOWARDS THE CREATION OF AN INTERNATIONAL TOXICOLOGY INFORMATION CENTRE. TOXICOLOGY 213(1-2):117-28, 2005
146-22-5	CCRIS	0	-1	NITRAZPAM	[O-][N+](=O)c1ccc2NC(=O)CN=C(c3ccccc3)c2c1	WAKISAKA,Y AND NISHIMOTO,Y, MUTAGENICITY STUDY ON A NEW SLEEP INDUCER,A 1H-1,2,4-TRIAZOLYLBENZOPHENONE DERIVATIVE (450191-S), AND ITS METABOLITE INBACTERIA, IYAKUHIN KENKYU 18(1):12-20, 1987
6325-54-8	EPA1	1	-1		ClCc1c2ccccc2cc3c1ccc4ccccc34	KAZIUS, J, MCGUIRE, R AND BURSI, R. DERIVATION AND VALIDATION OF TOXICOPHORES FOR MUTAGENICITY PREDICTION. J. MED. CHEM. 48: 312-320, 2005
498-02-2	EPA1	0	-1	ACETOVANI	COc1cc(ccc1O)C(=O)C	KAZIUS, J, MCGUIRE, R AND BURSI, R. DERIVATION AND VALIDATION OF TOXICOPHORES FOR MUTAGENICITY PREDICTION. J. MED. CHEM. 48: 312-320, 2005
95-87-4	VITIC	0	-1		Cc1ccc(C)c(O)c1	JUDSON, PN, COOKE, PA, DOERRER, NG, GREENE, N, HANZLIK, RP, HARDY, C, HARTMANN, A, HINCHLIFFE, D, HOLDER, J, MUELLER, L, STEGER-HARTMANN, T, ROTHFUSS, A, SMITH, M, THOMAS, K, VESSEY, JD AND ZEIGER E. TOWARDS THE CREATION OF AN INTERNATIONAL TOXICOLOGY INFORMATION CENTRE. TOXICOLOGY 213(1-2):117-28, 2005
13345-62-5	EPA1	1	-1		Cc1c2ccccc2c(CCl)c3ccc4ccccc4c13	KAZIUS, J, MCGUIRE, R AND BURSI, R. DERIVATION AND VALIDATION OF TOXICOPHORES FOR MUTAGENICITY PREDICTION. J. MED. CHEM. 48: 312-320, 2005
314084-63-4	CCRIS	0	-1		CCc1cc(cc(CC)c1N)c2ccccc2	GLENDE,C SCHMITT,H ERDINGER,L ENGELHARDT,G AND BOCHE,G, TRANSFORMATIONOF MUTAGENIC AROMATIC AMINES INTO NON-MUTAGENIC SPECIES BY ALKYL SUBSTITUENTS.PART I. ALKYLATION ORTHO TO THE AMINO FUNCTION. MUTAT. RES. 498(1-2):19-37,2001
121625-58-9	CCRIS	1	-1		CC1=CC2CCCCC2c3ccccc13	CROTTI,P, DI BUSSOLO,V, BENETTI,D, LONGO,V AND GERVASI,PG,MUTAGENICITY OF HEXAHYDROPHENANTHRENES AND THEIR OXIRANE DERIVATIVES, J.ENVIRON. PATHOL., TOXICOL. ONCOL. 13(4):221-226, 1994
110044-40-1	CCRIS	0	-1		Cc1cc2c3C4OC4C(O)C(O)c3ccc2c5ccccc15	AMIN,S, HUIE,K, HECHT,SS AND HARVEY,RG, SYNTHESIS OF6-METHYLCHRYSENE-1,2-DIOL-3,4-EPOXIDES AND COMPARISON OF THEIR MUTAGENICITY TO5-METHYLCHRYSENE-1,2-DIOL-3,4-EPOXIDES, CARCINOGENESIS 7(12):2067-2070,1986
71-23-8	EPA1	0	-1	DR9500408,PROPANOL,PROALCHCL	CCCO	KAZIUS, J, MCGUIRE, R AND BURSI, R. DERIVATION AND VALIDATION OF TOXICOPHORES FOR MUTAGENICITY PREDICTION. J. MED. CHEM. 48: 312-320, 2005
2798-25-6	EPA1	1	-1	BELLIDIFO	COc1cc(O)c2C(=O)c3c(O)ccc(O)c3Oc2c1	KAZIUS, J, MCGUIRE, R AND BURSI, R. DERIVATION AND VALIDATION OF TOXICOPHORES FOR MUTAGENICITY PREDICTION. J. MED. CHEM. 48: 312-320, 2005
99-09-2	VITIC	1	-1		Nc1cccc(c1)[N+](=O)[O-]	JUDSON, PN, COOKE, PA, DOERRER, NG, GREENE, N, HANZLIK, RP, HARDY, C, HARTMANN, A, HINCHLIFFE, D, HOLDER, J, MUELLER, L, STEGER-HARTMANN, T, ROTHFUSS, A, SMITH, M, THOMAS, K, VESSEY, JD AND ZEIGER E. TOWARDS THE CREATION OF AN INTERNATIONAL TOXICOLOGY INFORMATION CENTRE. TOXICOLOGY 213(1-2):117-28, 2005
16757-81-6	EPA1	1	-1		Cc1ccc2ccc3c4ccccc4cc5ccc1c2c35	KAZIUS, J, MCGUIRE, R AND BURSI, R. DERIVATION AND VALIDATION OF TOXICOPHORES FOR MUTAGENICITY PREDICTION. J. MED. CHEM. 48: 312-320, 2005
11042-64-1	CCRIS	0	1		COc1cc(\C=C\C(=O)OC2CCC34CC35CCC6(C)C(CCC6(C)C5CCC4C2(C)C)C(C)CCC=C(C)C)ccc1O	TSUSHIMOTO,G, SHIBAHARA,T, AWOGI,T, KANEKO,E, SUTOU,S, YAMAMOTO,K ANDSHIRAKAWA, H, DNA-DAMAGING, MUTAGENIC, CLASTOGENIC AND CELL-CELL COMMUNICATIONINHIBITORY PROPERTIES OF GAMMA-ORYZANOL, J. TOXICOL. SCI. 16(4):191-202,1991
7319-59-7	CCRIS	1	-1		CC(=O)OC1Cc2c(C)ccc3cc4c(ccc5ccccc45)c1c23	ROGAN,EG, CAVALIERI,EL, WALKER,BA, BALASUBRAMANIAN,R, WISLOCKI,PG,ROTH,RW AND SAUGIER,RK, MUTAGENICITY OF BENZYLIC ACETATES, SULFATES AND BROMIDESOF POLYCYCLIC AROMATIC HYDROCARBONS, CHEM.-BIOL. INTERACT. 58(3):253-275,1986
NOCAS_M186	EPA1	1	-1		C[C@@H](O)[C@H](NC(=O)[C@@H](C)[C@@H](O)[C@@H](C)NC(=O)[C@H](NC(=O)c1nc(nc(N)c1C)[C@H](CC(=O)N)NC[C@@H](N)C(=O)N)[C@@H](O[C@@H]2O[C@H](CO)[C@@H](O)[C@H](O)[C@@H]2O[C@@H]3O[C@H](CO)[C@@H](O)[C@H](OC(=O)N)[C@H]3O)c4c[nH]cn4)C(=O)NCCc5nc(cs5)c6nc(cs6)C(=O)NCCCCN=C(N)N	KAZIUS, J, MCGUIRE, R AND BURSI, R. DERIVATION AND VALIDATION OF TOXICOPHORES FOR MUTAGENICITY PREDICTION. J. MED. CHEM. 48: 312-320, 2005
22181-94-8	EPA1	0	-1	BUTOCIN	CCOC(=O)CNC(=O)CCCCSc1[nH]cnc2ncnc12	KAZIUS, J, MCGUIRE, R AND BURSI, R. DERIVATION AND VALIDATION OF TOXICOPHORES FOR MUTAGENICITY PREDICTION. J. MED. CHEM. 48: 312-320, 2005
NOCAS_M412	EPA1	0	-1		CCCCCCCCCCCCCC[C@H]1CO1	KAZIUS, J, MCGUIRE, R AND BURSI, R. DERIVATION AND VALIDATION OF TOXICOPHORES FOR MUTAGENICITY PREDICTION. J. MED. CHEM. 48: 312-320, 2005
70-34-8	VITIC	1	-1	FDNB	[O-][N+](=O)c1ccc(F)c(c1)[N+](=O)[O-]	JUDSON, PN, COOKE, PA, DOERRER, NG, GREENE, N, HANZLIK, RP, HARDY, C, HARTMANN, A, HINCHLIFFE, D, HOLDER, J, MUELLER, L, STEGER-HARTMANN, T, ROTHFUSS, A, SMITH, M, THOMAS, K, VESSEY, JD AND ZEIGER E. TOWARDS THE CREATION OF AN INTERNATIONAL TOXICOLOGY INFORMATION CENTRE. TOXICOLOGY 213(1-2):117-28, 2005
5381-79-3	CCRIS	1	-1		Cn1cnc2ccc(cc12)[N+](=O)[O-]	VANCE,WA, OKAMOTO,HS AND WANG,YY, STRUCTURE-ACTIVITY RELATIONSHIPS OFNITRO AND METHYL-NITRO DERIVATIVES OF INDOLINE, INDOLE, INDAZOLE ANDBENZIMIDAZOLE IN SALMONELLA TYPHIMURIUM, MUTAT. RES. 173(3):169-176,1986
57541-73-8	EPA3	1	-1		Br[C@H]1CCN(C[C@@H]1Br)N=O	FENG, J, LURATI, L, OUYANG, H, ROBINSON, T, WANG, Y, YUAN, S AND YOUNG, S. PREDICTIVE TOXICOLOGY: BENCHMARKING MOLECULAR DESCRIPTORS AND STATISTICAL METHODS. J. CHEM. INF. COMPUT. SCI. 43: 1463-1470, 2003
67019-20-9	CCRIS	0	-1		CCC(=O)Nc1snc2ccccc12	ZANI,F, BELLOTTI,A AND MAZZA,P, BIOLOGICAL STUDIES ON2,1-BENZISOTHIAZOLE DERIVATIVES II. EVALUATION OF ANTIMICROBIAL AND GENOTOXICPROPERTIES OF BZ-NITRO-, 3-ETHYLACETATE-, 3-AMINO- AND 3-SUBSTITUTED AMINO2,1-BENZISOTHIAZOLES, FARMACO 49(11):713-719, 1994
86-42-0	EPA1	0	-1	AMODIAQUI,AMODIAHCL	CCN(CC)Cc1cc(Nc2ccnc3cc(Cl)ccc23)ccc1O	KAZIUS, J, MCGUIRE, R AND BURSI, R. DERIVATION AND VALIDATION OF TOXICOPHORES FOR MUTAGENICITY PREDICTION. J. MED. CHEM. 48: 312-320, 2005
69686-05-1	EPA3	1	-1		C[C@H]1O[C@@H](Oc2cc(O)c3C(=O)c4c(O)cc(C)cc4C(=O)c3c2)[C@H](O)[C@@H](O)[C@@H]1O	FENG, J, LURATI, L, OUYANG, H, ROBINSON, T, WANG, Y, YUAN, S AND YOUNG, S. PREDICTIVE TOXICOLOGY: BENCHMARKING MOLECULAR DESCRIPTORS AND STATISTICAL METHODS. J. CHEM. INF. COMPUT. SCI. 43: 1463-1470, 2003
67-66-3	VITIC	0	-1	CHLOROFOR	ClC(Cl)Cl	JUDSON, PN, COOKE, PA, DOERRER, NG, GREENE, N, HANZLIK, RP, HARDY, C, HARTMANN, A, HINCHLIFFE, D, HOLDER, J, MUELLER, L, STEGER-HARTMANN, T, ROTHFUSS, A, SMITH, M, THOMAS, K, VESSEY, JD AND ZEIGER E. TOWARDS THE CREATION OF AN INTERNATIONAL TOXICOLOGY INFORMATION CENTRE. TOXICOLOGY 213(1-2):117-28, 2005
142713-63-1	CCRIS	1	-1		COc1ccc(CNC(=O)C(C)Br)cc1	DOLZANI,L, TAMARO,M, LAGATOLLA,C, MONTI-BRAGADIN,C, CAVICCHIONI,G,MARCHETTI,P AND D'ANGELI,F, STRUCTURE-ACTIVITY RELATIONSHIP IN THE MUTAGENICEFFECT OF CHIRAL OR RACEMIC 2-BROMOPROPANAMIDES ON SALMONELLA TYPHIMURIUM,ENVIRON. MOL. MUTAGEN. 19(4):311-315, 1992
477-30-5	CCRIS	0	-1	DEMECOLCI,DEMECOHCL	CNC1CCc2cc(OC)c(OC)c(OC)c2C3=CC=C(OC)C(=O)C=C13	SAKAMOTO,Y, FUJIKAWA,K, NAGAYABU,O, YAMAMOTO,KS AND SAMEJIMA,K, TRIPLESHORT-TERM TESTS WITH BACTERIA AND DROSOPHILA FOR ASSESSMENT OF MUTAGENICITY OFANTINEOPLASTICS, TAKEDA KENKYUSHOHO 44(1/2):96-116, 1985
118-74-1	VITIC	0	-1	HEXACLBEN	Clc1c(Cl)c(Cl)c(Cl)c(Cl)c1Cl	JUDSON, PN, COOKE, PA, DOERRER, NG, GREENE, N, HANZLIK, RP, HARDY, C, HARTMANN, A, HINCHLIFFE, D, HOLDER, J, MUELLER, L, STEGER-HARTMANN, T, ROTHFUSS, A, SMITH, M, THOMAS, K, VESSEY, JD AND ZEIGER E. TOWARDS THE CREATION OF AN INTERNATIONAL TOXICOLOGY INFORMATION CENTRE. TOXICOLOGY 213(1-2):117-28, 2005
67587-52-4	CCRIS	1	-1		OC1CN(CCO1)N=O	HECHT,SS, N-NITROSO-2-HYDROXYMORPHOLINE, A MUTAGENIC METABOLITE OF N-NITROSODIETHANOLAMINE, CARCINOGENESIS 5(12):1745-1747, 1984
6943-00-6	EPA1	0	-1		Clc1ccc(cc1)N2C(=O)CCC2=O	KAZIUS, J, MCGUIRE, R AND BURSI, R. DERIVATION AND VALIDATION OF TOXICOPHORES FOR MUTAGENICITY PREDICTION. J. MED. CHEM. 48: 312-320, 2005
220168-45-6	CCRIS	1	-1		Clc1ccc(cc1)C(=O)ON(OCc2ccccc2)C(=O)c3ccccc3	BONIN,AM BANKS,TM CAMPBELL,JJ GLOVER,SA HAMMOND,GP PRAKASH,AS ANDROWBOTTOM,CA, MUTAGENICITY OF ELECTROPHILIC N-ACYLOXY-N-ALKOXYAMIDES, MUTAT.RES. 494(1-2):115-134, 2001
6483-86-9	EPA1	1	-1		OS(=O)(=O)c1ccc2C(=O)c3c(cccc3[N+](=O)[O-])C(=O)c2c1	KAZIUS, J, MCGUIRE, R AND BURSI, R. DERIVATION AND VALIDATION OF TOXICOPHORES FOR MUTAGENICITY PREDICTION. J. MED. CHEM. 48: 312-320, 2005
10087-89-5	EPA1	1	-1	ENPROMATE	O=C(NC1CCCCC1)OC(C#C)(c2ccccc2)c3ccccc3	KAZIUS, J, MCGUIRE, R AND BURSI, R. DERIVATION AND VALIDATION OF TOXICOPHORES FOR MUTAGENICITY PREDICTION. J. MED. CHEM. 48: 312-320, 2005
10387-13-0	EPA1	1	-1		ClCc1c2ccccc2c(CCl)c3ccccc13	KAZIUS, J, MCGUIRE, R AND BURSI, R. DERIVATION AND VALIDATION OF TOXICOPHORES FOR MUTAGENICITY PREDICTION. J. MED. CHEM. 48: 312-320, 2005
55380-34-2	EPA3	1	-1		C[C@@H]1CN(C[C@H](C)N1N=O)N=O	FENG, J, LURATI, L, OUYANG, H, ROBINSON, T, WANG, Y, YUAN, S AND YOUNG, S. PREDICTIVE TOXICOLOGY: BENCHMARKING MOLECULAR DESCRIPTORS AND STATISTICAL METHODS. J. CHEM. INF. COMPUT. SCI. 43: 1463-1470, 2003
98-46-4	VITIC	0	-1		[O-][N+](=O)c1cccc(c1)C(F)(F)F	JUDSON, PN, COOKE, PA, DOERRER, NG, GREENE, N, HANZLIK, RP, HARDY, C, HARTMANN, A, HINCHLIFFE, D, HOLDER, J, MUELLER, L, STEGER-HARTMANN, T, ROTHFUSS, A, SMITH, M, THOMAS, K, VESSEY, JD AND ZEIGER E. TOWARDS THE CREATION OF AN INTERNATIONAL TOXICOLOGY INFORMATION CENTRE. TOXICOLOGY 213(1-2):117-28, 2005
111955-22-7	CCRIS	1	-1		OC1COC(NCCc2c[nH]c3ccccc23)C(O)C1O	MERSCH-SUNDERMANN,V AND KRAEMER,H, THE INFLUENCE OF CULTURE CONDITIONSON THE SUSCEPTIBILITY OF SALMONELLA TYPHIMURIUM IN THE SALMONELLA MUTAGENICITYTEST, ZENTRALBL. HYG. UMWELTMED. 193(5):471-480, 1993
327-97-9	EPA3	0	-1		O[C@H]1C[C@](O)(C[C@@H](OC(=O)\C=C/c2ccc(O)c(O)c2)[C@@H]1O)C(=O)O	FENG, J, LURATI, L, OUYANG, H, ROBINSON, T, WANG, Y, YUAN, S AND YOUNG, S. PREDICTIVE TOXICOLOGY: BENCHMARKING MOLECULAR DESCRIPTORS AND STATISTICAL METHODS. J. CHEM. INF. COMPUT. SCI. 43: 1463-1470, 2003
116-66-5	EPA1	0	-1		Cc1c(cc2c(c1[N+](=O)[O-])C(C)(C)CC2(C)C)[N+](=O)[O-]	KAZIUS, J, MCGUIRE, R AND BURSI, R. DERIVATION AND VALIDATION OF TOXICOPHORES FOR MUTAGENICITY PREDICTION. J. MED. CHEM. 48: 312-320, 2005
133960-22-2	CCRIS	0	-1		COC(=O)c1oc(N(O)C(=O)C)c(c2ccccc2)c1c3ccccc3	SWAMINATHAN,S, HATCHER,JF, YAMAMOTO,K, TANAKA,A, ICHIKAWA,M ANDBRYAN,GT, MUTAGENICITY OF N- AND O-ACETYL DERIVATIVES OF METHYL 3,4-DIPHENYL-5-HYDROXYLAMINO-2-FUROATE AND N-HYDROXY-4-AMINOBIPHENYL IN SALMONELLA TYPHIMURIUM,ENVIRON. MOL. MUTAGEN. 17(2):84-92, 1991
NOCAS_M235	EPA1	1	-1		O[C@H]1CO[C@H]([C@H](O)[C@@H]1O)N(N=O)c2ccc(cc2)[N+](=O)[O-]	KAZIUS, J, MCGUIRE, R AND BURSI, R. DERIVATION AND VALIDATION OF TOXICOPHORES FOR MUTAGENICITY PREDICTION. J. MED. CHEM. 48: 312-320, 2005
484-78-6	CCRIS	0	-1	HOKYNURE3	NC(CC(=O)c1cccc(O)c1N)C(=O)O	HASHIZUME,T, SANTO,H, TSUJISAWA,H, KOSAKA,K, OZAWA,T, YAMASHITA,M ANDKINAE,N,MUTAGENIC ACTIVITIES OF TRYPTOPHAN METABOLITES BEFORE AND AFTER NITRITETREATMENT, FOOD CHEM. TOXICOL. 29(12):839-844, 1991
50-00-0	VITIC	1	-1	FORMALDEH	C=O	JUDSON, PN, COOKE, PA, DOERRER, NG, GREENE, N, HANZLIK, RP, HARDY, C, HARTMANN, A, HINCHLIFFE, D, HOLDER, J, MUELLER, L, STEGER-HARTMANN, T, ROTHFUSS, A, SMITH, M, THOMAS, K, VESSEY, JD AND ZEIGER E. TOWARDS THE CREATION OF AN INTERNATIONAL TOXICOLOGY INFORMATION CENTRE. TOXICOLOGY 213(1-2):117-28, 2005
56222-35-6	EPA3	1	-1		O[C@@H]1CCN(C1)N=O	FENG, J, LURATI, L, OUYANG, H, ROBINSON, T, WANG, Y, YUAN, S AND YOUNG, S. PREDICTIVE TOXICOLOGY: BENCHMARKING MOLECULAR DESCRIPTORS AND STATISTICAL METHODS. J. CHEM. INF. COMPUT. SCI. 43: 1463-1470, 2003
132-27-4	EPA2	0	-1	PHPHENOL,LYSOVET	Oc1ccccc1c2ccccc2	HELMA, C, CRAMER, T, KRAMER, S, AND DE RAEDT, L, DATA MINING AND MACHINE LEARNING TECHNIQUES FOR THE IDENTIFICATION OF MUTAGENICITY INDUCING SUBSTRUCTURES AND STRUCTURE ACTIVITY RELATIONSHIPS OF NONCONGENERIC COMPOUNDS. J. CHEM. INF. COMPUT. SCI. 44: 1402-1411, 2004
18172-33-3	GENETOX	1	-1		CC(=O)C1=C(O)C2C3C(Cc4cccc5[nH]cc3c45)C(C)(C)N2C1=O	MUTAT RES 25:187-196,1974
107673-65-4	EPA1	1	-1		[O-][N+](=O)C1=Cc2c3c1cccc3cc4ccc5ccccc5c24	KAZIUS, J, MCGUIRE, R AND BURSI, R. DERIVATION AND VALIDATION OF TOXICOPHORES FOR MUTAGENICITY PREDICTION. J. MED. CHEM. 48: 312-320, 2005
24930-41-4	CCRIS	1	-1		c1ccc2c(c1)nc3ccc4cccc5ccc2c3c45	FUKUHARA,K, HAKURA,A, SERA,N, TOKIWA,H AND MIYATA,N, 1- AND 3-NITRO-6-AZABENZO[A]PYRENES AND THEIR N-OXIDES: HIGHLY MUTAGENIC NITRATED AZAARENES,CHEM. RES. TOXICOL. 5(2):149-153, 1992
52021-61-1	EPA3	1	-1		CC(=O)OCC[C@@H](C=O)c1c(O)cc2C(=O)c3cc(O)cc(O)c3C(=O)c2c1O	FENG, J, LURATI, L, OUYANG, H, ROBINSON, T, WANG, Y, YUAN, S AND YOUNG, S. PREDICTIVE TOXICOLOGY: BENCHMARKING MOLECULAR DESCRIPTORS AND STATISTICAL METHODS. J. CHEM. INF. COMPUT. SCI. 43: 1463-1470, 2003
146795-26-8	CCRIS	1	-1		COc1ccc(NC(=O)c2csc(c2)[N+](=O)[O-])cc1	HRELIA,P, VIGAGNI,F, MOROTTI,M, FORTI,GC, BARBIERI,CL, SPINELLI,D ANDLAMARTINA,L, MECHANISM OF GENOTOXICITY AND ELECTRON DENSITY DISTRIBUTION BY NMROF 5-NITRO-3-THIOPHENECARBOXAMIDES, A NOVEL GROUP OF DIRECT-ACTING MUTAGENS INSALMONELLA TYPHIMURIUM, CHEM.-BIOL. INTERACT. 86(3):229-254, 1993
116-31-4	EPA3	1	-1		C\C(=C\C=O)\C=C/C=C(/C)\C=C/C1=C(C)CCCC1(C)C	FENG, J, LURATI, L, OUYANG, H, ROBINSON, T, WANG, Y, YUAN, S AND YOUNG, S. PREDICTIVE TOXICOLOGY: BENCHMARKING MOLECULAR DESCRIPTORS AND STATISTICAL METHODS. J. CHEM. INF. COMPUT. SCI. 43: 1463-1470, 2003
115655-93-1	CCRIS	1	-1		CC(=CCC[C@@](C)(O)[C@H]1CCC=CC1=O)C	COMPADRE,CM, HUSSAIN,RA, LOPEZ DE COMPADRE,RL, PEZZUTO,JM ANDKINGHORN,AD, POTENTIAL SWEETENING AGENTS OF PLANT ORIGIN. 14. ANALYSIS OFSTRUCTURAL FEATURES RESPONSIBLE FOR THE SWEETNESS OF THE SESQUITERPENE,HERNANDULCIN, EXPERIENTIA 44(5):447-449, 1988
43047-59-2	EPA3	1	-1		CCN(CC)CCn1nc2ccc(CO)c3c4ccc(Cl)cc4Sc1c23	FENG, J, LURATI, L, OUYANG, H, ROBINSON, T, WANG, Y, YUAN, S AND YOUNG, S. PREDICTIVE TOXICOLOGY: BENCHMARKING MOLECULAR DESCRIPTORS AND STATISTICAL METHODS. J. CHEM. INF. COMPUT. SCI. 43: 1463-1470, 2003
94-45-1	VITIC	1	-1		CCOc1ccc2nc(N)sc2c1	JUDSON, PN, COOKE, PA, DOERRER, NG, GREENE, N, HANZLIK, RP, HARDY, C, HARTMANN, A, HINCHLIFFE, D, HOLDER, J, MUELLER, L, STEGER-HARTMANN, T, ROTHFUSS, A, SMITH, M, THOMAS, K, VESSEY, JD AND ZEIGER E. TOWARDS THE CREATION OF AN INTERNATIONAL TOXICOLOGY INFORMATION CENTRE. TOXICOLOGY 213(1-2):117-28, 2005
1260-17-9	EPA3	1	-1		Cc1c(C(=O)O)c(O)cc2C(=O)c3c(O)c(O)c([C@H]4O[C@@H](CO)[C@H](O)[C@@H](O)[C@@H]4O)c(O)c3C(=O)c12	FENG, J, LURATI, L, OUYANG, H, ROBINSON, T, WANG, Y, YUAN, S AND YOUNG, S. PREDICTIVE TOXICOLOGY: BENCHMARKING MOLECULAR DESCRIPTORS AND STATISTICAL METHODS. J. CHEM. INF. COMPUT. SCI. 43: 1463-1470, 2003
1918-00-9	EPA1	0	-1	DICAMBA	COc1c(Cl)ccc(Cl)c1C(=O)O	KAZIUS, J, MCGUIRE, R AND BURSI, R. DERIVATION AND VALIDATION OF TOXICOPHORES FOR MUTAGENICITY PREDICTION. J. MED. CHEM. 48: 312-320, 2005
56980-94-0	CCRIS	0	-1		CC(=O)c1cc(N)ccc1OCC(O)CNC(C)(C)C	IWAKURA,K, TAMURA,H, SUMI,N AND NOMURA,A, MUTAGENICITY STUDIES OFMETABOLITES, DEGRADATION PRODUCTS AND IMPURITIES OF CELIPROLOL, OYO YAKURI38(4):305-312, 1989
16423-68-0	EPA1	0	-1		Oc1c(I)cc2c(Oc3c(I)c(O)c(I)cc3C24OC(=O)c5ccccc45)c1I	KAZIUS, J, MCGUIRE, R AND BURSI, R. DERIVATION AND VALIDATION OF TOXICOPHORES FOR MUTAGENICITY PREDICTION. J. MED. CHEM. 48: 312-320, 2005
1468-95-7	EPA1	1	-1		OCc1c2ccccc2cc3ccccc13	KAZIUS, J, MCGUIRE, R AND BURSI, R. DERIVATION AND VALIDATION OF TOXICOPHORES FOR MUTAGENICITY PREDICTION. J. MED. CHEM. 48: 312-320, 2005
75-75-2	EPA1	0	-1		CS(=O)(=O)O	KAZIUS, J, MCGUIRE, R AND BURSI, R. DERIVATION AND VALIDATION OF TOXICOPHORES FOR MUTAGENICITY PREDICTION. J. MED. CHEM. 48: 312-320, 2005
2050-92-2	VITIC	0	-1		CCCCCNCCCCC	JUDSON, PN, COOKE, PA, DOERRER, NG, GREENE, N, HANZLIK, RP, HARDY, C, HARTMANN, A, HINCHLIFFE, D, HOLDER, J, MUELLER, L, STEGER-HARTMANN, T, ROTHFUSS, A, SMITH, M, THOMAS, K, VESSEY, JD AND ZEIGER E. TOWARDS THE CREATION OF AN INTERNATIONAL TOXICOLOGY INFORMATION CENTRE. TOXICOLOGY 213(1-2):117-28, 2005
146-56-5	EPA1	0	-1	FLUPHENAZ,FLUPHEHCL,FLUPHEMAL	OCCN1CCN(CCCN2c3ccccc3Sc4ccc(cc24)C(F)(F)F)CC1	KAZIUS, J, MCGUIRE, R AND BURSI, R. DERIVATION AND VALIDATION OF TOXICOPHORES FOR MUTAGENICITY PREDICTION. J. MED. CHEM. 48: 312-320, 2005
23043-62-1	EPA1	1	-1		Nc1ccc2nc3ccccc3c(N)c2c1	KAZIUS, J, MCGUIRE, R AND BURSI, R. DERIVATION AND VALIDATION OF TOXICOPHORES FOR MUTAGENICITY PREDICTION. J. MED. CHEM. 48: 312-320, 2005
7790-98-9	VITIC	0	-1		[O-]Cl(=O)(=O)=O	JUDSON, PN, COOKE, PA, DOERRER, NG, GREENE, N, HANZLIK, RP, HARDY, C, HARTMANN, A, HINCHLIFFE, D, HOLDER, J, MUELLER, L, STEGER-HARTMANN, T, ROTHFUSS, A, SMITH, M, THOMAS, K, VESSEY, JD AND ZEIGER E. TOWARDS THE CREATION OF AN INTERNATIONAL TOXICOLOGY INFORMATION CENTRE. TOXICOLOGY 213(1-2):117-28, 2005
98-55-5	CCRIS	0	-1	TERPINEOA	CC1=CCC(CC1)C(C)(C)O	SHORT-TERM TEST PROGRAM SPONSORED BY THE DIVISION OF CANCER BIOLOGY,NATIONAL CANCER INSTITUTE, MS. ELLEN ZAIKA, ASSISTANT PROJECT OFFICER , p.Y84
2226-96-2	EPA1	1	-1		CC1(C)CC(O)CC(C)(C)N1O	KAZIUS, J, MCGUIRE, R AND BURSI, R. DERIVATION AND VALIDATION OF TOXICOPHORES FOR MUTAGENICITY PREDICTION. J. MED. CHEM. 48: 312-320, 2005
126370-99-8	CCRIS	1	-1		COc1ccc(CN2C3C2c4ccccc4c5ccccc35)cc1	ROLL,M, SHTELZER,S, STARK,AA AND BLUM,J, STRUCTURE-ACTIVITYRELATIONSHIPS IN MUTAGENICITY AND IN NUCLEOPHILIC RING OPENING OFN-(ARYLMETHYL)PHENANTHRENE 9,10-IMINES, MUTAGENESIS 5(1):25-30, 1990
154-41-6	VITIC	0	-1	NORPSEPHE	C[C@@H](N)[C@@H](O)c1ccccc1	JUDSON, PN, COOKE, PA, DOERRER, NG, GREENE, N, HANZLIK, RP, HARDY, C, HARTMANN, A, HINCHLIFFE, D, HOLDER, J, MUELLER, L, STEGER-HARTMANN, T, ROTHFUSS, A, SMITH, M, THOMAS, K, VESSEY, JD AND ZEIGER E. TOWARDS THE CREATION OF AN INTERNATIONAL TOXICOLOGY INFORMATION CENTRE. TOXICOLOGY 213(1-2):117-28, 2005
106-23-0	CCRIS	0	-1	CITRONEAL	CC(CCC=C(C)C)CC=O	GOMES-CARNEIRO,MR, FELZENSZWALB,I AND PAUMGARTTEN,FJR, MUTAGENICITYTESTING OF (+/-)-CAMPHOR, 1,8-CINEOLE, CITRAL, CITRONELLAL, (-)-MENTHOL ANDTERPINEOL WITH THE SALMONELLA/MICROSOME ASSAY, MUTAT. RES. 416(1,2):129-136,1998
6850-22-2	CCRIS	1	-1		Cn1cc2ccc(cc2n1)[N+](=O)[O-]	VANCE,WA, OKAMOTO,HS AND WANG,YY, STRUCTURE-ACTIVITY RELATIONSHIPS OFNITRO AND METHYL-NITRO DERIVATIVES OF INDOLINE, INDOLE, INDAZOLE ANDBENZIMIDAZOLE IN SALMONELLA TYPHIMURIUM, MUTAT. RES. 173(3):169-176,1986
73936-27-3	EPA1	1	-1		Fc1ccc(cc1)C(=O)[C@H]2O[C@@H]2c3ccccc3	KAZIUS, J, MCGUIRE, R AND BURSI, R. DERIVATION AND VALIDATION OF TOXICOPHORES FOR MUTAGENICITY PREDICTION. J. MED. CHEM. 48: 312-320, 2005
117-84-0	VITIC	0	-1		CCCCCCCCOC(=O)c1ccccc1C(=O)OCCCCCCCC	JUDSON, PN, COOKE, PA, DOERRER, NG, GREENE, N, HANZLIK, RP, HARDY, C, HARTMANN, A, HINCHLIFFE, D, HOLDER, J, MUELLER, L, STEGER-HARTMANN, T, ROTHFUSS, A, SMITH, M, THOMAS, K, VESSEY, JD AND ZEIGER E. TOWARDS THE CREATION OF AN INTERNATIONAL TOXICOLOGY INFORMATION CENTRE. TOXICOLOGY 213(1-2):117-28, 2005
17924-92-4	EPA3	0	-1		C[C@H]1CCCC(=O)CCC\C=C/c2cc(O)cc(O)c2C(=O)O1	FENG, J, LURATI, L, OUYANG, H, ROBINSON, T, WANG, Y, YUAN, S AND YOUNG, S. PREDICTIVE TOXICOLOGY: BENCHMARKING MOLECULAR DESCRIPTORS AND STATISTICAL METHODS. J. CHEM. INF. COMPUT. SCI. 43: 1463-1470, 2003
135-51-3	EPA1	0	-1		Oc1cc2ccc(cc2cc1S(=O)(=O)O)S(=O)(=O)O	KAZIUS, J, MCGUIRE, R AND BURSI, R. DERIVATION AND VALIDATION OF TOXICOPHORES FOR MUTAGENICITY PREDICTION. J. MED. CHEM. 48: 312-320, 2005
89641-97-4	CCRIS	1	-1		[O-][N+](=O)c1cccc2cnsc12	ZANI,F, MAGGIALI,CA, MINGIARDI,MR AND MAZZA,P, BIOLOGICAL STUDIES ON1,2-BENZISOTHIAZOLE DERIVATIVES. IV. RELATIONSHIPS BETWEEN CHEMICAL STRUCTUREAND GENOTOXICITY, FARMACO 46(5):639-646, 1991
852-20-0	CCRIS	0	-1	OXINIDE	Oc1c(Sc2cc(Cl)cc(c2O)[N+](=O)[O-])cc(Cl)cc1[N+](=O)[O-]	YOSHIMURA,H, NAKAMURA,M AND KOEDA,T, LACK OF MUTAGENICITY OFFASCIOLICIDES, VET. RES. COMMUN. 9(2):147-152, 1985
70021-99-7	CCRIS	1	-1		[O-][N+](=O)c1ccc2ccc3cc4ccccc4c5ccc1c2c35	JUNG,H, SHAIKH,AU, HEFLICH,RH AND FU,PP, NITRO GROUP ORIENTATION,REDUCTION POTENTIAL, AND DIRECT-ACTING MUTAGENICITY OF NITRO-POLYCYCLIC AROMATICHYDRO- CARBONS, ENVIRON. MOL. MUTAGEN. 17(3):169-180, 1991
139953-78-9	EPA1	1	-1		COC(=O)c1ccc(\C=N\n2nnc3c4ccccc4nc3c2O)cc1	KAZIUS, J, MCGUIRE, R AND BURSI, R. DERIVATION AND VALIDATION OF TOXICOPHORES FOR MUTAGENICITY PREDICTION. J. MED. CHEM. 48: 312-320, 2005
2746-81-8	EPA1	0	-1	FLUPHEENA	CCCCCCC(=O)OCCN1CCN(CCCN2c3ccccc3Sc4ccc(cc24)C(F)(F)F)CC1	KAZIUS, J, MCGUIRE, R AND BURSI, R. DERIVATION AND VALIDATION OF TOXICOPHORES FOR MUTAGENICITY PREDICTION. J. MED. CHEM. 48: 312-320, 2005
96918-27-3	CCRIS	1	-1		[O-][N+](=O)c1oc2cc3ccc4cccc5ccc(c2c1)c3c45	QUILLARDET,P, JENEK,J, DEMERSEMAN,P, ROYER,R AND HOFNUNG,M, GENOTOXICACTIVITY OF TWO FURAN ANALOGS OF BENZO[A]PYRENE AND THEIR 2-NITRO DERIVATIVES,MUTAT. RES. 172(3):223-230, 1986
86831-65-4	EPA1	1	-1		CCN(CC)N(O)N=O	KAZIUS, J, MCGUIRE, R AND BURSI, R. DERIVATION AND VALIDATION OF TOXICOPHORES FOR MUTAGENICITY PREDICTION. J. MED. CHEM. 48: 312-320, 2005
6287-38-3	VITIC	0	-1		Clc1ccc(C=O)cc1Cl	JUDSON, PN, COOKE, PA, DOERRER, NG, GREENE, N, HANZLIK, RP, HARDY, C, HARTMANN, A, HINCHLIFFE, D, HOLDER, J, MUELLER, L, STEGER-HARTMANN, T, ROTHFUSS, A, SMITH, M, THOMAS, K, VESSEY, JD AND ZEIGER E. TOWARDS THE CREATION OF AN INTERNATIONAL TOXICOLOGY INFORMATION CENTRE. TOXICOLOGY 213(1-2):117-28, 2005
75965-74-1	CCRIS	1	-1	R-7000	COc1ccc2c(ccc3oc(cc23)[N+](=O)[O-])c1	CASTELAIN,P, HENDRICKX,B, TROMELIN,A, DEMERSEMAN,P AND MOENS,W,MUTAGENIC ACTIVITY OF DICHLOROETHYLAMINO DERIVATIVES OF NITRONAPHTHOFURAN ANDSOME NITROBENZOFURANS IN THE SALMONELLA/MICROSOME ASSAY, MUTAT. RES.280(1):9-15, 1992
16339-07-4	GENETOX	1	-1		CN1CCN(CC1)N=O	MUTAT RES 48:121-130,1977
34049-50-8	CCRIS	0	-1		CNc1ccc(cc1)N=Nc2ccc(NC)cc2	MORI,H, MORI,Y, SUGIE,S, YOSHIMI,N, TAKAHASHI,M, NII,H, YAMAZAKI,H,TOYOSHI,K AND WILLIAMS,GM, GENOTOXICITY OF A VARIETY OF AZOBENZENE ANDAMINOAZOBENZENE COMPOUNDS IN THE HEPATOCYTE/DNA REPAIR TEST AND THESALMONELLA/MUTAGENICITY TEST, CANCER RES. 46(4, PT. 1):1654-1658,1986
6149-34-4	CCRIS	1	-1		Nc1ccc(Nc2ccc(cc2)[N+](=O)[O-])cc1	GUPTA,RL, KAUR,IP AND JUNEJA,TR, MUTAGENICITY OF THE ANTISCHISTOSOMALAGENT AMOSCANATE AND ITS HYDROLYTIC AND RELATED PARA SUBSTITUTED4-NITRODIPHENYLAMINE PRODUCTS, MED. SCI. RES. 20(10):365-368, 1992
94-81-5	EPA1	0	-1		Cc1cc(Cl)ccc1OCCCC(=O)O	KAZIUS, J, MCGUIRE, R AND BURSI, R. DERIVATION AND VALIDATION OF TOXICOPHORES FOR MUTAGENICITY PREDICTION. J. MED. CHEM. 48: 312-320, 2005
110-80-5	VITIC	0	-1	ETGLYETHY	CCOCCO	JUDSON, PN, COOKE, PA, DOERRER, NG, GREENE, N, HANZLIK, RP, HARDY, C, HARTMANN, A, HINCHLIFFE, D, HOLDER, J, MUELLER, L, STEGER-HARTMANN, T, ROTHFUSS, A, SMITH, M, THOMAS, K, VESSEY, JD AND ZEIGER E. TOWARDS THE CREATION OF AN INTERNATIONAL TOXICOLOGY INFORMATION CENTRE. TOXICOLOGY 213(1-2):117-28, 2005
632-79-1	VITIC	0	-1		Brc1c(Br)c(Br)c2C(=O)OC(=O)c2c1Br	JUDSON, PN, COOKE, PA, DOERRER, NG, GREENE, N, HANZLIK, RP, HARDY, C, HARTMANN, A, HINCHLIFFE, D, HOLDER, J, MUELLER, L, STEGER-HARTMANN, T, ROTHFUSS, A, SMITH, M, THOMAS, K, VESSEY, JD AND ZEIGER E. TOWARDS THE CREATION OF AN INTERNATIONAL TOXICOLOGY INFORMATION CENTRE. TOXICOLOGY 213(1-2):117-28, 2005
94-52-0	EPA2	1	-1		[O-][N+](=O)c1ccc2[nH]cnc2c1	HELMA, C, CRAMER, T, KRAMER, S, AND DE RAEDT, L, DATA MINING AND MACHINE LEARNING TECHNIQUES FOR THE IDENTIFICATION OF MUTAGENICITY INDUCING SUBSTRUCTURES AND STRUCTURE ACTIVITY RELATIONSHIPS OF NONCONGENERIC COMPOUNDS. J. CHEM. INF. COMPUT. SCI. 44: 1402-1411, 2004
552-89-6	GENETOX	1	-1		[O-][N+](=O)c1ccccc1C=O	MUTAT RES 168:69-240,1986
99-96-7	CCRIS	0	-1	PARABEN	OC(=O)c1ccc(O)cc1	JAPAN CHEMICAL INDUSTRY ECOLOGY- TOXICOLOGY AND INFORMATION CENTER,JAPAN, MUTAGENICITY TEST DATA OF EXISTING CHEMICAL SUBSTANCES BASED ON THETOXICITY INVESTIGATION OF THE INDUSTRIAL SAFETY AND HEALTH LAW, (SUPPL. 2),2000
68-22-4	CCRIS	0	1		CC12CCC3C(CCC4=CC(=O)CCC34)C1CCC2(O)C#C	LANG,R AND REIMANN,R, STUDIES FOR A GENOTOXIC POTENTIAL OF SOMEENDOGENOUS AND EXOGENOUS SEX STEROIDS. I. COMMUNICATION: EXAMINATION FOR THEINDUCTION OF GENE MUTATIONS USING THE AMES SALMONELLA/MICROSOME TEST AND THEHGPRT TEST IN V79 CELLS, ENVIRON. MOL. MUTAGEN. 21(3):272-304, 1993
99-34-3	CCRIS	1	-1		OC(=O)c1cc(cc(c1)[N+](=O)[O-])[N+](=O)[O-]	KAWAI,A, GOTO,S, MATSUMOTO,Y AND MATSUSHITA,H, MUTAGENICITY OFALIPHATIC AND AROMATIC NITRO COMPOUNDS, SANGYO IGAKU 29(1):34-55,1987
24938-64-5	CCRIS	0	-1		Nc1ccc(NC(=O)c2ccc(cc2)C(=O)O)cc1	WENING,JV, MARQUARDT,H, KATZER,A, JUNGBLUTH,KH AND MARQUARDT,H,CYTOTOXICITY AND MUTAGENICITY OF KEVLAR: AN IN VITRO EVALUATION, BIOMATERIALS16(4):337-340, 1995
6029-82-9	CCRIS	0	-1		C\C=C(/C)\C(=O)OC1CCN2CC=C(CO)C12	WEINER,ML, BATT,KJ, PUTMAN,DL, CURREN,RD AND YANG,LL, GENOTOXICITYEVALUATION OF LITHIUM HYPOCHLORITE, TOXICOLGY, 65(1-2):1-22, 1990
79-01-6	VITIC	0	-1	TRICLOROE	ClC=C(Cl)Cl	JUDSON, PN, COOKE, PA, DOERRER, NG, GREENE, N, HANZLIK, RP, HARDY, C, HARTMANN, A, HINCHLIFFE, D, HOLDER, J, MUELLER, L, STEGER-HARTMANN, T, ROTHFUSS, A, SMITH, M, THOMAS, K, VESSEY, JD AND ZEIGER E. TOWARDS THE CREATION OF AN INTERNATIONAL TOXICOLOGY INFORMATION CENTRE. TOXICOLOGY 213(1-2):117-28, 2005
23245-64-9	CCRIS	1	-1		[O-][N+](=O)c1cccc2c(cccc12)C#N	MORIYA,M OHTA,T WATANABE,K MIYAZAWA,T KATO,K AND SHIRASU,Y, FURTHERMUTAGENICITY STUDIES ON PESTICIDES IN BACTERIAL REVERSION ASSAY SYSTEMS, MUTAT.RES. 116(3-4):185-216,1982
41069-00-5	EPA1	1	-1		[O-][N+](=O)c1ccc(cc1)C(=O)[C@H]2O[C@@H]2c3ccccc3	KAZIUS, J, MCGUIRE, R AND BURSI, R. DERIVATION AND VALIDATION OF TOXICOPHORES FOR MUTAGENICITY PREDICTION. J. MED. CHEM. 48: 312-320, 2005
67-48-1	EPA2	0	-1	CHOLINE,CHOLINECL,CHOLINEIO,CHOLINESE	C[N+](C)(C)CCO	HELMA, C, CRAMER, T, KRAMER, S, AND DE RAEDT, L, DATA MINING AND MACHINE LEARNING TECHNIQUES FOR THE IDENTIFICATION OF MUTAGENICITY INDUCING SUBSTRUCTURES AND STRUCTURE ACTIVITY RELATIONSHIPS OF NONCONGENERIC COMPOUNDS. J. CHEM. INF. COMPUT. SCI. 44: 1402-1411, 2004
130796-74-6	CCRIS	0	-1		OCC1OC(C(O)C1O)n2cnc3c(NCC(O)COc4cccc5ccccc45)ncnc23	GUZZIE,PJ, OSHIRO,Y, SOELTER,S, BALWIERZ,PS, YOUNG,RR, GAD,SC ANDPIPER,CE,SELECTION AND EVALUATION OF AN APPROPRIATE MODEL FOR SCREENINGADENOSINE ANALOGS FOR CHROMOSOME ABERRATIONS, TOXICOL. METHODS 1(3):172-187,1991
58430-01-6	EPA1	1	-1		Cc1cc2nc3c(ccc4ccccc34)c(C)c2cc1C	KAZIUS, J, MCGUIRE, R AND BURSI, R. DERIVATION AND VALIDATION OF TOXICOPHORES FOR MUTAGENICITY PREDICTION. J. MED. CHEM. 48: 312-320, 2005
107-86-8	VITIC	0	-1		CC(=CC=O)C	JUDSON, PN, COOKE, PA, DOERRER, NG, GREENE, N, HANZLIK, RP, HARDY, C, HARTMANN, A, HINCHLIFFE, D, HOLDER, J, MUELLER, L, STEGER-HARTMANN, T, ROTHFUSS, A, SMITH, M, THOMAS, K, VESSEY, JD AND ZEIGER E. TOWARDS THE CREATION OF AN INTERNATIONAL TOXICOLOGY INFORMATION CENTRE. TOXICOLOGY 213(1-2):117-28, 2005
2648-51-3	EPA1	1	-1		ClC(=CC=O)Cl	KAZIUS, J, MCGUIRE, R AND BURSI, R. DERIVATION AND VALIDATION OF TOXICOPHORES FOR MUTAGENICITY PREDICTION. J. MED. CHEM. 48: 312-320, 2005
23703-14-2	CCRIS	1	-1		C(C1CO1)c2ccc(cc2)c3ccccc3	ROSMAN,LB, GADDAMIDI,V AND SINSHEIMER,JE, MUTAGENICITY OF ARYLPROPYLENE AND BUTYLENE OXIDES WITH SALMONELLA, MUTAT. RES. 189(3):189-204,1987
NOCAS_M539	EPA1	0	-1		CCCCCCCCCCCCCCCC[C@H]1CO1	KAZIUS, J, MCGUIRE, R AND BURSI, R. DERIVATION AND VALIDATION OF TOXICOPHORES FOR MUTAGENICITY PREDICTION. J. MED. CHEM. 48: 312-320, 2005
11012-59-2	EPA1	0	-1		C\C(=C\C=C\C=C(/C)\C=C\C=C(/C)\C(=O)O[C@@H]1O[C@H](CO[C@@H]2O[C@H](CO)[C@@H](O)[C@H](O)[C@H]2O)[C@@H](O)[C@H](O)[C@H]1O)\C=C\C=C(\C)/C(=O)O[C@@H]3O[C@H](CO[C@@H]4O[C@H](CO)[C@@H](O)[C@H](O)[C@H]4O)[C@@H](O)[C@H](O)[C@H]3O	KAZIUS, J, MCGUIRE, R AND BURSI, R. DERIVATION AND VALIDATION OF TOXICOPHORES FOR MUTAGENICITY PREDICTION. J. MED. CHEM. 48: 312-320, 2005
118517-20-7	EPA1	1	1		CC(C)CCC[C@@H](C)[C@@H]1CC[C@H]2[C@@H]3C[C@@H]4N(N5C(=O)c6ccccc6C5=O)[C@@]47C[C@H](CC[C@]7(C)[C@H]3CC[C@]12C)OC(=O)C	KAZIUS, J, MCGUIRE, R AND BURSI, R. DERIVATION AND VALIDATION OF TOXICOPHORES FOR MUTAGENICITY PREDICTION. J. MED. CHEM. 48: 312-320, 2005
89-57-6	VITIC	0	-1	MESALAZIN	Nc1ccc(O)c(c1)C(=O)O	JUDSON, PN, COOKE, PA, DOERRER, NG, GREENE, N, HANZLIK, RP, HARDY, C, HARTMANN, A, HINCHLIFFE, D, HOLDER, J, MUELLER, L, STEGER-HARTMANN, T, ROTHFUSS, A, SMITH, M, THOMAS, K, VESSEY, JD AND ZEIGER E. TOWARDS THE CREATION OF AN INTERNATIONAL TOXICOLOGY INFORMATION CENTRE. TOXICOLOGY 213(1-2):117-28, 2005
603-34-9	VITIC	0	-1		c1ccc(cc1)N(c2ccccc2)c3ccccc3	JUDSON, PN, COOKE, PA, DOERRER, NG, GREENE, N, HANZLIK, RP, HARDY, C, HARTMANN, A, HINCHLIFFE, D, HOLDER, J, MUELLER, L, STEGER-HARTMANN, T, ROTHFUSS, A, SMITH, M, THOMAS, K, VESSEY, JD AND ZEIGER E. TOWARDS THE CREATION OF AN INTERNATIONAL TOXICOLOGY INFORMATION CENTRE. TOXICOLOGY 213(1-2):117-28, 2005
57333-96-7	CCRIS	0	-1		CC(C)C(O)CCC(C)C1CCC2\C(=C\C=C\3/CC(O)CC(O)C3=C)\CCCC12C	KASAHARA,Y, SHINOMIYA,J, NAKAI,Y, KANESAKI,M, YAGI,K, SUZUKI,Y ANDMAKITA,T, TOXICITY STUDIES OF TV-02. 7. MUTAGENICITY STUDIES, YAKURI TO CHIRYO17(10):4773-4780, 1989
824-69-1	EPA1	0	-1		Oc1cc(Cl)c(O)cc1Cl	KAZIUS, J, MCGUIRE, R AND BURSI, R. DERIVATION AND VALIDATION OF TOXICOPHORES FOR MUTAGENICITY PREDICTION. J. MED. CHEM. 48: 312-320, 2005
77-99-6	VITIC	0	-1		CCC(CO)(CO)CO	JUDSON, PN, COOKE, PA, DOERRER, NG, GREENE, N, HANZLIK, RP, HARDY, C, HARTMANN, A, HINCHLIFFE, D, HOLDER, J, MUELLER, L, STEGER-HARTMANN, T, ROTHFUSS, A, SMITH, M, THOMAS, K, VESSEY, JD AND ZEIGER E. TOWARDS THE CREATION OF AN INTERNATIONAL TOXICOLOGY INFORMATION CENTRE. TOXICOLOGY 213(1-2):117-28, 2005
4861-85-2	VITIC	0	-1		CC(C)OC(=O)Cc1ccccc1	JUDSON, PN, COOKE, PA, DOERRER, NG, GREENE, N, HANZLIK, RP, HARDY, C, HARTMANN, A, HINCHLIFFE, D, HOLDER, J, MUELLER, L, STEGER-HARTMANN, T, ROTHFUSS, A, SMITH, M, THOMAS, K, VESSEY, JD AND ZEIGER E. TOWARDS THE CREATION OF AN INTERNATIONAL TOXICOLOGY INFORMATION CENTRE. TOXICOLOGY 213(1-2):117-28, 2005
104010-37-9	CCRIS	0	-1		CO\N=C(/C(=O)NC1C2SCC(=C(N2C1=O)C(=O)O)CSC(=O)c3occc3)\c4csc(N)n4	AARON,CS, YU,RL, HARBACH,PR, MAZUREK,JM, SWENSON,DH, KIRKLAND,D,MARSHALL,R AND MCENANEY,S, COMPARATIVE MUTAGENICITY TESTING OF CETIOFUR SODIUM:I. POSITIVE RESULTS IN IN VIVO CYTOGENETICS, MUTAT. RES. 345(1,2):27-35,1995
7119-89-3	CCRIS	1	-1		[O-][N+](=O)C(Cl)Cl	SCHNEIDER,M, QUISTAD,GB AND CASIDA,JE, GLUTATHIONE ACTIVATION OFCHLOROPICRIN IN THE SALMONELLA MUTAGENICITY TEST, MUTAT. RES. 439(2):233-238,1999
87-25-2	VITIC	0	-1		CCOC(=O)c1ccccc1N	JUDSON, PN, COOKE, PA, DOERRER, NG, GREENE, N, HANZLIK, RP, HARDY, C, HARTMANN, A, HINCHLIFFE, D, HOLDER, J, MUELLER, L, STEGER-HARTMANN, T, ROTHFUSS, A, SMITH, M, THOMAS, K, VESSEY, JD AND ZEIGER E. TOWARDS THE CREATION OF AN INTERNATIONAL TOXICOLOGY INFORMATION CENTRE. TOXICOLOGY 213(1-2):117-28, 2005
38915-58-1	EPA1	1	-1		ClCCNCCCNc1c2ccccc2nc3c1ccc4cccnc34	KAZIUS, J, MCGUIRE, R AND BURSI, R. DERIVATION AND VALIDATION OF TOXICOPHORES FOR MUTAGENICITY PREDICTION. J. MED. CHEM. 48: 312-320, 2005
123442-39-7	CCRIS	0	-1	HORTENSIN	COc1cc2OC(=C(O)C(=O)c2cc1OC)c3ccc(O)cc3	CHULASIRI,M, BUNYAPRAPHATSARA,N AND MOONGKARNDI,P, MUTAGENICITY ANDANTIMUTAGENICITY OF FLAVONOIDS EXTRACTED FROM MILLINGTONIA HORTENSIS L., J.TOXICOL. SCI. 23(SUPPL. 2):224-228, 1998
120-66-1	EPA3	1	-1	ACETOLUIO	CC(=O)Nc1ccccc1C	FENG, J, LURATI, L, OUYANG, H, ROBINSON, T, WANG, Y, YUAN, S AND YOUNG, S. PREDICTIVE TOXICOLOGY: BENCHMARKING MOLECULAR DESCRIPTORS AND STATISTICAL METHODS. J. CHEM. INF. COMPUT. SCI. 43: 1463-1470, 2003
143-67-9	CCRIS	0	-1		CCC1(O)CC2CN(CCc3c([nH]c4ccccc34)C(C2)(C(=O)OC)c5cc6c(cc5OC)N(C)C7C(O)(C(OC(=O)C)C8(CC)C=CCN9CCC67C89)C(=O)OC)C1	SAKAMOTO,Y, FUJIKAWA,K, NAGAYABU,O, YAMAMOTO,KS AND SAMEJIMA,K, TRIPLESHORT-TERM TESTS WITH BACTERIA AND DROSOPHILA FOR ASSESSMENT OF MUTAGENICITY OFANTINEOPLASTICS, TAKEDA KENKYUSHOHO 44(1/2):96-116, 1985
110004-69-8	CCRIS	1	-1		COc1cc(NS(=O)(=O)C)ccc1Nc2c3ccc(cc3nc4c(C)cccc24)N=N#N	IWAMOTO,Y, FERGUSON,LR, POGAI,HB, UZUHASHI,T, KURITA,A, YANGIHARA,YAND DENNY, WA, MUTAGENIC ACTIVITIES OF AZIDO ANALOGS OF AMSACRINE AND OTHER9-ANILINOACRIDINES IN SALMONELLA TYPHIMURIUM AND THEIR ENHANCEMENT BYPHOTOIRRADIATION, MUTAT. RES. 280(4):233-244, 1992
17902-23-7	CCRIS	0	-1	TEGAFUR,TEGAFURNA,TEGAFURUR	FC1=CN(C2CCCO2)C(=O)NC1=O	SAKAMOTO,Y, FUJIKAWA,K, NAGAYABU,O, YAMAMOTO,KS AND SAMEJIMA,K, TRIPLESHORT-TERM TESTS WITH BACTERIA AND DROSOPHILA FOR ASSESSMENT OF MUTAGENICITY OFANTINEOPLASTICS, TAKEDA KENKYUSHOHO 44(1/2):96-116, 1985
151-56-4	VITIC	1	-1	AZIRIDINE	C1CN1	JUDSON, PN, COOKE, PA, DOERRER, NG, GREENE, N, HANZLIK, RP, HARDY, C, HARTMANN, A, HINCHLIFFE, D, HOLDER, J, MUELLER, L, STEGER-HARTMANN, T, ROTHFUSS, A, SMITH, M, THOMAS, K, VESSEY, JD AND ZEIGER E. TOWARDS THE CREATION OF AN INTERNATIONAL TOXICOLOGY INFORMATION CENTRE. TOXICOLOGY 213(1-2):117-28, 2005
116355-84-1	CCRIS	0	-1		CCCCC(C)C(OC(=O)CC(CC(=O)O)C(=O)O)C(CC(C)CCCCCCC(O)CC(O)C(C)N)OC(=O)CC(CC(=O)O)C(=O)O	GELDERBLOM,WC AND SNYMAN,SD, MUTAGENICITY OF POTENTIALLY CARCINOGENICMYCOTOXINS PRODUCED BY FUSARIUM MONILIFORME, MYCOTOXIN RES. 7(2):46-52,1991
92116-66-0	CCRIS	0	-1		Cc1cnc2ccc3c(ncn3C)c2n1	GRIVAS,S AND JAEGERSTAD,M, MUTAGENICITY OF SOME SYNTHETIC QUINOLINESAND QUINOXALINES RELATED TO IQ, MEIQ OR MEIQX IN AMES TEST, MUTAT. RES. 137(1):29-32, 1984
134109-02-7	CCRIS	0	-1		OC1C=Cc2cc3c(ccc4ccccc34)c(Cl)c2C1O	FU,PP, VON TUNGELN,LS, UNRUH,LE, NI,Y AND CHOU,MW, COMPARATIVEREGIOSELECTIVE AND STEREOSELECTIVE METABOLISM OF 7-CHLOROBENZ[A]ANTHRACENE AND7-BROMOBENZ[A]-ANTHRACENE BY MOUSE AND RAT LIVER MICROSOMES, CARCINOGENESIS12(3):371-378, 1991
132-64-9	VITIC	0	-1		o1c2ccccc2c3ccccc13	JUDSON, PN, COOKE, PA, DOERRER, NG, GREENE, N, HANZLIK, RP, HARDY, C, HARTMANN, A, HINCHLIFFE, D, HOLDER, J, MUELLER, L, STEGER-HARTMANN, T, ROTHFUSS, A, SMITH, M, THOMAS, K, VESSEY, JD AND ZEIGER E. TOWARDS THE CREATION OF AN INTERNATIONAL TOXICOLOGY INFORMATION CENTRE. TOXICOLOGY 213(1-2):117-28, 2005
874-60-2	EPA1	1	-1		Cc1ccc(cc1)C(=O)Cl	KAZIUS, J, MCGUIRE, R AND BURSI, R. DERIVATION AND VALIDATION OF TOXICOPHORES FOR MUTAGENICITY PREDICTION. J. MED. CHEM. 48: 312-320, 2005
123-75-1	EPA1	0	-1	PYRROLIDI	C1CCNC1	KAZIUS, J, MCGUIRE, R AND BURSI, R. DERIVATION AND VALIDATION OF TOXICOPHORES FOR MUTAGENICITY PREDICTION. J. MED. CHEM. 48: 312-320, 2005
4075-79-0	EPA1	1	-1		CC(=O)Nc1ccc(cc1)c2ccccc2	KAZIUS, J, MCGUIRE, R AND BURSI, R. DERIVATION AND VALIDATION OF TOXICOPHORES FOR MUTAGENICITY PREDICTION. J. MED. CHEM. 48: 312-320, 2005
2085-88-3	CCRIS	1	-1		CC1(CO1)c2ccccc2	ROSMAN,LB, BEYLIN,VG, GADDAMIDI,V, HOOBERMAN,BH AND SINSHEIMER,JE,MUTAGENICITY OF PARA-SUBSTITUTED ALPHA-METHYLSTYRENE OXIDE DERIVATIVES WITHSALMONELLA, MUTAT. RES. 171(2-3):63-70, 1986
1516-71-8	CCRIS	1	-1		Cn1c(N=N#N)nc2c3ccccc3ccc12	WILD,D, AND DIRR,A, MUTAGENIC NITRENES/NITRENIUM IONS FROMAZIDO-IMIDAZOARENES AND THEIR STRUCTURE-ACTIVITY RELATIONSHIP, MUTAGENESIS4(6):446-52, 1989
101821-43-6	CCRIS	0	-1	313-40	NC(=N)c1ccc2c(N)c([nH]c2c1)C(=N)N	STAUFFERT,I, PAULINI,H, STEINMANN,U, SIPPEL,H AND ESTLER,CJ,INVESTIGATIONS ON MUTAGENICITY AND GENOTOXICITY OF PENTAMIDINE AND SOME RELATEDTRYPANOCIDAL DIAMIDINES, MUTAT. RES. 245(2):93-98, 1990
NOCAS_M475	EPA1	0	-1		O[C@H]1N=C(c2ccccc2)c3cc(Cl)ccc3NC1=O	KAZIUS, J, MCGUIRE, R AND BURSI, R. DERIVATION AND VALIDATION OF TOXICOPHORES FOR MUTAGENICITY PREDICTION. J. MED. CHEM. 48: 312-320, 2005
64099-27-0	EPA1	1	-1		COc1nsc2c(N)cccc12	KAZIUS, J, MCGUIRE, R AND BURSI, R. DERIVATION AND VALIDATION OF TOXICOPHORES FOR MUTAGENICITY PREDICTION. J. MED. CHEM. 48: 312-320, 2005
592-62-1	EPA3	0	-1		CC(=O)OCN=[N+](C)[O-]	FENG, J, LURATI, L, OUYANG, H, ROBINSON, T, WANG, Y, YUAN, S AND YOUNG, S. PREDICTIVE TOXICOLOGY: BENCHMARKING MOLECULAR DESCRIPTORS AND STATISTICAL METHODS. J. CHEM. INF. COMPUT. SCI. 43: 1463-1470, 2003
187537-22-0	CCRIS	0	-1		CC(=O)NCC(O)COc1cccc2ccccc12	ONO,Y, WU,X, NODA,A, NODA,H, TAKEO,S, NASA,Y, ISAYAMA,Y, IMAI,M ANDSERA,N, BETA-ADRENOCEPTOR ANTAGONISTIC ACTIONS AND MUTAGENICITIES OF R(+)- ANDS(-)-ENANTIOMERS OF N-DESISOPROPYLPROPRANOLOL AND ITS N-ACETYL CONJUGATE, BIOL.PHARM. BULL. 20(1):61-65, 1997
17075-03-5	EPA1	1	-1		Nc1cc2cccc3ccc4cccc1c4c23	KAZIUS, J, MCGUIRE, R AND BURSI, R. DERIVATION AND VALIDATION OF TOXICOPHORES FOR MUTAGENICITY PREDICTION. J. MED. CHEM. 48: 312-320, 2005
463-04-7	VITIC	1	-1		CCCCCON=O	JUDSON, PN, COOKE, PA, DOERRER, NG, GREENE, N, HANZLIK, RP, HARDY, C, HARTMANN, A, HINCHLIFFE, D, HOLDER, J, MUELLER, L, STEGER-HARTMANN, T, ROTHFUSS, A, SMITH, M, THOMAS, K, VESSEY, JD AND ZEIGER E. TOWARDS THE CREATION OF AN INTERNATIONAL TOXICOLOGY INFORMATION CENTRE. TOXICOLOGY 213(1-2):117-28, 2005
109-21-7	EPA1	0	-1		CCCCOC(=O)CCC	KAZIUS, J, MCGUIRE, R AND BURSI, R. DERIVATION AND VALIDATION OF TOXICOPHORES FOR MUTAGENICITY PREDICTION. J. MED. CHEM. 48: 312-320, 2005
25013-16-5	VITIC	0	-1		COc1ccc(O)cc1C(C)(C)C	JUDSON, PN, COOKE, PA, DOERRER, NG, GREENE, N, HANZLIK, RP, HARDY, C, HARTMANN, A, HINCHLIFFE, D, HOLDER, J, MUELLER, L, STEGER-HARTMANN, T, ROTHFUSS, A, SMITH, M, THOMAS, K, VESSEY, JD AND ZEIGER E. TOWARDS THE CREATION OF AN INTERNATIONAL TOXICOLOGY INFORMATION CENTRE. TOXICOLOGY 213(1-2):117-28, 2005
87185-24-8	CCRIS	1	-1		[O-][N+](=O)c1cc2cccc(c2cc1[N+](=O)[O-])[N+](=O)[O-]	WHONG,WZ AND EDWARDS,GS, GENOTOXIC ACTIVITY OF NITROAROMATICEXPLOSIVES AND RELATED COMPOUNDS IN SALMONELLA TYPHIMURIUM, MUTAT. RES.136(3):209-215, 1984
57409-54-8	CCRIS	0	-1		CC(Br)(CO)CBr	OMICHINSKI,JG, SOEDERLUND,EJ, BAUSANO,JA, DYBING,E AND NELSON,SD,SYNTHESIS AND MUTAGENICITY OF SELECTIVELY METHYLATED ANALOGS OFTRIS(2,3-DIBROMOPROPYL) PHOSPHATE AND 1,2-DIBROMO-3-CHLOROPROPANE, MUTAGENESIS2(4):287-292, 1987
3033-77-0	VITIC	1	-1		C[N+](C)(C)CC1CO1	JUDSON, PN, COOKE, PA, DOERRER, NG, GREENE, N, HANZLIK, RP, HARDY, C, HARTMANN, A, HINCHLIFFE, D, HOLDER, J, MUELLER, L, STEGER-HARTMANN, T, ROTHFUSS, A, SMITH, M, THOMAS, K, VESSEY, JD AND ZEIGER E. TOWARDS THE CREATION OF AN INTERNATIONAL TOXICOLOGY INFORMATION CENTRE. TOXICOLOGY 213(1-2):117-28, 2005
128753-99-1	CCRIS	1	-1		CC12OOC1(COC(=O)Nc3ccc(Cl)cc3)Oc4ccccc24	ADAM,W, ALBRECHT,O, FEINEIS,E, REUTHER,I, SAHA-MOELLER,CR,SEUFERT-BAUMBACH,P AND WILD,D, BENZOFURAN DIOXETANES, A NEW CLASS OF MUTAGENICAGENTS: SYNTHESIS BY PHOTOOXYGENATION OF BENZOFURAN DERIVATIVES,LIEBIGS ANN.CHEM. (1):33-40, 1991
109-02-4	EPA1	0	-1		CN1CCOCC1	KAZIUS, J, MCGUIRE, R AND BURSI, R. DERIVATION AND VALIDATION OF TOXICOPHORES FOR MUTAGENICITY PREDICTION. J. MED. CHEM. 48: 312-320, 2005
39781-21-0	CCRIS	0	-1		Cc1ccc(cc1C)N=Nc2c(O)ccc3ccccc23	HAYAKAWA,Y, MIYAGOSHI,M AND NAGAYAMA,T, HYGIENIC STUDIES OF COAL TARDYES USED IN DRUGS AND COSMETICS. II. STRUCTURAL ISOMERS OF RED NO. 505, EISEIKAGAKU 30(4):211-215, 1984
58336-35-9	EPA1	1	-1		O=C1Oc2c3CCCN4CCCc(cc2C=C1)c34	KAZIUS, J, MCGUIRE, R AND BURSI, R. DERIVATION AND VALIDATION OF TOXICOPHORES FOR MUTAGENICITY PREDICTION. J. MED. CHEM. 48: 312-320, 2005
541-59-3	EPA1	1	-1		O=C1NC(=O)C=C1	KAZIUS, J, MCGUIRE, R AND BURSI, R. DERIVATION AND VALIDATION OF TOXICOPHORES FOR MUTAGENICITY PREDICTION. J. MED. CHEM. 48: 312-320, 2005
103393-70-0	EPA1	1	-1		ClCc1cc2c3ccccc3c4cccc(c1)c24	KAZIUS, J, MCGUIRE, R AND BURSI, R. DERIVATION AND VALIDATION OF TOXICOPHORES FOR MUTAGENICITY PREDICTION. J. MED. CHEM. 48: 312-320, 2005
125369-79-1	CCRIS	1	-1		Clc1ccc(cc1)\C(=C\C=C\c2ccccc2)\C#N	MASLAT,AO AND AL-ARAB,M, MUTAGENIC ACTIVITY OF THREE PENTADIENENITRILEDERIVATIVES OF SUSPECTED HERBICIDAL ACTION,TOXICOL. ENVIRON. CHEM.30(1-2):95-99, 1991
2586-60-9	EPA1	1	-1		Nc1ccc2cc(cc(O)c2c1N=Nc3ccc(cc3)c4ccc(cc4)N=Nc5c(N)ccc6cc(cc(O)c56)S(=O)(=O)O)S(=O)(=O)O	KAZIUS, J, MCGUIRE, R AND BURSI, R. DERIVATION AND VALIDATION OF TOXICOPHORES FOR MUTAGENICITY PREDICTION. J. MED. CHEM. 48: 312-320, 2005
534-07-6	EPA1	1	-1		ClCC(=O)CCl	KAZIUS, J, MCGUIRE, R AND BURSI, R. DERIVATION AND VALIDATION OF TOXICOPHORES FOR MUTAGENICITY PREDICTION. J. MED. CHEM. 48: 312-320, 2005
134308-13-7	CCRIS	0	-1	TOLCAPONE	Cc1ccc(cc1)C(=O)c2cc(O)c(O)c(c2)[N+](=O)[O-]	GOCKE,E, ALBERTINI,S, STROBEL,R, SHINDOH,H AND HORII,I, MUTAGENICITYSTUDY OF TOLCAPONE, YAKURI TO CHIRYO 24(SUPPL. 10):S1665-S1683, 1996
1239-45-8	VITIC	1	-1	HOMIDIUM,HOMIDCHLO	CC[n+]1c(c2ccccc2)c3cc(N)ccc3c4ccc(N)cc14	JUDSON, PN, COOKE, PA, DOERRER, NG, GREENE, N, HANZLIK, RP, HARDY, C, HARTMANN, A, HINCHLIFFE, D, HOLDER, J, MUELLER, L, STEGER-HARTMANN, T, ROTHFUSS, A, SMITH, M, THOMAS, K, VESSEY, JD AND ZEIGER E. TOWARDS THE CREATION OF AN INTERNATIONAL TOXICOLOGY INFORMATION CENTRE. TOXICOLOGY 213(1-2):117-28, 2005
159092-74-7	CCRIS	1	-1		[O-][N+](=O)c1cccc2cc(c3ccccc3c12)[N+](=O)[O-]	SERA,N, FUKUHARA,K, MIYATA,N AND TOKIWA,H, MUTAGENICITY OFNITROPHENANTHRENE DERIVATIVES FOR SALMONELLA TYPHIMURIUM: EFFECTS OFNITROREDUCTASE AND ACETYLTRANSFERASE, MUTAT. RES. 349(1):137-144,1996
502-65-8	CCRIS	0	-1		CC(=CCC\C(=C\C=C\C(=C\C=C\C(=C\C=C\C=C(/C)\C=C\C=C(/C)\C=C\C=C(/C)\CCC=C(C)C)\C)\C)\C)C	AIZAWA,K INAKUMA,T AND OSHIMA,S, ASSESSMENT OF THE MUTAGENICITY OFLYCOPENE BY THE AMES TEST, NIPPON NOGEI KAGAKU KAISHI 74(6):679-681,2000
64808-48-6	EPA1	0	-1	LOBENZARI,LOBENZANA	OC(=O)c1ccccc1Nc2cc(Cl)ccc2C(=O)O	KAZIUS, J, MCGUIRE, R AND BURSI, R. DERIVATION AND VALIDATION OF TOXICOPHORES FOR MUTAGENICITY PREDICTION. J. MED. CHEM. 48: 312-320, 2005
108-73-6	EPA1	0	-1	PHLOROGLU	Oc1cc(O)cc(O)c1	KAZIUS, J, MCGUIRE, R AND BURSI, R. DERIVATION AND VALIDATION OF TOXICOPHORES FOR MUTAGENICITY PREDICTION. J. MED. CHEM. 48: 312-320, 2005
72-14-0	VITIC	0	-1	AGSULFATH,SULFATHIA,SULFATHNA	Nc1ccc(cc1)S(=O)(=O)Nc2nccs2	JUDSON, PN, COOKE, PA, DOERRER, NG, GREENE, N, HANZLIK, RP, HARDY, C, HARTMANN, A, HINCHLIFFE, D, HOLDER, J, MUELLER, L, STEGER-HARTMANN, T, ROTHFUSS, A, SMITH, M, THOMAS, K, VESSEY, JD AND ZEIGER E. TOWARDS THE CREATION OF AN INTERNATIONAL TOXICOLOGY INFORMATION CENTRE. TOXICOLOGY 213(1-2):117-28, 2005
13164-04-0	CCRIS	1	-1		CC(C)(O)C1Cc2cc3C=C(C(=O)Oc3cc2O1)C(C)(C)C=C	UWAIFO,AO, THE MUTAGENICITIES OF SEVEN COUMARIN DERIVATIVES AND AFURAN DERIVATIVE (NIMBOLIDE) ISOLATED FROM THREE MEDICINAL PLANTS, J. TOXICOL.ENVIRON. HEALTH 13(4-6):521-530, 1984
2457-47-8	EPA1	0	-1		Clc1cncc(Cl)c1	KAZIUS, J, MCGUIRE, R AND BURSI, R. DERIVATION AND VALIDATION OF TOXICOPHORES FOR MUTAGENICITY PREDICTION. J. MED. CHEM. 48: 312-320, 2005
100129-07-5	CCRIS	0	-1		CC(Br)C(=O)N(C)Cc1ccccc1	DOLZANI,L, TAMARO,M, MONTI-BRAGADIN,C, CAVICCHIONI,G, VECCHIATI,G ANDD'ANGELI,F, SELECTIVE MUTAGENIC ACTIVITY OF 2-BROMO-PROPANAMIDES ON SALMONELLATYPHIMURIUM, MUTAT. RES. 172(1):29-36, 1986
756-79-6	VITIC	0	-1		COP(=O)(C)OC	JUDSON, PN, COOKE, PA, DOERRER, NG, GREENE, N, HANZLIK, RP, HARDY, C, HARTMANN, A, HINCHLIFFE, D, HOLDER, J, MUELLER, L, STEGER-HARTMANN, T, ROTHFUSS, A, SMITH, M, THOMAS, K, VESSEY, JD AND ZEIGER E. TOWARDS THE CREATION OF AN INTERNATIONAL TOXICOLOGY INFORMATION CENTRE. TOXICOLOGY 213(1-2):117-28, 2005
67-64-1	VITIC	0	-1	ACETONE	CC(=O)C	JUDSON, PN, COOKE, PA, DOERRER, NG, GREENE, N, HANZLIK, RP, HARDY, C, HARTMANN, A, HINCHLIFFE, D, HOLDER, J, MUELLER, L, STEGER-HARTMANN, T, ROTHFUSS, A, SMITH, M, THOMAS, K, VESSEY, JD AND ZEIGER E. TOWARDS THE CREATION OF AN INTERNATIONAL TOXICOLOGY INFORMATION CENTRE. TOXICOLOGY 213(1-2):117-28, 2005
31698-14-3	EPA1	0	-1		OC[C@H]1O[C@H]2[C@@H](OC3=NC(=N)C=CN23)[C@@H]1O	KAZIUS, J, MCGUIRE, R AND BURSI, R. DERIVATION AND VALIDATION OF TOXICOPHORES FOR MUTAGENICITY PREDICTION. J. MED. CHEM. 48: 312-320, 2005
60-24-2	EPA1	0	-1	MERCAPETH	OCCS	KAZIUS, J, MCGUIRE, R AND BURSI, R. DERIVATION AND VALIDATION OF TOXICOPHORES FOR MUTAGENICITY PREDICTION. J. MED. CHEM. 48: 312-320, 2005
736-31-2	EPA1	1	-1		[O-][N+](=O)c1ccc(\C=C\c2ccc(cc2)[N+](=O)[O-])cc1	KAZIUS, J, MCGUIRE, R AND BURSI, R. DERIVATION AND VALIDATION OF TOXICOPHORES FOR MUTAGENICITY PREDICTION. J. MED. CHEM. 48: 312-320, 2005
70786-65-1	EPA1	1	-1		CC(=O)N(O)c1ccccc1C	KAZIUS, J, MCGUIRE, R AND BURSI, R. DERIVATION AND VALIDATION OF TOXICOPHORES FOR MUTAGENICITY PREDICTION. J. MED. CHEM. 48: 312-320, 2005
64810-99-7	EPA1	1	-1		OS(=O)(=O)Oc1ccc2ccc3cc4ccccc4c5ccc1c2c35	KAZIUS, J, MCGUIRE, R AND BURSI, R. DERIVATION AND VALIDATION OF TOXICOPHORES FOR MUTAGENICITY PREDICTION. J. MED. CHEM. 48: 312-320, 2005
NOCAS_M247	EPA1	1	-1		CC(C)(C)OC(=O)[C@H](N)CN=[N+]=[N-]	KAZIUS, J, MCGUIRE, R AND BURSI, R. DERIVATION AND VALIDATION OF TOXICOPHORES FOR MUTAGENICITY PREDICTION. J. MED. CHEM. 48: 312-320, 2005
16452-01-0	VITIC	1	-1		COc1cc(N)ccc1C	JUDSON, PN, COOKE, PA, DOERRER, NG, GREENE, N, HANZLIK, RP, HARDY, C, HARTMANN, A, HINCHLIFFE, D, HOLDER, J, MUELLER, L, STEGER-HARTMANN, T, ROTHFUSS, A, SMITH, M, THOMAS, K, VESSEY, JD AND ZEIGER E. TOWARDS THE CREATION OF AN INTERNATIONAL TOXICOLOGY INFORMATION CENTRE. TOXICOLOGY 213(1-2):117-28, 2005
110520-17-7	EPA1	1	-1		c1ccc2c(c1)c3ccccc3c4cc5cnccc5cc24	KAZIUS, J, MCGUIRE, R AND BURSI, R. DERIVATION AND VALIDATION OF TOXICOPHORES FOR MUTAGENICITY PREDICTION. J. MED. CHEM. 48: 312-320, 2005
132663-51-5	CCRIS	0	-1		CCC(=O)OCc1ccccc1[N+](=O)[O-]	JUNEJA,TR, BALA,A, KUMAR,P AND GUPTA,RL, MUTAGENICITY OF NITROBENZYLDERIVATIVES: POTENTIAL BIOREDUCTIVE ANTICANCER AGENTS, MUTAT. RES.348(3):137-145, 1995
158729-22-7	CCRIS	0	-1		Clc1ccccc1NS(=O)(=O)c2cccc3cccnc23	ZANI,F AND CARMELLINO,ML, ANTIMICROBIAL AND GENOTOXIC PROPERTIES OFQUINOLINE DERIVATIVES, BOLL. CHIM. FARM. 133(5):328-338, 1994
148193-30-0	EPA1	1	-1		Nc1ccc2snc(Cl)c2c1	KAZIUS, J, MCGUIRE, R AND BURSI, R. DERIVATION AND VALIDATION OF TOXICOPHORES FOR MUTAGENICITY PREDICTION. J. MED. CHEM. 48: 312-320, 2005
26921-17-5	CCRIS	0	-1	L-714465	CC(C)(C)NCC(O)COc1nsnc1N2CCOCC2	HUSSAIN,SS, AL-DAKAN,AA, ABOUL-ENEIN,HY AND HANNAN,MA, DNA STRANDBREAKS AND MUTATIONS CAUSED BY PENBUTOLOL, A BETA BLOCKER, MUTAT. RES.204(4):675-682, 1988
106671-91-4	EPA1	1	-1		Clc1ccc(cc1)c2nc3sccn3c2N=O	KAZIUS, J, MCGUIRE, R AND BURSI, R. DERIVATION AND VALIDATION OF TOXICOPHORES FOR MUTAGENICITY PREDICTION. J. MED. CHEM. 48: 312-320, 2005
128753-94-6	CCRIS	0	-1		OCC12OOC1(CO)c3ccccc3O2	ADAM,W, ALBRECHT,O, FEINEIS,E, REUTHER,I, SAHA-MOELLER,CR,SEUFERT-BAUMBACH,P AND WILD,D, BENZOFURAN DIOXETANES, A NEW CLASS OF MUTAGENICAGENTS: SYNTHESIS BY PHOTOOXYGENATION OF BENZOFURAN DERIVATIVES,LIEBIGS ANN.CHEM. (1):33-40, 1991
NOCAS_M136	EPA1	1	-1		CC[C@@H](C)NC(=O)\C=C\c1oc(cc1)[N+](=O)[O-]	KAZIUS, J, MCGUIRE, R AND BURSI, R. DERIVATION AND VALIDATION OF TOXICOPHORES FOR MUTAGENICITY PREDICTION. J. MED. CHEM. 48: 312-320, 2005
84-65-1	VITIC	1	-1	ANTHRAQUI	O=C1c2ccccc2C(=O)c3ccccc13	JUDSON, PN, COOKE, PA, DOERRER, NG, GREENE, N, HANZLIK, RP, HARDY, C, HARTMANN, A, HINCHLIFFE, D, HOLDER, J, MUELLER, L, STEGER-HARTMANN, T, ROTHFUSS, A, SMITH, M, THOMAS, K, VESSEY, JD AND ZEIGER E. TOWARDS THE CREATION OF AN INTERNATIONAL TOXICOLOGY INFORMATION CENTRE. TOXICOLOGY 213(1-2):117-28, 2005
64201-63-4	EPA3	1	-1		O[C@H]1[C@H](O)[C@H](O[C@H]([C@@H]1O)C(=O)O)N(O)c2ccc(cc2)c3ccccc3	FENG, J, LURATI, L, OUYANG, H, ROBINSON, T, WANG, Y, YUAN, S AND YOUNG, S. PREDICTIVE TOXICOLOGY: BENCHMARKING MOLECULAR DESCRIPTORS AND STATISTICAL METHODS. J. CHEM. INF. COMPUT. SCI. 43: 1463-1470, 2003
484-29-7	EPA1	1	-1	DICTAMNIN	COc1c2ccoc2nc3ccccc13	KAZIUS, J, MCGUIRE, R AND BURSI, R. DERIVATION AND VALIDATION OF TOXICOPHORES FOR MUTAGENICITY PREDICTION. J. MED. CHEM. 48: 312-320, 2005
121010-10-4	CCRIS	0	-1		CC(C)(C)NCC(O)COc1ccccc1C2=CCCC2	HUSSAIN,SS, ABOUL-ENEIN,HY, AL-DAKAN,A AND HANNAN,MA, MUTAGENICITY OFENANTIOMERS OF PENBUTOLOL, DRUG CHEM. TOXICOL. 12(1):77-83, 1989
4635-87-4	CCRIS	0	-1		C\C=C\CC#N	ZEIGER,E, ANDERSON,B, HAWORTH,S, LAWLOR,T AND MORTELMANS,K, SALMONELLAMUTAGENICITY TESTS. V. RESULTS FROM THE TESTING OF 311 CHEMICALS, ENVIRON. MOL.MUTAGEN. 19(SUPPL.21):2-141, 1992
41093-60-1	CCRIS	0	-1		C[C@@]12CCC[C@](C)([C@H]1CC[C@]34CC(=C)[C@](CC[C@@H]23)(C4)O[C@@H]5O[C@H](CO)[C@@H](O)[C@H](O)[C@H]5O[C@@H]6O[C@H](CO)[C@@H](O)[C@H](O)[C@H]6O)C(=O)O	PEZZUTO,JM, COMPADRE,CM, SWANSON,SM, NANAYAKKARA,NPD AND KINGHORN,AD,METABOLICALLY ACTIVATED STEVIOL, THE AGLYCONE OF STEVIOSIDE, IS MUTAGENIC, PROC.NATL. ACAD. SCI. U. S. A. 82(8):2478-2482, 1985
74-96-4	VITIC	1	-1	ETHYLBROM	CCBr	JUDSON, PN, COOKE, PA, DOERRER, NG, GREENE, N, HANZLIK, RP, HARDY, C, HARTMANN, A, HINCHLIFFE, D, HOLDER, J, MUELLER, L, STEGER-HARTMANN, T, ROTHFUSS, A, SMITH, M, THOMAS, K, VESSEY, JD AND ZEIGER E. TOWARDS THE CREATION OF AN INTERNATIONAL TOXICOLOGY INFORMATION CENTRE. TOXICOLOGY 213(1-2):117-28, 2005
10228-40-7	CCRIS	0	-1		Cc1cc(O)c2C(=O)c3c(O)c(O)c(O)cc3C(=O)c2c1	MOROOKA,N, NAKANO,S, ITOI,N AND UENO,Y, THE CHEMICAL STRUCTURE AND THEMUTAGENICITY OF EMODIN METABOLITES, AGRIC. BIOL. CHEM. 54(5):1247-1252,1990
NOCAS_M168	EPA1	1	-1		C[C@@H](O)CBr	KAZIUS, J, MCGUIRE, R AND BURSI, R. DERIVATION AND VALIDATION OF TOXICOPHORES FOR MUTAGENICITY PREDICTION. J. MED. CHEM. 48: 312-320, 2005
109875-47-0	CCRIS	1	-1		Nc1nc(nc2c1ncn2C3OC(CO)C(O)C3O)c4cccc(c4)[N+](=O)[O-]	MATSUDA,A, OHARA,Y, KAKUTANI,T, NEGISHI,K, WATAYA,Y, HAYATSU,H ANDUEDA,T, 2-(P-NITROPHENYL)-2'-DEOXYADENOSINE, A NEW TYPE OF MUTAGENIC NUCLEOSIDE,NUCLEIC ACIDS RES. 18(7):1833-1838, 1990
188699-57-2	VITIC	1	-1		COc1nc2cccc(CBr)c2nc1OC	JUDSON, PN, COOKE, PA, DOERRER, NG, GREENE, N, HANZLIK, RP, HARDY, C, HARTMANN, A, HINCHLIFFE, D, HOLDER, J, MUELLER, L, STEGER-HARTMANN, T, ROTHFUSS, A, SMITH, M, THOMAS, K, VESSEY, JD AND ZEIGER E. TOWARDS THE CREATION OF AN INTERNATIONAL TOXICOLOGY INFORMATION CENTRE. TOXICOLOGY 213(1-2):117-28, 2005
51938-12-6	EPA3	1	-1		CCCN(CCCCO)N=O	FENG, J, LURATI, L, OUYANG, H, ROBINSON, T, WANG, Y, YUAN, S AND YOUNG, S. PREDICTIVE TOXICOLOGY: BENCHMARKING MOLECULAR DESCRIPTORS AND STATISTICAL METHODS. J. CHEM. INF. COMPUT. SCI. 43: 1463-1470, 2003
32066-79-8	EPA1	1	-1		Cc1ccc(cc1)[N+]#N	KAZIUS, J, MCGUIRE, R AND BURSI, R. DERIVATION AND VALIDATION OF TOXICOPHORES FOR MUTAGENICITY PREDICTION. J. MED. CHEM. 48: 312-320, 2005
23282-20-4	CCRIS	0	-1		CC1=CC2OC3C(O)C(O)C(C)(C34CO4)C2(CO)C(O)C1=O	TAKAHASHI,H, OSADA,K, YAZAKI,H AND KIMURA,S, DETECTION OF MUTAGENICACTIVITY OF MYCOTOXINS BY SALMONELLA TYPHIMURIUM/MICROSOME ASSAY AND ULTRA-WEAKCHEMILUMINESCENCE, 45(2):169-173, 1992
612-23-7	VITIC	1	-1		[O-][N+](=O)c1ccccc1CCl	JUDSON, PN, COOKE, PA, DOERRER, NG, GREENE, N, HANZLIK, RP, HARDY, C, HARTMANN, A, HINCHLIFFE, D, HOLDER, J, MUELLER, L, STEGER-HARTMANN, T, ROTHFUSS, A, SMITH, M, THOMAS, K, VESSEY, JD AND ZEIGER E. TOWARDS THE CREATION OF AN INTERNATIONAL TOXICOLOGY INFORMATION CENTRE. TOXICOLOGY 213(1-2):117-28, 2005
24385-10-2	CCRIS	1	-1		COc1cccc2C(=O)c3c(O)c4CC(O)(CC(O)c4c(O)c3C(=O)c12)C(=O)CO	VASIL'EVA,SV, MAKHOVA,EV, EFREMENKOVA,OV AND BARTOSHEVICH,YE:GENOTOXIC AND MUTAGENIC EFFECTS OF ANTITUMOR ANTHRACYCLINES AND AGLYCONES:STUDIES WITH
166546-20-9	CCRIS	0	-1		CN1CCN(CC1)c2ccc3[nH]c(Cc4ccc5[nH]c(nc5c4)c6ccc(cc6)N(CCCl)CCCl)nc3c2	FERGUSON,LR AND DENNY,WA, MICROBIAL MUTAGENIC EFFECTS OF THE DNA MINORGROOVE BINDER PIBENZIMOL (HOECHST 33258) AND A SERIES OF MUSTARD ANALOGS, MUTAT.RES. 329(1):19-27, 1995
624-83-9	VITIC	0	-1	MEISOCYAN	CN=C=O	JUDSON, PN, COOKE, PA, DOERRER, NG, GREENE, N, HANZLIK, RP, HARDY, C, HARTMANN, A, HINCHLIFFE, D, HOLDER, J, MUELLER, L, STEGER-HARTMANN, T, ROTHFUSS, A, SMITH, M, THOMAS, K, VESSEY, JD AND ZEIGER E. TOWARDS THE CREATION OF AN INTERNATIONAL TOXICOLOGY INFORMATION CENTRE. TOXICOLOGY 213(1-2):117-28, 2005
64-69-7	EPA3	1	-1	IODOACETA	OC(=O)CI	FENG, J, LURATI, L, OUYANG, H, ROBINSON, T, WANG, Y, YUAN, S AND YOUNG, S. PREDICTIVE TOXICOLOGY: BENCHMARKING MOLECULAR DESCRIPTORS AND STATISTICAL METHODS. J. CHEM. INF. COMPUT. SCI. 43: 1463-1470, 2003
13345-21-6	EPA1	1	-1		Oc1ccc2ccc3c4ccccc4cc5ccc1c2c35	KAZIUS, J, MCGUIRE, R AND BURSI, R. DERIVATION AND VALIDATION OF TOXICOPHORES FOR MUTAGENICITY PREDICTION. J. MED. CHEM. 48: 312-320, 2005
106-97-8	VITIC	0	-1	BUTANE	CCCC	JUDSON, PN, COOKE, PA, DOERRER, NG, GREENE, N, HANZLIK, RP, HARDY, C, HARTMANN, A, HINCHLIFFE, D, HOLDER, J, MUELLER, L, STEGER-HARTMANN, T, ROTHFUSS, A, SMITH, M, THOMAS, K, VESSEY, JD AND ZEIGER E. TOWARDS THE CREATION OF AN INTERNATIONAL TOXICOLOGY INFORMATION CENTRE. TOXICOLOGY 213(1-2):117-28, 2005
161696-99-7	EPA1	1	-1		CNc1ccc2nc(C)cnc2c1C	KAZIUS, J, MCGUIRE, R AND BURSI, R. DERIVATION AND VALIDATION OF TOXICOPHORES FOR MUTAGENICITY PREDICTION. J. MED. CHEM. 48: 312-320, 2005
1488-21-7	CCRIS	1	-1		C1CC23OC2(C1)C=CC=C3	STARK,AA AND RASTETTER,WH, STRUCTURE-ACTIVITY RELATIONSHIPS IN THEMUTAGENICITY AND CYTOTOXICITY OF PUTATIVE METABOLITES AND RELATED ANALOGS OFBENZENE DERIVED FROM THE VALENCE TAUTOMERS BENZENE OXIDE AND OXEPIN, ENVIRON.MOL. MUTAGEN. 28(3):284-293, 1996
135086-91-8	EPA1	1	-1		Oc1c2nc3ccccc3c2nnn1\N=C\c4ccc(cc4)[N+](=O)[O-]	KAZIUS, J, MCGUIRE, R AND BURSI, R. DERIVATION AND VALIDATION OF TOXICOPHORES FOR MUTAGENICITY PREDICTION. J. MED. CHEM. 48: 312-320, 2005
83-44-3	CCRIS	1	1		CC(CCC(=O)O)C1CCC2C3CCC4CC(O)CCC4(C)C3CC(O)C12C	WATABE,J AND BERNSTEIN,H, THE MUTAGENICITY OF BILE ACIDS USING AFLUCTUATION TEST, MUTAT. RES. 158(1-2):45-51, 1985
92-66-0	VITIC	0	-1		Brc1ccc(cc1)c2ccccc2	JUDSON, PN, COOKE, PA, DOERRER, NG, GREENE, N, HANZLIK, RP, HARDY, C, HARTMANN, A, HINCHLIFFE, D, HOLDER, J, MUELLER, L, STEGER-HARTMANN, T, ROTHFUSS, A, SMITH, M, THOMAS, K, VESSEY, JD AND ZEIGER E. TOWARDS THE CREATION OF AN INTERNATIONAL TOXICOLOGY INFORMATION CENTRE. TOXICOLOGY 213(1-2):117-28, 2005
19331-27-2	CCRIS	1	-1		[O-][N+](=O)c1ccc2c(Cl)nsc2c1	ZANI,F, MAGGIALI,CA, MINGIARDI,MR AND MAZZA,P, BIOLOGICAL STUDIES ON1,2-BENZISOTHIAZOLE DERIVATIVES. IV. RELATIONSHIPS BETWEEN CHEMICAL STRUCTUREAND GENOTOXICITY, FARMACO 46(5):639-646, 1991
4298-16-2	EPA3	0	-1	METHAMPHE	CN[C@@H](C)Cc1ccccc1	FENG, J, LURATI, L, OUYANG, H, ROBINSON, T, WANG, Y, YUAN, S AND YOUNG, S. PREDICTIVE TOXICOLOGY: BENCHMARKING MOLECULAR DESCRIPTORS AND STATISTICAL METHODS. J. CHEM. INF. COMPUT. SCI. 43: 1463-1470, 2003
99-99-0	VITIC	0	-1	NITROTOLU	Cc1ccc(cc1)[N+](=O)[O-]	JUDSON, PN, COOKE, PA, DOERRER, NG, GREENE, N, HANZLIK, RP, HARDY, C, HARTMANN, A, HINCHLIFFE, D, HOLDER, J, MUELLER, L, STEGER-HARTMANN, T, ROTHFUSS, A, SMITH, M, THOMAS, K, VESSEY, JD AND ZEIGER E. TOWARDS THE CREATION OF AN INTERNATIONAL TOXICOLOGY INFORMATION CENTRE. TOXICOLOGY 213(1-2):117-28, 2005
173450-39-0	CCRIS	0	-1		CCOCCOC(=O)c1cc(Cc2ccc(N)c(c2)C(=O)OCCOCC)ccc1N	TAKAGI,Y, ENDOH,O, GOTO,S, KOHZAKI,K AND MATSUSHITA,H, MUTAGENICITY OFDIAMINODIPHENYLMETHANE AND RELATED COMPOUNDS, KANKYO KAGAKU 5(4):841-845,1995
25917-90-2	CCRIS	1	-1		COc1cc(N)c(cc1N)[N+](=O)[O-]	SHAHIN,MM, STRUCTURE-ACTIVITY RELATIONSHIPS WITHIN VARIOUS SERIES OFP-PHENYLENEDIAMINE DERIVATIVES, MUTAT. RES. 307(1):83-93, 1994
2580-78-1	EPA3	1	-1		Nc1c2C(=O)c3ccccc3C(=O)c2c(Nc4cccc(c4)S(=O)(=O)CCOS(=O)(=O)O)cc1S(=O)(=O)O	FENG, J, LURATI, L, OUYANG, H, ROBINSON, T, WANG, Y, YUAN, S AND YOUNG, S. PREDICTIVE TOXICOLOGY: BENCHMARKING MOLECULAR DESCRIPTORS AND STATISTICAL METHODS. J. CHEM. INF. COMPUT. SCI. 43: 1463-1470, 2003
78-97-7	CCRIS	0	-1		CC(O)C#N	ZEIGER,E, ANDERSON,B, HAWORTH,S, LAWLOR,T AND MORTELMANS,K, SALMONELLAMUTAGENICITY TESTS. V. RESULTS FROM THE TESTING OF 311 CHEMICALS, ENVIRON. MOL.MUTAGEN. 19(SUPPL.21):2-141, 1992
98931-07-8	CCRIS	1	-1		CC1CC2C(Cc3cn(CC=C)c4cccc2c34)N(C1)C#N	GLATT,H, PERTZ,H, KASPER,R AND EICH,E, CLAVINE ALKALOIDS ANDDERIVATIVES AS MUTAGENS DETECTED IN THE AMES TEST, ANTI-CANCER DRUGS3(6):609-614, 1992
56183-12-1	CCRIS	0	-1		OC1C(O)c2cccc3ccc4cccc1c4c23	EL-BAYOUMY,K AND HECHT,SS, MUTAGENICITY OF K-REGION DERIVATIVES OF1-NITROPYRENE, REMARKABLE ACTIVITY OF 1- AND3-NITRO-5H-PHENANTHRO[4,5-BCD]PYRAN-5-ONE, MUTAT. RES. 170(1-2):31-40,1986
3688-53-7	EPA1	1	-1	FURYLFURA	NC(=O)\C(=C/c1oc(cc1)[N+](=O)[O-])\c2occc2	KAZIUS, J, MCGUIRE, R AND BURSI, R. DERIVATION AND VALIDATION OF TOXICOPHORES FOR MUTAGENICITY PREDICTION. J. MED. CHEM. 48: 312-320, 2005
127923-98-2	CCRIS	1	-1		OC(C(O)C(=O)OCCBr)C(=O)OCCBr	MIN,S, CHAIGNEAU,M, CALLAIS,F AND FESTY,B, MUTAGENIC ACTIVITY OFORGANIC ESTERS LIKELY TO BE FORMED FROM THE 2-BROMOETHANOL GENERATED DURINGFUMIGATION WITH ETHYLENE OXIDE, ANN. PHARM. FR. 47(5):266-275, 1990
50-70-4	EPA1	0	-1	SORBITOL	OC[C@@H](O)[C@@H](O)[C@H](O)[C@@H](O)CO	KAZIUS, J, MCGUIRE, R AND BURSI, R. DERIVATION AND VALIDATION OF TOXICOPHORES FOR MUTAGENICITY PREDICTION. J. MED. CHEM. 48: 312-320, 2005
119143-43-0	CCRIS	1	-1		C1Cc2ccc3ncccc3c2C4OC14	KUMAR,S, SIKKA,HC, DUBEY,SK, CZECH,A, GEDDIE,N, WANG,CX AND LAVOIE,EJ,MUTAGENICITY AND TUMORIGENICITY OF DIHYDRODIOLS, DIOL EPOXIDES, AND OTHERDERIVATIVES OF BENZO[F]QUINOLINE AND BENZO[H]QUINOLINE, CANCER RES. 49(1):20-24,1989
61203-01-8	EPA1	1	-1		CC(=O)C(=C)Br	KAZIUS, J, MCGUIRE, R AND BURSI, R. DERIVATION AND VALIDATION OF TOXICOPHORES FOR MUTAGENICITY PREDICTION. J. MED. CHEM. 48: 312-320, 2005
538-74-9	VITIC	0	-1		C(SCc1ccccc1)c2ccccc2	JUDSON, PN, COOKE, PA, DOERRER, NG, GREENE, N, HANZLIK, RP, HARDY, C, HARTMANN, A, HINCHLIFFE, D, HOLDER, J, MUELLER, L, STEGER-HARTMANN, T, ROTHFUSS, A, SMITH, M, THOMAS, K, VESSEY, JD AND ZEIGER E. TOWARDS THE CREATION OF AN INTERNATIONAL TOXICOLOGY INFORMATION CENTRE. TOXICOLOGY 213(1-2):117-28, 2005
163275-62-5	CCRIS	0	-1		Fc1cnc2c(c1)cc(F)c3ccccc23	SAEKI,KI, KAWAI,H, KAWAZOE,Y AND HAKURA,A, DUAL STIMULATORY ANDINHIBITORY EFFECTS OF FLUORINE-SUBSTITUTION ON MUTAGENICITY: AND EXTENSION OFTHE ENAMINE EPOXIDE THEORY FOR ACTIVATION OF THE QUINOLINE NUCLEUS, BIOL. PHARM.BULL. 20(6):646-650, 1997
34424-65-2	CCRIS	1	-1	HOPENTAL4	CC(O)\C=C\C=O	MARNETT,LJ, HURD,HK, HOLLSTEIN,MC, LEVIN,DE, ESTERBAUER,H AND AMES,BN,NATURALLY OCCURRING CARBONYL COMPOUNDS ARE MUTAGENS IN SALMONELLA TESTER STRAINTA104,MUTAT. RES. 148(1-2):25-34, 1985
150446-02-9	CCRIS	0	-1		Cc1c(\C=N\OCc2ccc(Cl)cc2)c3cc(ccc3n1Cc4ccccc4)[N+](=O)[O-]	HRELIA,P, MOROTTI,M, VIGAGNI,F, BURNELLI,S, GARUTI,L, SABATINO,P ANDCANTELLI-FORTI,G, SYNTHESIS OF A SERIES OF 5-NITRO-(BENZIMIDAZOLES AND INDOLES)AS NOVEL ANTIMYCOTICS AND EVALUATION AS GENOTOXINS IN THE AMES TEST, MUTAGENESIS8(3):183-188, 1993
63019-40-9	EPA1	1	-1		Oc1cccc2ccc3c4ccccc4ccc3c12	KAZIUS, J, MCGUIRE, R AND BURSI, R. DERIVATION AND VALIDATION OF TOXICOPHORES FOR MUTAGENICITY PREDICTION. J. MED. CHEM. 48: 312-320, 2005
50-18-0	EPA1	1	-1		ClCCN(CCCl)[P@]1(=O)NCCCO1	KAZIUS, J, MCGUIRE, R AND BURSI, R. DERIVATION AND VALIDATION OF TOXICOPHORES FOR MUTAGENICITY PREDICTION. J. MED. CHEM. 48: 312-320, 2005
108670-79-7	CCRIS	0	-1		CC\C=C\C=C\C=C\C=C\C=O	GOVINDAN,SV, KINGSTON,DGI, GUNATILAKA,AAL, VAN TASSELL,RL, WILKINS,TD,DE WIT,PP, VAN DER STEEG,M AND VAN DER GEN,A, SYNTHESIS AND BIOLOGICAL ACTIVITYOF ANALOGS OF FECAPENTAENE-12, J. NAT. PROD. 50(1):75-83, 1987
134-29-2	VITIC	1	-1		COc1ccccc1N	JUDSON, PN, COOKE, PA, DOERRER, NG, GREENE, N, HANZLIK, RP, HARDY, C, HARTMANN, A, HINCHLIFFE, D, HOLDER, J, MUELLER, L, STEGER-HARTMANN, T, ROTHFUSS, A, SMITH, M, THOMAS, K, VESSEY, JD AND ZEIGER E. TOWARDS THE CREATION OF AN INTERNATIONAL TOXICOLOGY INFORMATION CENTRE. TOXICOLOGY 213(1-2):117-28, 2005
NOCAS_M93	EPA1	1	-1		C[C@H]1CS(=O)(=O)CCN1\N=C\c2oc(cc2)[N+](=O)[O-]	KAZIUS, J, MCGUIRE, R AND BURSI, R. DERIVATION AND VALIDATION OF TOXICOPHORES FOR MUTAGENICITY PREDICTION. J. MED. CHEM. 48: 312-320, 2005
145-49-3	EPA1	1	-1		Nc1ccc(O)c2C(=O)c3c(N)ccc(O)c3C(=O)c12	KAZIUS, J, MCGUIRE, R AND BURSI, R. DERIVATION AND VALIDATION OF TOXICOPHORES FOR MUTAGENICITY PREDICTION. J. MED. CHEM. 48: 312-320, 2005
30095-63-7	CCRIS	0	-1		CCC1(C)CO1	GERVASI,PG, CITTI,L, DEL MONTE,M, LONGO,V AND BENETTI,D, MUTAGENICITYAND CHEMICAL REACTIVITY OF EPOXIDIC INTERMEDIATES OF THE ISOPRENE METABOLISM ANDOTHER STRUCTURALLY RELATED COMPOUNDS, MUTAT. RES. 156(1-2):77-82,1985
922-63-4	EPA1	1	-1		CCC(=C)C=O	KAZIUS, J, MCGUIRE, R AND BURSI, R. DERIVATION AND VALIDATION OF TOXICOPHORES FOR MUTAGENICITY PREDICTION. J. MED. CHEM. 48: 312-320, 2005
60877-83-0	CCRIS	1	-1		Oc1ccc(\C=N\c2snc3c(Cl)cc(Cl)cc23)cc1	ZANI,F, BELLOTTI,A AND MAZZA,P, BIOLOGICAL STUDIES ON2,1-BENZISOTHIAZOLE DERIVATIVES II. EVALUATION OF ANTIMICROBIAL AND GENOTOXICPROPERTIES OF BZ-NITRO-, 3-ETHYLACETATE-, 3-AMINO- AND 3-SUBSTITUTED AMINO2,1-BENZISOTHIAZOLES, FARMACO 49(11):713-719, 1994
87-29-6	EPA2	0	-1	CINNANTHR	Nc1ccccc1C(=O)OC\C=C\c2ccccc2	HELMA, C, CRAMER, T, KRAMER, S, AND DE RAEDT, L, DATA MINING AND MACHINE LEARNING TECHNIQUES FOR THE IDENTIFICATION OF MUTAGENICITY INDUCING SUBSTRUCTURES AND STRUCTURE ACTIVITY RELATIONSHIPS OF NONCONGENERIC COMPOUNDS. J. CHEM. INF. COMPUT. SCI. 44: 1402-1411, 2004
91-63-4	EPA1	1	-1	QUINALDIN	Cc1ccc2ccccc2n1	KAZIUS, J, MCGUIRE, R AND BURSI, R. DERIVATION AND VALIDATION OF TOXICOPHORES FOR MUTAGENICITY PREDICTION. J. MED. CHEM. 48: 312-320, 2005
124-48-1	VITIC	0	-1		ClC(Br)Br	JUDSON, PN, COOKE, PA, DOERRER, NG, GREENE, N, HANZLIK, RP, HARDY, C, HARTMANN, A, HINCHLIFFE, D, HOLDER, J, MUELLER, L, STEGER-HARTMANN, T, ROTHFUSS, A, SMITH, M, THOMAS, K, VESSEY, JD AND ZEIGER E. TOWARDS THE CREATION OF AN INTERNATIONAL TOXICOLOGY INFORMATION CENTRE. TOXICOLOGY 213(1-2):117-28, 2005
91137-28-9	CCRIS	1	-1		Cc1ccc2ccc(cc2c1)[N+](=O)[O-]	GUPTA,P, HARGER,WP AND AREY,J, THE CONTRIBUTION OF NITRO- ANDMETHYLNITRONAPHTHALENES TO THE VAPOR-PHASE MUTAGENICITY OF AMBIENT AIR SAMPLES,ATMOS. ENVIRON. 30(18):3157-3166, 1996
80909-78-0	CCRIS	0	-1		CC1(CO1)c2ccc(Br)cc2	ROSMAN,LB, BEYLIN,VG, GADDAMIDI,V, HOOBERMAN,BH AND SINSHEIMER,JE,MUTAGENICITY OF PARA-SUBSTITUTED ALPHA-METHYLSTYRENE OXIDE DERIVATIVES WITHSALMONELLA, MUTAT. RES. 171(2-3):63-70, 1986
548-04-9	EPA1	0	-1	HYPERICIN	Cc1cc(O)c2C(=O)c3c(O)cc(O)c4c5c(O)cc(O)c6C(=O)c7c(O)cc(C)c8c1c2c(c34)c(c78)c56	KAZIUS, J, MCGUIRE, R AND BURSI, R. DERIVATION AND VALIDATION OF TOXICOPHORES FOR MUTAGENICITY PREDICTION. J. MED. CHEM. 48: 312-320, 2005
108-18-9	VITIC	0	-1	DIISOPRAM,DIPA-DCA,DIISPRHCL	CC(C)NC(C)C	JUDSON, PN, COOKE, PA, DOERRER, NG, GREENE, N, HANZLIK, RP, HARDY, C, HARTMANN, A, HINCHLIFFE, D, HOLDER, J, MUELLER, L, STEGER-HARTMANN, T, ROTHFUSS, A, SMITH, M, THOMAS, K, VESSEY, JD AND ZEIGER E. TOWARDS THE CREATION OF AN INTERNATIONAL TOXICOLOGY INFORMATION CENTRE. TOXICOLOGY 213(1-2):117-28, 2005
2016-88-8	VITIC	1	-1	AMILORIDE,AMILORHCL	NC(=N)NC(=O)c1nc(Cl)c(N)nc1N	JUDSON, PN, COOKE, PA, DOERRER, NG, GREENE, N, HANZLIK, RP, HARDY, C, HARTMANN, A, HINCHLIFFE, D, HOLDER, J, MUELLER, L, STEGER-HARTMANN, T, ROTHFUSS, A, SMITH, M, THOMAS, K, VESSEY, JD AND ZEIGER E. TOWARDS THE CREATION OF AN INTERNATIONAL TOXICOLOGY INFORMATION CENTRE. TOXICOLOGY 213(1-2):117-28, 2005
4403-61-6	EPA3	0	-1		C\C=C(\C)/C#N	FENG, J, LURATI, L, OUYANG, H, ROBINSON, T, WANG, Y, YUAN, S AND YOUNG, S. PREDICTIVE TOXICOLOGY: BENCHMARKING MOLECULAR DESCRIPTORS AND STATISTICAL METHODS. J. CHEM. INF. COMPUT. SCI. 43: 1463-1470, 2003
27776-01-8	VITIC	0	-1		Cc1ccc(Cc2ccccc2)cc1	JUDSON, PN, COOKE, PA, DOERRER, NG, GREENE, N, HANZLIK, RP, HARDY, C, HARTMANN, A, HINCHLIFFE, D, HOLDER, J, MUELLER, L, STEGER-HARTMANN, T, ROTHFUSS, A, SMITH, M, THOMAS, K, VESSEY, JD AND ZEIGER E. TOWARDS THE CREATION OF AN INTERNATIONAL TOXICOLOGY INFORMATION CENTRE. TOXICOLOGY 213(1-2):117-28, 2005
98736-47-1	CCRIS	1	-1		CN(Cc1cccc(Br)c1)N=O	SINGER,GM, ANDREWS,AW AND GUO,SM, QUANTITATIVE STRUCTURE-ACTIVITYRELATIONSHIP OF THE MUTAGENICITY OF SUBSTITUTED N-NITROSO-N-BENZYLMETHYLAMINES:POSSIBLE IMPLICATIONS FOR CARCINOGENICITY, J. MED. CHEM. 29(1):40-44,1986
116505-02-3	EPA1	1	-1		CC(=O)ON(C(=O)C)c1ccc(Sc2ccccc2)cc1	KAZIUS, J, MCGUIRE, R AND BURSI, R. DERIVATION AND VALIDATION OF TOXICOPHORES FOR MUTAGENICITY PREDICTION. J. MED. CHEM. 48: 312-320, 2005
NOCAS_M464	EPA1	0	-1		CCC[C@@H](O)[C@@H](CC)CO	KAZIUS, J, MCGUIRE, R AND BURSI, R. DERIVATION AND VALIDATION OF TOXICOPHORES FOR MUTAGENICITY PREDICTION. J. MED. CHEM. 48: 312-320, 2005
13114-72-2	VITIC	0	-1		CNC(=O)N(c1ccccc1)c2ccccc2	JUDSON, PN, COOKE, PA, DOERRER, NG, GREENE, N, HANZLIK, RP, HARDY, C, HARTMANN, A, HINCHLIFFE, D, HOLDER, J, MUELLER, L, STEGER-HARTMANN, T, ROTHFUSS, A, SMITH, M, THOMAS, K, VESSEY, JD AND ZEIGER E. TOWARDS THE CREATION OF AN INTERNATIONAL TOXICOLOGY INFORMATION CENTRE. TOXICOLOGY 213(1-2):117-28, 2005
NOCAS_M139	EPA1	1	-1		C1C[C@@H]2O[C@@H]2C[C@@H]1[C@H]3CO3	KAZIUS, J, MCGUIRE, R AND BURSI, R. DERIVATION AND VALIDATION OF TOXICOPHORES FOR MUTAGENICITY PREDICTION. J. MED. CHEM. 48: 312-320, 2005
108-90-7	VITIC	0	-1		Clc1ccccc1	JUDSON, PN, COOKE, PA, DOERRER, NG, GREENE, N, HANZLIK, RP, HARDY, C, HARTMANN, A, HINCHLIFFE, D, HOLDER, J, MUELLER, L, STEGER-HARTMANN, T, ROTHFUSS, A, SMITH, M, THOMAS, K, VESSEY, JD AND ZEIGER E. TOWARDS THE CREATION OF AN INTERNATIONAL TOXICOLOGY INFORMATION CENTRE. TOXICOLOGY 213(1-2):117-28, 2005
97-32-5	VITIC	1	-1		COc1ccc(cc1[N+](=O)[O-])C(=O)Nc2ccccc2	JUDSON, PN, COOKE, PA, DOERRER, NG, GREENE, N, HANZLIK, RP, HARDY, C, HARTMANN, A, HINCHLIFFE, D, HOLDER, J, MUELLER, L, STEGER-HARTMANN, T, ROTHFUSS, A, SMITH, M, THOMAS, K, VESSEY, JD AND ZEIGER E. TOWARDS THE CREATION OF AN INTERNATIONAL TOXICOLOGY INFORMATION CENTRE. TOXICOLOGY 213(1-2):117-28, 2005
81-20-9	CCRIS	0	-1		Cc1cccc(C)c1[N+](=O)[O-]	KAWAI,A, GOTO,S, MATSUMOTO,Y AND MATSUSHITA,H, MUTAGENICITY OFALIPHATIC AND AROMATIC NITRO COMPOUNDS, SANGYO IGAKU 29(1):34-55,1987
133831-60-4	EPA1	1	-1		[O-][N+](=O)c1ccccc1SSC(=C(Cl)Cl)Cl	KAZIUS, J, MCGUIRE, R AND BURSI, R. DERIVATION AND VALIDATION OF TOXICOPHORES FOR MUTAGENICITY PREDICTION. J. MED. CHEM. 48: 312-320, 2005
6369-59-1	EPA2	1	-1		Cc1cc(NOS(=O)(=O)O)ccc1N	HELMA, C, CRAMER, T, KRAMER, S, AND DE RAEDT, L, DATA MINING AND MACHINE LEARNING TECHNIQUES FOR THE IDENTIFICATION OF MUTAGENICITY INDUCING SUBSTRUCTURES AND STRUCTURE ACTIVITY RELATIONSHIPS OF NONCONGENERIC COMPOUNDS. J. CHEM. INF. COMPUT. SCI. 44: 1402-1411, 2004
69-74-9	CCRIS	0	-1		NC1=NC(=O)N(C=C1)C2OC(CO)C(O)C2O	ZEIGER,E, ANDERSON,B, HAWORTH,S, LAWLOR,T, MORTELMANS,K AND SPECK,W,SALMONELLA MUTAGENICITY TESTS: III. RESULTS FROM THE TESTING OF 255 CHEMICALS,ENVIRON. MOL. MUTAGEN. 9(SUPPL.9):1-110, 1987
4873-56-7	CCRIS	0	-1		CC(C)COS(=O)(=O)c1ccc(C)cc1	GLOWIENKE,S, FRIAUFF,W, ALLMENDINGER,T, MARTUS,HJ, SUTER,W ANDMUELLER,L, STRUCTURE-ACTIVITY CONSIDERATIONS AND IN VITRO APPROACHES TO ASSESSTHE GENOTOXICTY OF 19 METHANE-, BENZENE- AND TOLUENESULFONIC ACID ESTERS, MUTAT.RES. 581(1-2):23-34, 2005
112022-07-8	EPA1	1	-1		CN(C)CCNC(=O)c1cccc2C(=O)c3ccccc3Sc12	KAZIUS, J, MCGUIRE, R AND BURSI, R. DERIVATION AND VALIDATION OF TOXICOPHORES FOR MUTAGENICITY PREDICTION. J. MED. CHEM. 48: 312-320, 2005
55256-53-6	CCRIS	1	-1		CC(C)(O)CCc1ccc(O)c2C(=O)c3c(O)c4c(OC5OC=CC45O)cc3Oc12	KFIR,R, JOHANNSEN,E AND VLEGGAAR,R, MUTAGENIC ACTIVITY OF AUSTOCYSTINS- SECONDARY METABOLITES OF ASPERGILLUS USTUS,BULL. ENVIRON. CONTAM. TOXICOL.37(5):643-650, 1986
91-13-4	EPA1	0	-1		BrCc1ccccc1CBr	KAZIUS, J, MCGUIRE, R AND BURSI, R. DERIVATION AND VALIDATION OF TOXICOPHORES FOR MUTAGENICITY PREDICTION. J. MED. CHEM. 48: 312-320, 2005
119-36-8	EPA1	1	-1	MESALICYL	COC(=O)c1ccccc1O	KAZIUS, J, MCGUIRE, R AND BURSI, R. DERIVATION AND VALIDATION OF TOXICOPHORES FOR MUTAGENICITY PREDICTION. J. MED. CHEM. 48: 312-320, 2005
110-52-1	CCRIS	1	-1		BrCCCCBr	JAPAN CHEMICAL INDUSTRY ECOLOGY- TOXICOLOGY AND INFORMATION CENTER,JAPAN, MUTAGENICITY TEST DATA OF EXISTING CHEMICAL SUBSTANCES BASED ON THETOXICITY INVESTIGATION OF THE INDUSTRIAL SAFETY AND HEALTH LAW,1996
4238-71-5	EPA1	1	-1	BENZYLIM1	C(c1ccccc1)n2ccnc2	KAZIUS, J, MCGUIRE, R AND BURSI, R. DERIVATION AND VALIDATION OF TOXICOPHORES FOR MUTAGENICITY PREDICTION. J. MED. CHEM. 48: 312-320, 2005
1464-53-5	CCRIS	1	-1		CCC12OC1O2	MCCANN,J, CHOI,E, YAMASAKI,E AND AMES,BN, DETECTION OF CARCINOGENS ASMUTAGENS IN THE SALMONELLA/MICROSOME TEST: ASSAY OF 300 CHEMICALS, PROC. NATL.ACAD. SCI. USA 72(12):5135-5139, 1975
67-03-8	EPA1	0	-1	IODOTHIAM,THIAMINE,THIAMIHCL,THIAMTHCY,THIAMINMN	Cc1ncc(C[n+]2csc(CCO)c2C)c(N)n1	KAZIUS, J, MCGUIRE, R AND BURSI, R. DERIVATION AND VALIDATION OF TOXICOPHORES FOR MUTAGENICITY PREDICTION. J. MED. CHEM. 48: 312-320, 2005
50-89-5	CCRIS	0	-1		CC1=CN(C2CC(O)C(CO)O2)C(=O)NC1=O	MARQUADT,H, WESTENDORF,J, SCHAEFER,A, BOLDT,J, DE CLERCQ,E ANDMARQUARDT,H, MUTAGENIC AND ANTIMUTAGENIC EFFECTS OF 5-SUBSTITUTED2'-DEOXYURIDINES DEPENDING ON THE NATURE OF THE 5-SUBSTITUENT, ARZNEIM.-FORSCH.38(12):1820-1824, 1988
105802-11-7	EPA1	1	-1		Cc1c(c2ccccc2c3ccc4ccccc4c13)[N+](=O)[O-]	KAZIUS, J, MCGUIRE, R AND BURSI, R. DERIVATION AND VALIDATION OF TOXICOPHORES FOR MUTAGENICITY PREDICTION. J. MED. CHEM. 48: 312-320, 2005
494-90-6	VITIC	0	-1	MENTHOFUR	CC1CCc2c(C)coc2C1	JUDSON, PN, COOKE, PA, DOERRER, NG, GREENE, N, HANZLIK, RP, HARDY, C, HARTMANN, A, HINCHLIFFE, D, HOLDER, J, MUELLER, L, STEGER-HARTMANN, T, ROTHFUSS, A, SMITH, M, THOMAS, K, VESSEY, JD AND ZEIGER E. TOWARDS THE CREATION OF AN INTERNATIONAL TOXICOLOGY INFORMATION CENTRE. TOXICOLOGY 213(1-2):117-28, 2005
32828-84-5	EPA1	1	-1		CN(C)C1Cc2cccc3cccc(C1)c23	KAZIUS, J, MCGUIRE, R AND BURSI, R. DERIVATION AND VALIDATION OF TOXICOPHORES FOR MUTAGENICITY PREDICTION. J. MED. CHEM. 48: 312-320, 2005
131841-09-3	CCRIS	0	-1		COCCOCCOP1(NP(NP(N1)(OCCOCCOC)OCCOCCOC)(OCCOCCOC)OCCOCCOC)OCCOCCOC	ALLCOCK,HR, PUCHER,SR, FITZPATRICK,RJ AND RASHID,K, ANTIBACTERIALACTIVITY AND MUTAGENICITY STUDIES OF WATER-SOLUBLE PHOSPHAZENE HIGH POLYMERS,BIOMATERIALS 13(12):857-862, 1992
99766-47-9	CCRIS	1	-1		CCc1cccc(CC)c1N=O	TESSIER,DM AND CLARK,JM, QUANTITATIVE ASSESSMENT OF THE MUTAGENICPOTENTIAL OF ENVIRONMENTAL DEGRADATIVE PRODUCTS OF ALACHLOR, J. AGRIC. FOODCHEM. 43(9): 2504-2512, 1995
118-55-8	VITIC	0	-1	PHENYLSAL	Oc1ccccc1C(=O)Oc2ccccc2	JUDSON, PN, COOKE, PA, DOERRER, NG, GREENE, N, HANZLIK, RP, HARDY, C, HARTMANN, A, HINCHLIFFE, D, HOLDER, J, MUELLER, L, STEGER-HARTMANN, T, ROTHFUSS, A, SMITH, M, THOMAS, K, VESSEY, JD AND ZEIGER E. TOWARDS THE CREATION OF AN INTERNATIONAL TOXICOLOGY INFORMATION CENTRE. TOXICOLOGY 213(1-2):117-28, 2005
118354-50-0	CCRIS	0	-1		COc1ccc2C3OC3C4CCCCC4c2c1	CROTTI,P, DI BUSSOLO,V, BENETTI,D, LONGO,V AND GERVASI,PG,MUTAGENICITY OF HEXAHYDROPHENANTHRENES AND THEIR OXIRANE DERIVATIVES, J.ENVIRON. PATHOL., TOXICOL. ONCOL. 13(4):221-226, 1994
NOCAS_M156	EPA1	1	-1		CC[C@@H](O)\C=C\C=C\C=C\C=C\C=O	KAZIUS, J, MCGUIRE, R AND BURSI, R. DERIVATION AND VALIDATION OF TOXICOPHORES FOR MUTAGENICITY PREDICTION. J. MED. CHEM. 48: 312-320, 2005
581-28-2	EPA1	1	-1		Nc1ccc2nc3ccccc3cc2c1	KAZIUS, J, MCGUIRE, R AND BURSI, R. DERIVATION AND VALIDATION OF TOXICOPHORES FOR MUTAGENICITY PREDICTION. J. MED. CHEM. 48: 312-320, 2005
10184-51-7	EPA1	1	-1		Cn1cnc2C(=N)[N+](=O)[CH-]Nc12	KAZIUS, J, MCGUIRE, R AND BURSI, R. DERIVATION AND VALIDATION OF TOXICOPHORES FOR MUTAGENICITY PREDICTION. J. MED. CHEM. 48: 312-320, 2005
394-68-3	EPA1	1	-1		Fc1cccc2cccnc12	KAZIUS, J, MCGUIRE, R AND BURSI, R. DERIVATION AND VALIDATION OF TOXICOPHORES FOR MUTAGENICITY PREDICTION. J. MED. CHEM. 48: 312-320, 2005
142044-41-5	CCRIS	0	-1		OC1CC=Cc2cccnc12	WILLEMS,MI, DUBOIS,G, BOYD,DR, DAVIES,RJH, HAMILTON,L, MCCULLOUGH,JJAND VAN BLADEREN,PJ, COMPARISON OF THE MUTAGENICITY OF QUINOLINE AND ALLMONOHYDROXYQUINOLINES WITH A SERIES OF ARENE OXIDE, TRANS-DIHYDRODIOL, DIOLEPOXIDE, N-OXIDE AND ARENE HYDRATE DERIVATIVES OF QUINOLINE IN THE AMES/SALMONELLA MICROSOME TEST, MUTAT. RES. 278(4):227-236, 1992
115664-50-1	CCRIS	1	-1		Oc1ccc2c3ccccc3c4c(ccc5ccc1c2c45)[N+](=O)[O-]	FU,PP, HEFLICH,RH, VON TUNGELN,LS, MIRANDA,HZ AND EVANS,FE, MICROSOMALMETABOLISM OF 1-NITROBENZO[E]PYRENE TO A HIGHLY MUTAGENIC K-REGION DIHYDRODIOL,CARCINOGENESIS 9(6):951-958, 1988
119584-53-1	EPA1	0	-1		O=C(CN1C(=O)Sc2ccccc12)OCc3ccccc3	KAZIUS, J, MCGUIRE, R AND BURSI, R. DERIVATION AND VALIDATION OF TOXICOPHORES FOR MUTAGENICITY PREDICTION. J. MED. CHEM. 48: 312-320, 2005
1795-83-1	CCRIS	0	-1		CC(=O)N(O)c1ccccc1	WEI,CI, COHEN,MD, SWARTZ,DD, FERNANDO,SY AND CORBETT,MD, MUTAGENICITYOF SOME MONOAROMATIC HYDROXAMIC ACIDS, TOXICOL. LETT. 24(1):111-116,1985
20020-02-4	VITIC	0	-1		Clc1c(Cl)c(Cl)c2ccccc2c1Cl	JUDSON, PN, COOKE, PA, DOERRER, NG, GREENE, N, HANZLIK, RP, HARDY, C, HARTMANN, A, HINCHLIFFE, D, HOLDER, J, MUELLER, L, STEGER-HARTMANN, T, ROTHFUSS, A, SMITH, M, THOMAS, K, VESSEY, JD AND ZEIGER E. TOWARDS THE CREATION OF AN INTERNATIONAL TOXICOLOGY INFORMATION CENTRE. TOXICOLOGY 213(1-2):117-28, 2005
1805-02-3	EPA1	1	-1		COc1ccc2c(c1)nc(N)n2C	KAZIUS, J, MCGUIRE, R AND BURSI, R. DERIVATION AND VALIDATION OF TOXICOPHORES FOR MUTAGENICITY PREDICTION. J. MED. CHEM. 48: 312-320, 2005
110207-65-3	CCRIS	1	-1		CCOC(=O)c1c2c(nn[n+]1[O-])c3ccccc3n2C	LOPEZ DE CERAIN,A, GARCIA,E, GULLON,A, IGNACIO,RJ AND MONGE,A,MUTAGENIC EVALUATION OF SOME TRIAZINO INDOLES USING THE SALMONELLA/MAMMALIANMICROSOME ASSAY, MUTAGENESIS 5(4):307-311, 1990
64188-64-3	CCRIS	1	-1		C(N1C2C1c3ccccc3c4ccccc24)c5ccccc5	GLATT,H, SHTELZER,S, SHERADSKY,T, BLUM,J AND OESCH,F, MUTAGENICITY OFN-SUBSTITUTED PHENANTHRENE 9,10-IMINES IN SALMONELLA TYPHIMURIUM AND CHINESEHAMSTER V-79 CELLS,ENVIRON. MUTAGEN. 8(6):829-837, 1986
6051-98-5	EPA1	1	-1		O=C1c2ccccc2c3c1ccc4ccccc34	KAZIUS, J, MCGUIRE, R AND BURSI, R. DERIVATION AND VALIDATION OF TOXICOPHORES FOR MUTAGENICITY PREDICTION. J. MED. CHEM. 48: 312-320, 2005
1120-21-4	EPA1	0	-1		CCCCCCCCCCC	KAZIUS, J, MCGUIRE, R AND BURSI, R. DERIVATION AND VALIDATION OF TOXICOPHORES FOR MUTAGENICITY PREDICTION. J. MED. CHEM. 48: 312-320, 2005
611-53-0	CCRIS	0	-1		NC1=NC(=O)N(C=C1I)C2CC(O)C(CO)O2	MARQUADT,H, WESTENDORF,J, SCHAEFER,A, BOLDT,J, DE CLERCQ,E ANDMARQUARDT,H, MUTAGENIC AND ANTIMUTAGENIC EFFECTS OF 5-SUBSTITUTED2'-DEOXYURIDINES DEPENDING ON THE NATURE OF THE 5-SUBSTITUENT, ARZNEIM.-FORSCH.38(12):1820-1824, 1988
56719-24-5	CCRIS	0	-1		COC(=O)\C(=C(/OP(=O)(OC)OC)\c1cc(Cl)ccc1Cl)\Cl	SZARAPINSKA-KWASZEWSKA,J, MIKUCKI,J, BAKUNIAK,E, DUDKIEWICZ,BA,NAWROT,E AND SOBIS,M, STUDIES OF PESTICIDES MUTAGENICITY, GENET. POL.25(4):327-332, 1984
73-03-0	CCRIS	1	-1		Nc1ncnc2c1ncn2C3OC(CO)CC3O	INOUE,T, MURAKAMI,K AND FUFII,T, MUTAGENIC POTENTIAL OF CORDYCEPIN(3'-DEOXYADENOSINE) IN SALMONELLA AND SOYBEAN TESTER STRAINS, MUTAT. RES.174(3):179-182, 1986
93943-58-9	CCRIS	0	-1		CC(CC1=C(COC1O)C=O)C2=CCC(C)(C)C2	STERNER,O, CARTER,RE AND NILSSON,LM, STRUCTURE-ACTIVITY RELATIONSHIPSFOR UNSATURATED DIALDEHYDES 1. THE MUTAGENIC ACTIVITY OF 18 COMPOUNDS IN THESALMONELLA/MICROSOME ASSAY, MUTAT. RES. 188(3):169-174, 1987
NOCAS_M264	EPA1	1	-1		OC[C@H](Cl)CCl	KAZIUS, J, MCGUIRE, R AND BURSI, R. DERIVATION AND VALIDATION OF TOXICOPHORES FOR MUTAGENICITY PREDICTION. J. MED. CHEM. 48: 312-320, 2005
1609-47-8	EPA1	0	-1	BAYCOVIN	CCOC(=O)OC(=O)OCC	KAZIUS, J, MCGUIRE, R AND BURSI, R. DERIVATION AND VALIDATION OF TOXICOPHORES FOR MUTAGENICITY PREDICTION. J. MED. CHEM. 48: 312-320, 2005
4816-14-2	CCRIS	0	-1	98-202,DIAMIDINE	NC(=N)c1ccc(cc1)c2cc3ccc(cc3s2)C(=N)N	STAUFFERT,I, PAULINI,H, STEINMANN,U, SIPPEL,H AND ESTLER,CJ,INVESTIGATIONS ON MUTAGENICITY AND GENOTOXICITY OF PENTAMIDINE AND SOME RELATEDTRYPANOCIDAL DIAMIDINES, MUTAT. RES. 245(2):93-98, 1990
6926-47-2	CCRIS	1	-1		N#N=NC(c1ccccc1)c2ccccc2	MATSUMURA,Y, SHIOZAWA,T, MATSUSHITA,H AND TERAO,Y, MUTAGENICITY OFALKYL AZIDES, BIOL. PHARM. BULL. 18(12):1805-1807, 1995
108-50-9	EPA1	1	-1		Cc1cncc(C)n1	KAZIUS, J, MCGUIRE, R AND BURSI, R. DERIVATION AND VALIDATION OF TOXICOPHORES FOR MUTAGENICITY PREDICTION. J. MED. CHEM. 48: 312-320, 2005
106532-70-1	CCRIS	1	-1		CCCCCCCCCC(=O)\N=C\1/SN(C(=O)CCCCCCCCC)c2ccc(cc12)[N+](=O)[O-]	ZANI,F, MASSIMO,G, COGHI,E, BELLOTTI,A AND MAZZA,P, BIOLOGICAL STUDIESON 2,1-BENZISOTHIAZOLE DERIVATIVES. I. EVALUATION OF ANTIBACTERIAL, ANTIFUNGALAND GENOTOXIC ACTIVITIES OF 1-ACYL-3-ACYLIMINO-2,1-BENZISOTHIAZOLINES, FARMACO45(11):1219-1228, 1990
NOCAS_M294	EPA1	1	-1		FC[C@H]1CO1	KAZIUS, J, MCGUIRE, R AND BURSI, R. DERIVATION AND VALIDATION OF TOXICOPHORES FOR MUTAGENICITY PREDICTION. J. MED. CHEM. 48: 312-320, 2005
17372-87-1	EPA1	1	-1		OC(=O)c1ccccc1C2=C3C=C(Br)C(=O)C(=C3Oc4c(Br)c(O)c(Br)cc24)Br	KAZIUS, J, MCGUIRE, R AND BURSI, R. DERIVATION AND VALIDATION OF TOXICOPHORES FOR MUTAGENICITY PREDICTION. J. MED. CHEM. 48: 312-320, 2005
108319-06-8	CCRIS	1	-1	TEMAFLOXA,TEMAFLHCL	CC1CN(CCN1)c2cc3N(C=C(C(=O)O)C(=O)c3cc2F)c4ccc(F)cc4F	MAMBER,SW, KOLEK,B, BROOKSHIRE,KW, BONNER,DP AND FUNG-TOMC,J, ACTIVITYOF QUINOLONES IN THE AMES SALMONELLA TA102 MUTAGENICITY TEST AND OTHER BACTERIALGENOTOXICITY ASSAYS, ANTIMICROB. AGENTS CHEMOTHER. 37(2):213-217,1993
163275-66-9	CCRIS	1	-1		Fc1cccc2c1ccc3ncccc23	SAEKI,KI, KAWAI,H, KAWAZOE,Y AND HAKURA,A, DUAL STIMULATORY ANDINHIBITORY EFFECTS OF FLUORINE-SUBSTITUTION ON MUTAGENICITY: AND EXTENSION OFTHE ENAMINE EPOXIDE THEORY FOR ACTIVATION OF THE QUINOLINE NUCLEUS, BIOL. PHARM.BULL. 20(6):646-650, 1997
51-52-5	EPA3	0	-1	PROPYLTHI	CCCc1cc(O)nc(S)n1	FENG, J, LURATI, L, OUYANG, H, ROBINSON, T, WANG, Y, YUAN, S AND YOUNG, S. PREDICTIVE TOXICOLOGY: BENCHMARKING MOLECULAR DESCRIPTORS AND STATISTICAL METHODS. J. CHEM. INF. COMPUT. SCI. 43: 1463-1470, 2003
134998-79-1	CCRIS	1	-1		[O-][N+](=O)c1cc2cccc3c4CCCCc4c5cccc1c5c23	JUNG,H, SHAIKH,AU, HEFLICH,RH AND FU,PP, NITRO GROUP ORIENTATION,REDUCTION POTENTIAL, AND DIRECT-ACTING MUTAGENICITY OF NITRO-POLYCYCLIC AROMATICHYDRO- CARBONS, ENVIRON. MOL. MUTAGEN. 17(3):169-180, 1991
2416-94-6	VITIC	0	-1		Cc1ccc(C)c(O)c1C	JUDSON, PN, COOKE, PA, DOERRER, NG, GREENE, N, HANZLIK, RP, HARDY, C, HARTMANN, A, HINCHLIFFE, D, HOLDER, J, MUELLER, L, STEGER-HARTMANN, T, ROTHFUSS, A, SMITH, M, THOMAS, K, VESSEY, JD AND ZEIGER E. TOWARDS THE CREATION OF AN INTERNATIONAL TOXICOLOGY INFORMATION CENTRE. TOXICOLOGY 213(1-2):117-28, 2005
125701-97-5	CCRIS	1	-1		COc1ccc(cc1)c2nc([nH]c2c3ccc(OC)cc3)c4ccc(C)cc4C	MERCANGOZ,A AND TUYLU,BA, DETECTION OF MUTAGENIC EFFECTS OF 2,4,5,TRI(SUBSTITUTE)PHENYL IMIDAZOLE AND ITS DERIVATIVES IN AMES/SALMONELLA/TESTSYSTEM,TURK. J. BIOL. 24(1):57-64, 2000
125974-01-8	EPA1	1	-1		ClCC1=C(Cl)C(=O)OC1	KAZIUS, J, MCGUIRE, R AND BURSI, R. DERIVATION AND VALIDATION OF TOXICOPHORES FOR MUTAGENICITY PREDICTION. J. MED. CHEM. 48: 312-320, 2005
2277-92-1	EPA1	0	-1	OXYCLOZAN	Oc1c(Cl)cc(Cl)cc1NC(=O)c2c(O)c(Cl)cc(Cl)c2Cl	KAZIUS, J, MCGUIRE, R AND BURSI, R. DERIVATION AND VALIDATION OF TOXICOPHORES FOR MUTAGENICITY PREDICTION. J. MED. CHEM. 48: 312-320, 2005
98-92-0	VITIC	0	-1	COAMIDE,COROAMIDE,FERAMID,NICOTINAM	NC(=O)c1cccnc1	JUDSON, PN, COOKE, PA, DOERRER, NG, GREENE, N, HANZLIK, RP, HARDY, C, HARTMANN, A, HINCHLIFFE, D, HOLDER, J, MUELLER, L, STEGER-HARTMANN, T, ROTHFUSS, A, SMITH, M, THOMAS, K, VESSEY, JD AND ZEIGER E. TOWARDS THE CREATION OF AN INTERNATIONAL TOXICOLOGY INFORMATION CENTRE. TOXICOLOGY 213(1-2):117-28, 2005
151109-62-5	EPA1	1	-1		O[C@H]1C=Cc2c(ccc3c4CCC(=O)c4cc(c23)C(F)(F)F)[C@@H]1O	KAZIUS, J, MCGUIRE, R AND BURSI, R. DERIVATION AND VALIDATION OF TOXICOPHORES FOR MUTAGENICITY PREDICTION. J. MED. CHEM. 48: 312-320, 2005
140-03-4	CCRIS	0	-1		CCCCCCC(C\C=C\CCCCCCCC(=O)OC)OC(=O)C	FUJITA,H, AOKI,N AND SASAKI,M, MUTAGENICITY TEST OF FOOD ADDITIVESWITH SALMONELLA TYPHIMURIUM TA97 AND TA102. IX, TOKYO-TORITSU EISEI KENKYUSHOKENKYU NENPO 45:191-199, 1994
563-12-2	EPA3	0	-1	ETHION	CCOP(=S)(OCC)SCSP(=S)(OCC)OCC	FENG, J, LURATI, L, OUYANG, H, ROBINSON, T, WANG, Y, YUAN, S AND YOUNG, S. PREDICTIVE TOXICOLOGY: BENCHMARKING MOLECULAR DESCRIPTORS AND STATISTICAL METHODS. J. CHEM. INF. COMPUT. SCI. 43: 1463-1470, 2003
111-83-1	CCRIS	0	-1		CCCCCCCCBr	JAPAN CHEMICAL INDUSTRY ECOLOGY- TOXICOLOGY AND INFORMATION CENTER,JAPAN, MUTAGENICITY TEST DATA OF EXISTING CHEMICAL SUBSTANCES BASED ON THETOXICITY INVESTIGATION OF THE INDUSTRIAL SAFETY AND HEALTH LAW,1996
57074-49-4	EPA3	1	-1		CCO[C@@H]1C[C@@H]2[C@@H](C)C[C@H]3OC(=O)C(=C)[C@H]3C[C@@]2(C)[C@H](OCC)O1	FENG, J, LURATI, L, OUYANG, H, ROBINSON, T, WANG, Y, YUAN, S AND YOUNG, S. PREDICTIVE TOXICOLOGY: BENCHMARKING MOLECULAR DESCRIPTORS AND STATISTICAL METHODS. J. CHEM. INF. COMPUT. SCI. 43: 1463-1470, 2003
3031-74-1	CCRIS	1	-1		CCOO	BALL,JC, YOUNG,WC, WALLINGTON,TJ AND JAPAR,SM, MUTAGENIC PROPERTIES OFA SERIES OF ALKYL HYDROPEROXIDES, ENVIRON. SCI. TECHNOL. 26(2):397-399,1992
575-43-9	VITIC	0	-1		Cc1ccc2c(C)cccc2c1	JUDSON, PN, COOKE, PA, DOERRER, NG, GREENE, N, HANZLIK, RP, HARDY, C, HARTMANN, A, HINCHLIFFE, D, HOLDER, J, MUELLER, L, STEGER-HARTMANN, T, ROTHFUSS, A, SMITH, M, THOMAS, K, VESSEY, JD AND ZEIGER E. TOWARDS THE CREATION OF AN INTERNATIONAL TOXICOLOGY INFORMATION CENTRE. TOXICOLOGY 213(1-2):117-28, 2005
1152-48-3	EPA1	1	-1		[O-][N+](=O)c1ccc(cc1)C(=O)\C=C\c2ccccc2	KAZIUS, J, MCGUIRE, R AND BURSI, R. DERIVATION AND VALIDATION OF TOXICOPHORES FOR MUTAGENICITY PREDICTION. J. MED. CHEM. 48: 312-320, 2005
96-64-0	CCRIS	0	-1	SOMAN	CC(OP(=O)(C)F)C(C)(C)C	GOLDMAN,M, KLEIN,AK, KAWAKAMI,TG AND ROSENBLATT,LS, TOXICITY STUDIESON AGENTS GB (SARIN (TYPES I AND II) AND GD (SOMAN), GOV. REP. ANNOUNCE. INDEX(U.S.) 88(10):9-80, 1988
NOCAS_M345	EPA1	0	-1		C[C@@H](CN1c2ccccc2Sc3ccccc13)N(C)C	KAZIUS, J, MCGUIRE, R AND BURSI, R. DERIVATION AND VALIDATION OF TOXICOPHORES FOR MUTAGENICITY PREDICTION. J. MED. CHEM. 48: 312-320, 2005
16306-16-4	EPA3	1	-1		Oc1ccc2c3ccccc3C(=O)c4cccc1c24	FENG, J, LURATI, L, OUYANG, H, ROBINSON, T, WANG, Y, YUAN, S AND YOUNG, S. PREDICTIVE TOXICOLOGY: BENCHMARKING MOLECULAR DESCRIPTORS AND STATISTICAL METHODS. J. CHEM. INF. COMPUT. SCI. 43: 1463-1470, 2003
60991-01-7	CCRIS	1	-1		[O-][N+](=O)c1cccc(\C=N\c2snc3ccccc23)c1	ZANI,F, BELLOTTI,A AND MAZZA,P, BIOLOGICAL STUDIES ON2,1-BENZISOTHIAZOLE DERIVATIVES II. EVALUATION OF ANTIMICROBIAL AND GENOTOXICPROPERTIES OF BZ-NITRO-, 3-ETHYLACETATE-, 3-AMINO- AND 3-SUBSTITUTED AMINO2,1-BENZISOTHIAZOLES, FARMACO 49(11):713-719, 1994
139259-92-0	CCRIS	1	-1		CC(=O)ON(OCc1ccc(Oc2ccccc2)cc1)C(=O)c3ccccc3	BONIN,AM BANKS,TM CAMPBELL,JJ GLOVER,SA HAMMOND,GP PRAKASH,AS ANDROWBOTTOM,CA, MUTAGENICITY OF ELECTROPHILIC N-ACYLOXY-N-ALKOXYAMIDES, MUTAT.RES. 494(1-2):115-134, 2001
76-15-3	VITIC	0	-1		FC(F)(F)C(F)(F)Cl	JUDSON, PN, COOKE, PA, DOERRER, NG, GREENE, N, HANZLIK, RP, HARDY, C, HARTMANN, A, HINCHLIFFE, D, HOLDER, J, MUELLER, L, STEGER-HARTMANN, T, ROTHFUSS, A, SMITH, M, THOMAS, K, VESSEY, JD AND ZEIGER E. TOWARDS THE CREATION OF AN INTERNATIONAL TOXICOLOGY INFORMATION CENTRE. TOXICOLOGY 213(1-2):117-28, 2005
97389-17-8	EPA1	1	-1		Cc1cnc2c(cc(C)c3c2nc(N)n3C)n1	KAZIUS, J, MCGUIRE, R AND BURSI, R. DERIVATION AND VALIDATION OF TOXICOPHORES FOR MUTAGENICITY PREDICTION. J. MED. CHEM. 48: 312-320, 2005
86854-01-5	CCRIS	0	-1		O=C1c2c(ccc3ccccc23)c4ccc5ccccc5c14	MOELLER,M, HAGEN,I AND RAMDAHL,T, MUTAGENICITY OF POLYCYCLIC AROMATICCOMPOUNDS (PAC) IDENTIFIED IN SOURCE EMISSIONS AND AMBIENT AIR, MUTAT. RES.157(2-3): 149-156, 1985
92279-99-7	EPA1	1	-1		COc1cccc2c(NCCCNCCCl)c3ccccc3nc12	KAZIUS, J, MCGUIRE, R AND BURSI, R. DERIVATION AND VALIDATION OF TOXICOPHORES FOR MUTAGENICITY PREDICTION. J. MED. CHEM. 48: 312-320, 2005
480-81-9	EPA1	1	-1		C\C=C/1\CC(=C)[C@@](C)(O)C(=O)OCC2=CCN3CC[C@H](OC1=O)[C@@H]23	KAZIUS, J, MCGUIRE, R AND BURSI, R. DERIVATION AND VALIDATION OF TOXICOPHORES FOR MUTAGENICITY PREDICTION. J. MED. CHEM. 48: 312-320, 2005
6638-64-8	CCRIS	1	-1		[O-][N+](=O)c1ccc2c(OC(=O)c3ccccc23)c1	WATANABE,T, KAJI,H, TAKASHIMA,M, KASAI,T, LEWTAS,J AND HIRAYAMA,T,METABOLIC ACTIVATION
298-81-7	VITIC	1	-1	METHOXSAL,METHOXSBG	COc1c2OC(=O)C=Cc2cc3ccoc13	JUDSON, PN, COOKE, PA, DOERRER, NG, GREENE, N, HANZLIK, RP, HARDY, C, HARTMANN, A, HINCHLIFFE, D, HOLDER, J, MUELLER, L, STEGER-HARTMANN, T, ROTHFUSS, A, SMITH, M, THOMAS, K, VESSEY, JD AND ZEIGER E. TOWARDS THE CREATION OF AN INTERNATIONAL TOXICOLOGY INFORMATION CENTRE. TOXICOLOGY 213(1-2):117-28, 2005
70-18-8	CCRIS	1	-1		NC(CCC(=O)NC(CS)C(=O)NCC(=O)O)C(=O)O	GLATT,H, MUTAGENICITY SPECTRA IN SALMONELLA TYPHIMURIUM STRAINS OFGLUTATHIONE, L-CYSTEINE AND ACTIVE OXYGEN SPECIES, MUTAGENESIS 4(3):221-227,1989
933-75-5	VITIC	0	-1		Oc1c(Cl)ccc(Cl)c1Cl	JUDSON, PN, COOKE, PA, DOERRER, NG, GREENE, N, HANZLIK, RP, HARDY, C, HARTMANN, A, HINCHLIFFE, D, HOLDER, J, MUELLER, L, STEGER-HARTMANN, T, ROTHFUSS, A, SMITH, M, THOMAS, K, VESSEY, JD AND ZEIGER E. TOWARDS THE CREATION OF AN INTERNATIONAL TOXICOLOGY INFORMATION CENTRE. TOXICOLOGY 213(1-2):117-28, 2005
63785-41-1	CCRIS	0	-1		OS(=O)(=O)Oc1ccc2cc3ccc4cccc5ccc(c2c1)c3c45	IRWIN,SE, KWEI,GY, BLACKBURN,GR, THURMAN,R AND KAUFFMAN,FC,MUTAGENICITY OF BENZO[A]PYRENYL-1-SULFATE IN THE AMES TEST,ENVIRON. MOL.MUTAGEN. 19(3):253- 258, 1992
NOCAS_M282	EPA1	1	-1		C(Oc1cccc(OC[C@H]2CO2)c1)[C@H]3CO3	KAZIUS, J, MCGUIRE, R AND BURSI, R. DERIVATION AND VALIDATION OF TOXICOPHORES FOR MUTAGENICITY PREDICTION. J. MED. CHEM. 48: 312-320, 2005
133-49-3	VITIC	0	-1		Sc1c(Cl)c(Cl)c(Cl)c(Cl)c1Cl	JUDSON, PN, COOKE, PA, DOERRER, NG, GREENE, N, HANZLIK, RP, HARDY, C, HARTMANN, A, HINCHLIFFE, D, HOLDER, J, MUELLER, L, STEGER-HARTMANN, T, ROTHFUSS, A, SMITH, M, THOMAS, K, VESSEY, JD AND ZEIGER E. TOWARDS THE CREATION OF AN INTERNATIONAL TOXICOLOGY INFORMATION CENTRE. TOXICOLOGY 213(1-2):117-28, 2005
NOCAS_M19	EPA1	1	-1		O1[C@H]2C=Cc3cccnc3[C@@H]12	KAZIUS, J, MCGUIRE, R AND BURSI, R. DERIVATION AND VALIDATION OF TOXICOPHORES FOR MUTAGENICITY PREDICTION. J. MED. CHEM. 48: 312-320, 2005
530-75-6	EPA1	0	-1	ACSALSALI	CC(=O)Oc1ccccc1C(=O)Oc2ccccc2C(=O)O	KAZIUS, J, MCGUIRE, R AND BURSI, R. DERIVATION AND VALIDATION OF TOXICOPHORES FOR MUTAGENICITY PREDICTION. J. MED. CHEM. 48: 312-320, 2005
78-38-6	VITIC	0	-1		CCOP(=O)(CC)OCC	JUDSON, PN, COOKE, PA, DOERRER, NG, GREENE, N, HANZLIK, RP, HARDY, C, HARTMANN, A, HINCHLIFFE, D, HOLDER, J, MUELLER, L, STEGER-HARTMANN, T, ROTHFUSS, A, SMITH, M, THOMAS, K, VESSEY, JD AND ZEIGER E. TOWARDS THE CREATION OF AN INTERNATIONAL TOXICOLOGY INFORMATION CENTRE. TOXICOLOGY 213(1-2):117-28, 2005
140-66-9	CCRIS	0	-1		CC(C)(C)CC(C)(C)c1ccc(O)cc1	JAPAN CHEMICAL INDUSTRY ECOLOGY- TOXICOLOGY AND INFORMATION CENTER,JAPAN, MUTAGENICITY TEST DATA OF EXISTING CHEMICAL SUBSTANCES BASED ON THETOXICITY INVESTIGATION OF THE INDUSTRIAL SAFETY AND HEALTH LAW, (SUPPL. 2),2000
13104-21-7	CCRIS	0	-1		COP(=O)(OC)O\C(=C/Br)\c1ccc(Cl)cc1Cl	SZARAPINSKA-KWASZEWSKA,J, MIKUCKI,J, BAKUNIAK,E, DUDKIEWICZ,BA,NAWROT,E AND SOBIS,M, STUDIES OF PESTICIDES MUTAGENICITY, GENET. POL.25(4):327-332, 1984
137-17-7	VITIC	1	-1		Cc1cc(C)c(N)cc1C	JUDSON, PN, COOKE, PA, DOERRER, NG, GREENE, N, HANZLIK, RP, HARDY, C, HARTMANN, A, HINCHLIFFE, D, HOLDER, J, MUELLER, L, STEGER-HARTMANN, T, ROTHFUSS, A, SMITH, M, THOMAS, K, VESSEY, JD AND ZEIGER E. TOWARDS THE CREATION OF AN INTERNATIONAL TOXICOLOGY INFORMATION CENTRE. TOXICOLOGY 213(1-2):117-28, 2005
81-49-2	VITIC	1	-1		Nc1c(Br)cc(Br)c2C(=O)c3ccccc3C(=O)c12	JUDSON, PN, COOKE, PA, DOERRER, NG, GREENE, N, HANZLIK, RP, HARDY, C, HARTMANN, A, HINCHLIFFE, D, HOLDER, J, MUELLER, L, STEGER-HARTMANN, T, ROTHFUSS, A, SMITH, M, THOMAS, K, VESSEY, JD AND ZEIGER E. TOWARDS THE CREATION OF AN INTERNATIONAL TOXICOLOGY INFORMATION CENTRE. TOXICOLOGY 213(1-2):117-28, 2005
NOCAS_M500	EPA1	0	-1		CCCCCCCC[C@H]1CO1	KAZIUS, J, MCGUIRE, R AND BURSI, R. DERIVATION AND VALIDATION OF TOXICOPHORES FOR MUTAGENICITY PREDICTION. J. MED. CHEM. 48: 312-320, 2005
126-33-0	EPA1	0	-1		O=S1(=O)CCCC1	KAZIUS, J, MCGUIRE, R AND BURSI, R. DERIVATION AND VALIDATION OF TOXICOPHORES FOR MUTAGENICITY PREDICTION. J. MED. CHEM. 48: 312-320, 2005
119613-62-6	CCRIS	1	-1		CCc1cc2ccccc2c3ccc4C(O)C(O)C5OC5c4c13	AMIN,S, HUIE,K, BALANIKAS,G AND HECHT,SS, SYNTHESIS AND MUTAGENICITYOF 5-ALKYL-SUBSTITUTED CHRYSENE-1,2-DIOL-3,4-EPOXIDES,CARCINOGENESIS 9(12):2305-2308, 1988
94574-56-8	CCRIS	1	-1		CC(=O)OCc1c(O)cc2C(=O)c3ccccc3C(=O)c2c1O	KAWASAKI,Y, GODA,Y AND YOSHIHIRA,K, THE MUTAGENIC CONSTITUENTS OFRUBIA TINCTORUM, CHEM. PHARM. BULL. 40(6):1504-1509, 1992
69657-89-2	EPA3	1	-1		CCc1ccccc1Nc2ccc(Nc3ccccc3CC)c4C(=O)c5c(O)ccc(O)c5C(=O)c24	FENG, J, LURATI, L, OUYANG, H, ROBINSON, T, WANG, Y, YUAN, S AND YOUNG, S. PREDICTIVE TOXICOLOGY: BENCHMARKING MOLECULAR DESCRIPTORS AND STATISTICAL METHODS. J. CHEM. INF. COMPUT. SCI. 43: 1463-1470, 2003
28352-32-1	CCRIS	0	-1		C1CCC2C(C1)C3OC3c4ccccc24	CROTTI,P, DI BUSSOLO,V, BENETTI,D, LONGO,V AND GERVASI,PG,MUTAGENICITY OF HEXAHYDROPHENANTHRENES AND THEIR OXIRANE DERIVATIVES, J.ENVIRON. PATHOL., TOXICOL. ONCOL. 13(4):221-226, 1994
522-19-0	EPA1	1	-1	DR0007562	COc1cc(OC)c2nc3occc3c(OC)c2c1	KAZIUS, J, MCGUIRE, R AND BURSI, R. DERIVATION AND VALIDATION OF TOXICOPHORES FOR MUTAGENICITY PREDICTION. J. MED. CHEM. 48: 312-320, 2005
18028-56-3	CCRIS	1	-1		Cc1ccc2[nH]c3c(C)ccc(C)c3c2c1	ANDRE,V, BIOSSART,C, SICHEL,F, GAUDUCHON,P, LE TALAER,JY, LANCELOT,JC,MERCIER,C, CHEMTOB,S, RAOULT,E AND TALLEC,A, MUTAGENICITY OF NITRO- ANDAMINO-SUBSTITUTED CARBAZOLES IN SALMONELLA TYPHIMURIUM. III. METHYLATEDDERIVATIVES OF 9H-CARBAZOLE, MUTAT. RES. 389(2-3):247-260, 1997
6441-91-4	CCRIS	0	-1		Nc1ccc2cc(cc(O)c2c1N=Nc3ccc(cc3S(=O)(=O)O)[N+](=O)[O-])S(=O)(=O)O	KAUR,A, SANDHU,RS AND GROVER,IS, SCREENING OF AZO DYES FORMUTAGENICITY WITH AMES/SALMONELLA ASSAY, ENVIRON. MOL. MUTAGEN. 22(3):188-190,1993
3058-37-5	EPA1	1	-1		CN=NO	KAZIUS, J, MCGUIRE, R AND BURSI, R. DERIVATION AND VALIDATION OF TOXICOPHORES FOR MUTAGENICITY PREDICTION. J. MED. CHEM. 48: 312-320, 2005
159092-79-2	CCRIS	1	-1		[O-][N+](=O)c1ccc2c3cccc(c3cc(c2c1)[N+](=O)[O-])[N+](=O)[O-]	SERA,N, FUKUHARA,K, MIYATA,N AND TOKIWA,H, MUTAGENICITY OFNITROPHENANTHRENE DERIVATIVES FOR SALMONELLA TYPHIMURIUM: EFFECTS OFNITROREDUCTASE AND ACETYLTRANSFERASE, MUTAT. RES. 349(1):137-144,1996
101-77-9	VITIC	1	-1		Nc1ccc(Cc2ccc(N)cc2)cc1	JUDSON, PN, COOKE, PA, DOERRER, NG, GREENE, N, HANZLIK, RP, HARDY, C, HARTMANN, A, HINCHLIFFE, D, HOLDER, J, MUELLER, L, STEGER-HARTMANN, T, ROTHFUSS, A, SMITH, M, THOMAS, K, VESSEY, JD AND ZEIGER E. TOWARDS THE CREATION OF AN INTERNATIONAL TOXICOLOGY INFORMATION CENTRE. TOXICOLOGY 213(1-2):117-28, 2005
124-09-4	VITIC	0	-1	DIAMHEX16,DR9803838,DR9701212,DR9702486	NCCCCCCN	JUDSON, PN, COOKE, PA, DOERRER, NG, GREENE, N, HANZLIK, RP, HARDY, C, HARTMANN, A, HINCHLIFFE, D, HOLDER, J, MUELLER, L, STEGER-HARTMANN, T, ROTHFUSS, A, SMITH, M, THOMAS, K, VESSEY, JD AND ZEIGER E. TOWARDS THE CREATION OF AN INTERNATIONAL TOXICOLOGY INFORMATION CENTRE. TOXICOLOGY 213(1-2):117-28, 2005
3029-19-4	EPA1	1	-1		O=Cc1ccc2ccc3cccc4ccc1c2c34	KAZIUS, J, MCGUIRE, R AND BURSI, R. DERIVATION AND VALIDATION OF TOXICOPHORES FOR MUTAGENICITY PREDICTION. J. MED. CHEM. 48: 312-320, 2005
109-57-9	VITIC	0	-1	ALLYLTHIO,ALLYLTHIE	NC(=S)NCC=C	JUDSON, PN, COOKE, PA, DOERRER, NG, GREENE, N, HANZLIK, RP, HARDY, C, HARTMANN, A, HINCHLIFFE, D, HOLDER, J, MUELLER, L, STEGER-HARTMANN, T, ROTHFUSS, A, SMITH, M, THOMAS, K, VESSEY, JD AND ZEIGER E. TOWARDS THE CREATION OF AN INTERNATIONAL TOXICOLOGY INFORMATION CENTRE. TOXICOLOGY 213(1-2):117-28, 2005
55256-57-0	CCRIS	1	-1		CC(C)(O)CCc1ccc(O)c2C(=O)c3c(O)c4C5C=COC5Oc4cc3Oc12	KFIR,R, JOHANNSEN,E AND VLEGGAAR,R, MUTAGENIC ACTIVITY OF AUSTOCYSTINS- SECONDARY METABOLITES OF ASPERGILLUS USTUS,BULL. ENVIRON. CONTAM. TOXICOL.37(5):643-650, 1986
1030-27-9	CCRIS	0	-1		CN(C)c1ccc(\C=C\C(=O)c2ccccc2)cc1	RASHID,KA, MULLIN,CA AND MUMMA,RO, STRUCTURE-MUTAGENICITYRELATIONSHIPS OF CHALCONES AND THEIR OXIDES IN THE SALMONELLA ASSAY, MUTAT. RES.169(3):71-79, 1986
17526-17-9	EPA1	1	-1		CCOCc1c(O)cc2C(=O)c3ccccc3C(=O)c2c1O	KAZIUS, J, MCGUIRE, R AND BURSI, R. DERIVATION AND VALIDATION OF TOXICOPHORES FOR MUTAGENICITY PREDICTION. J. MED. CHEM. 48: 312-320, 2005
NOCAS_M533	EPA1	0	-1		CCO[P@](=O)(NC(C)C)Oc1ccc(SC)c(C)c1	KAZIUS, J, MCGUIRE, R AND BURSI, R. DERIVATION AND VALIDATION OF TOXICOPHORES FOR MUTAGENICITY PREDICTION. J. MED. CHEM. 48: 312-320, 2005
98601-02-6	CCRIS	1	-1		Cc1cc2c(O)cccc2c3cc4C(O)C(O)C=Cc4cc13	MUSHTAQ,M, FU,PP, MILLER,DW AND YANG,SK, METABOLISM OF6-METHYLBENZ[A]ANTHRACENE BY RAT LIVER MICROSOMES AND MUTAGENICITY OFMETABOLITES, CANCER RES. 45(9): 4006-4014, 1985
885-11-0	EPA1	1	-1	NITROSOPH	CN1N(C(=O)C(=C1C)N=O)c2ccccc2	KAZIUS, J, MCGUIRE, R AND BURSI, R. DERIVATION AND VALIDATION OF TOXICOPHORES FOR MUTAGENICITY PREDICTION. J. MED. CHEM. 48: 312-320, 2005
5234-68-4	EPA1	0	-1	CARBOXIN	CC1=C(SCCO1)C(=O)Nc2ccccc2	KAZIUS, J, MCGUIRE, R AND BURSI, R. DERIVATION AND VALIDATION OF TOXICOPHORES FOR MUTAGENICITY PREDICTION. J. MED. CHEM. 48: 312-320, 2005
823-40-5	VITIC	1	-1		Cc1c(N)cccc1N	JUDSON, PN, COOKE, PA, DOERRER, NG, GREENE, N, HANZLIK, RP, HARDY, C, HARTMANN, A, HINCHLIFFE, D, HOLDER, J, MUELLER, L, STEGER-HARTMANN, T, ROTHFUSS, A, SMITH, M, THOMAS, K, VESSEY, JD AND ZEIGER E. TOWARDS THE CREATION OF AN INTERNATIONAL TOXICOLOGY INFORMATION CENTRE. TOXICOLOGY 213(1-2):117-28, 2005
120042-13-9	CCRIS	1	-1		CC(N)(CN=[N+]=[N-])C(=O)O	MANGOLD,JB, MISCHKE,MR AND LAVELLE,JM, AZIDOALANINE MUTAGENICITY INSALMONELLA: EFFECT OF HOMOLOGATION AND ALPHA-METHYL SUBSTITUTION, MUTAT. RES.216(1):27-33, 1989
66552-77-0	EPA1	1	-1		Cc1cc2c(C)c3ccccc3c(C)c2cc1C	KAZIUS, J, MCGUIRE, R AND BURSI, R. DERIVATION AND VALIDATION OF TOXICOPHORES FOR MUTAGENICITY PREDICTION. J. MED. CHEM. 48: 312-320, 2005
5557-27-7	EPA1	1	-1		COc1cc(OC)c2C(=O)c3c(O)ccc(OC)c3Oc2c1	KAZIUS, J, MCGUIRE, R AND BURSI, R. DERIVATION AND VALIDATION OF TOXICOPHORES FOR MUTAGENICITY PREDICTION. J. MED. CHEM. 48: 312-320, 2005
434-07-1	EPA1	0	1		C[C@]1(O)CC[C@@H]2[C@@H]3CC[C@H]4CC(=C(C[C@]4(C)[C@H]3CC[C@]12C)C=O)O	KAZIUS, J, MCGUIRE, R AND BURSI, R. DERIVATION AND VALIDATION OF TOXICOPHORES FOR MUTAGENICITY PREDICTION. J. MED. CHEM. 48: 312-320, 2005
3179-90-6	VITIC	1	-1		OCCNc1ccc(NCCO)c2C(=O)c3c(O)ccc(O)c3C(=O)c12	JUDSON, PN, COOKE, PA, DOERRER, NG, GREENE, N, HANZLIK, RP, HARDY, C, HARTMANN, A, HINCHLIFFE, D, HOLDER, J, MUELLER, L, STEGER-HARTMANN, T, ROTHFUSS, A, SMITH, M, THOMAS, K, VESSEY, JD AND ZEIGER E. TOWARDS THE CREATION OF AN INTERNATIONAL TOXICOLOGY INFORMATION CENTRE. TOXICOLOGY 213(1-2):117-28, 2005
117929-14-3	CCRIS	1	-1		[O-][N+](=O)c1cc2CCc3cccc4ccc(c1)c2c34	HIRAYAMA,T, WATANABE,T, AKITA,M, SHIMOMURA,S, FUJIOKA,Y, OZASA,S ANDFUKUI,S, RELATIONSHIPS BETWEEN STRUCTURE OF NITRATED ARENES AND THEIRMUTAGENICITY IN SALMONELLA TYPHIMURIUM, 2- AND 2,7-NITRO SUBSTITUTED FLUORENE,PHENANTHRENE AND PYRENE, MUTAT. RES. 209(1-2):67-74, 1988
56856-83-8	EPA1	1	-1		CN(COC(=O)C)N=O	KAZIUS, J, MCGUIRE, R AND BURSI, R. DERIVATION AND VALIDATION OF TOXICOPHORES FOR MUTAGENICITY PREDICTION. J. MED. CHEM. 48: 312-320, 2005
68162-37-8	CCRIS	1	-1		COC(=O)\C(=C\c1oc(cc1)[N+](=O)[O-])\[N+](=O)[O-]	STURDIK,E, ROSENBERG,M, STIBRANYI,L, BALAZ,S, CHRENO,O, EBRINGER,L,ILAVSKY, D AND VEGH,D, STRUCTURE-MUTAGENICITY RELATIONSHIPS OF5-NITRO-2-FURYLETHYLENES IN SALMONELLA TYPHIMURIUM TA98, CHEM.-BIOL. INTERACT.53(1-2):145-153, 1985
13810-83-8	EPA3	0	-1		OC(=O)c1c(Br)c(Br)c(Br)c(Br)c1C(=O)O	FENG, J, LURATI, L, OUYANG, H, ROBINSON, T, WANG, Y, YUAN, S AND YOUNG, S. PREDICTIVE TOXICOLOGY: BENCHMARKING MOLECULAR DESCRIPTORS AND STATISTICAL METHODS. J. CHEM. INF. COMPUT. SCI. 43: 1463-1470, 2003
134959-55-0	CCRIS	0	-1		O=C(OCc1ccccc1)c2cccc3cccnc23	ZANI,F AND CARMELLINO,ML, ANTIMICROBIAL AND GENOTOXIC PROPERTIES OFQUINOLINE DERIVATIVES, BOLL. CHIM. FARM. 133(5):328-338, 1994
138580-48-0	EPA1	1	-1		CN1CCN(CC1)C2=CC(=O)c3[nH]c(C)c4c5ccccc5nc4c3C2=O	KAZIUS, J, MCGUIRE, R AND BURSI, R. DERIVATION AND VALIDATION OF TOXICOPHORES FOR MUTAGENICITY PREDICTION. J. MED. CHEM. 48: 312-320, 2005
NOCAS_M30	EPA1	1	-1		O1[C@@H]2C=CC=C[C@H]12	KAZIUS, J, MCGUIRE, R AND BURSI, R. DERIVATION AND VALIDATION OF TOXICOPHORES FOR MUTAGENICITY PREDICTION. J. MED. CHEM. 48: 312-320, 2005
2922-83-0	CCRIS	0	-1	KYNURENIN	NC(CC(=O)c1ccccc1N)C(=O)O	HASHIZUME,T, SANTO,H, TSUJISAWA,H, KOSAKA,K, OZAWA,T, YAMASHITA,M ANDKINAE,N,MUTAGENIC ACTIVITIES OF TRYPTOPHAN METABOLITES BEFORE AND AFTER NITRITETREATMENT, FOOD CHEM. TOXICOL. 29(12):839-844, 1991
57-68-1	VITIC	0	-1	SULFADIMI,SULFDIMNA	Cc1cc(C)nc(NS(=O)(=O)c2ccc(N)cc2)n1	JUDSON, PN, COOKE, PA, DOERRER, NG, GREENE, N, HANZLIK, RP, HARDY, C, HARTMANN, A, HINCHLIFFE, D, HOLDER, J, MUELLER, L, STEGER-HARTMANN, T, ROTHFUSS, A, SMITH, M, THOMAS, K, VESSEY, JD AND ZEIGER E. TOWARDS THE CREATION OF AN INTERNATIONAL TOXICOLOGY INFORMATION CENTRE. TOXICOLOGY 213(1-2):117-28, 2005
212-54-4	EPA1	1	-1		C1c2ccccc2c3ccc4ccc5ccccc5c4c13	KAZIUS, J, MCGUIRE, R AND BURSI, R. DERIVATION AND VALIDATION OF TOXICOPHORES FOR MUTAGENICITY PREDICTION. J. MED. CHEM. 48: 312-320, 2005
91-59-8	VITIC	1	-1	NAPHTHABE	Nc1ccc2ccccc2c1	JUDSON, PN, COOKE, PA, DOERRER, NG, GREENE, N, HANZLIK, RP, HARDY, C, HARTMANN, A, HINCHLIFFE, D, HOLDER, J, MUELLER, L, STEGER-HARTMANN, T, ROTHFUSS, A, SMITH, M, THOMAS, K, VESSEY, JD AND ZEIGER E. TOWARDS THE CREATION OF AN INTERNATIONAL TOXICOLOGY INFORMATION CENTRE. TOXICOLOGY 213(1-2):117-28, 2005
613-47-8	EPA1	1	-1		ONc1ccc2ccccc2c1	KAZIUS, J, MCGUIRE, R AND BURSI, R. DERIVATION AND VALIDATION OF TOXICOPHORES FOR MUTAGENICITY PREDICTION. J. MED. CHEM. 48: 312-320, 2005
199536-82-8	CCRIS	1	-1		ClC1=C(COC1=O)C(Br)Br	LALONDE,RT, BU,L, HENWOOD,A, FIUMANO,J AND ZHANG,L, BROMINE-,CHLORINE-, AND MIXED HALOGEN-SUBSTITUTED 4-METHYL-2(5H)-FURANONES: SYNTHESIS ANDMUTAGENIC EFFECTS OF HALOGEN AND HYDROXYL GROUP REPLACEMENTS,CHEM. RES. TOXICOL.10(12):1427-1436, 1997
99-76-3	EPA1	0	-1	MEPARABEN,MEPARABNA	COC(=O)c1ccc(O)cc1	KAZIUS, J, MCGUIRE, R AND BURSI, R. DERIVATION AND VALIDATION OF TOXICOPHORES FOR MUTAGENICITY PREDICTION. J. MED. CHEM. 48: 312-320, 2005
27451-21-4	EPA1	0	-1		CC(=O)N(O)c1ccc(C)cc1	KAZIUS, J, MCGUIRE, R AND BURSI, R. DERIVATION AND VALIDATION OF TOXICOPHORES FOR MUTAGENICITY PREDICTION. J. MED. CHEM. 48: 312-320, 2005
111-92-2	VITIC	0	-1	DIBUTYLAM	CCCCNCCCC	JUDSON, PN, COOKE, PA, DOERRER, NG, GREENE, N, HANZLIK, RP, HARDY, C, HARTMANN, A, HINCHLIFFE, D, HOLDER, J, MUELLER, L, STEGER-HARTMANN, T, ROTHFUSS, A, SMITH, M, THOMAS, K, VESSEY, JD AND ZEIGER E. TOWARDS THE CREATION OF AN INTERNATIONAL TOXICOLOGY INFORMATION CENTRE. TOXICOLOGY 213(1-2):117-28, 2005
62641-68-3	EPA3	1	-1		CCOC(=O)N(CCO)N=O	FENG, J, LURATI, L, OUYANG, H, ROBINSON, T, WANG, Y, YUAN, S AND YOUNG, S. PREDICTIVE TOXICOLOGY: BENCHMARKING MOLECULAR DESCRIPTORS AND STATISTICAL METHODS. J. CHEM. INF. COMPUT. SCI. 43: 1463-1470, 2003
173450-36-7	CCRIS	0	-1		CCCOC(=O)c1cc(Cc2ccc(N)c(c2)C(=O)OCCC)ccc1N	TAKAGI,Y, ENDOH,O, GOTO,S, KOHZAKI,K AND MATSUSHITA,H, MUTAGENICITY OFDIAMINODIPHENYLMETHANE AND RELATED COMPOUNDS, KANKYO KAGAKU 5(4):841-845,1995
135-19-3	VITIC	0	-1	NAPHTHOLB,NAPHTHBBI	Oc1ccc2ccccc2c1	JUDSON, PN, COOKE, PA, DOERRER, NG, GREENE, N, HANZLIK, RP, HARDY, C, HARTMANN, A, HINCHLIFFE, D, HOLDER, J, MUELLER, L, STEGER-HARTMANN, T, ROTHFUSS, A, SMITH, M, THOMAS, K, VESSEY, JD AND ZEIGER E. TOWARDS THE CREATION OF AN INTERNATIONAL TOXICOLOGY INFORMATION CENTRE. TOXICOLOGY 213(1-2):117-28, 2005
87-82-1	VITIC	0	-1		Brc1c(Br)c(Br)c(Br)c(Br)c1Br	JUDSON, PN, COOKE, PA, DOERRER, NG, GREENE, N, HANZLIK, RP, HARDY, C, HARTMANN, A, HINCHLIFFE, D, HOLDER, J, MUELLER, L, STEGER-HARTMANN, T, ROTHFUSS, A, SMITH, M, THOMAS, K, VESSEY, JD AND ZEIGER E. TOWARDS THE CREATION OF AN INTERNATIONAL TOXICOLOGY INFORMATION CENTRE. TOXICOLOGY 213(1-2):117-28, 2005
91549-71-2	CCRIS	0	-1		CN(C)CCNC(=O)c1ccc2c(N)c3ccccc3nc2c1	DENNY,WA, TURNER,PM, ATWELL,GJ, REWCASTLE,GW AND FERGUSON,LR,STRUCTURE- ACTIVITY RELATIONSHIPS FOR THE MUTAGENIC ACTIVITY OF TRICYCLICINTERCALATING AGENTS IN SALMONELLA TYPHIMURIUM, MUTAT. RES. 232(2):233-241,1990
57471-01-9	CCRIS	0	-1		CC(=O)c1cc(NC(=O)NC(C)(C)C)ccc1OCC(O)CNC(C)(C)C	IWAKURA,K, TAMURA,H, SUMI,N AND NOMURA,A, MUTAGENICITY STUDIES OFMETABOLITES, DEGRADATION PRODUCTS AND IMPURITIES OF CELIPROLOL, OYO YAKURI38(4):305-312, 1989
19111-89-8	EPA3	0	-1		CN(C)C(N(C)C)(c1ccccc1)c2ccccc2	FENG, J, LURATI, L, OUYANG, H, ROBINSON, T, WANG, Y, YUAN, S AND YOUNG, S. PREDICTIVE TOXICOLOGY: BENCHMARKING MOLECULAR DESCRIPTORS AND STATISTICAL METHODS. J. CHEM. INF. COMPUT. SCI. 43: 1463-1470, 2003
144-82-1	VITIC	0	-1	SULFAMETI,SULFAMEOL	Cc1nnc(NS(=O)(=O)c2ccc(N)cc2)s1	JUDSON, PN, COOKE, PA, DOERRER, NG, GREENE, N, HANZLIK, RP, HARDY, C, HARTMANN, A, HINCHLIFFE, D, HOLDER, J, MUELLER, L, STEGER-HARTMANN, T, ROTHFUSS, A, SMITH, M, THOMAS, K, VESSEY, JD AND ZEIGER E. TOWARDS THE CREATION OF AN INTERNATIONAL TOXICOLOGY INFORMATION CENTRE. TOXICOLOGY 213(1-2):117-28, 2005
580-20-1	EPA1	0	-1		Oc1ccc2cccnc2c1	KAZIUS, J, MCGUIRE, R AND BURSI, R. DERIVATION AND VALIDATION OF TOXICOPHORES FOR MUTAGENICITY PREDICTION. J. MED. CHEM. 48: 312-320, 2005
NOCAS_M467	EPA1	0	-1		CC(C)(Oc1ccc(cc1)[C@H]2CCCc3ccccc23)C(=O)O	KAZIUS, J, MCGUIRE, R AND BURSI, R. DERIVATION AND VALIDATION OF TOXICOPHORES FOR MUTAGENICITY PREDICTION. J. MED. CHEM. 48: 312-320, 2005
91379-15-6	CCRIS	1	-1		CCCC\C=C\C=C\C=C\C=C\C=C\OCC(O)CO	PETERS,JH, RICCIO,ES, STEWART,KR AND REIST,EJ, MUTAGENIC ACTIVITIES OFFECAPENTAENE DERIVATIVES
6217-22-7	EPA1	0	-1		O=C1C(=O)c2cccc3ccc4cccc1c4c23	KAZIUS, J, MCGUIRE, R AND BURSI, R. DERIVATION AND VALIDATION OF TOXICOPHORES FOR MUTAGENICITY PREDICTION. J. MED. CHEM. 48: 312-320, 2005
55984-51-5	EPA1	1	-1		CN(CC(=O)C)N=O	KAZIUS, J, MCGUIRE, R AND BURSI, R. DERIVATION AND VALIDATION OF TOXICOPHORES FOR MUTAGENICITY PREDICTION. J. MED. CHEM. 48: 312-320, 2005
26444-49-5	VITIC	0	-1		Cc1cccc(OP(=O)(Oc2ccccc2)Oc3ccccc3)c1	JUDSON, PN, COOKE, PA, DOERRER, NG, GREENE, N, HANZLIK, RP, HARDY, C, HARTMANN, A, HINCHLIFFE, D, HOLDER, J, MUELLER, L, STEGER-HARTMANN, T, ROTHFUSS, A, SMITH, M, THOMAS, K, VESSEY, JD AND ZEIGER E. TOWARDS THE CREATION OF AN INTERNATIONAL TOXICOLOGY INFORMATION CENTRE. TOXICOLOGY 213(1-2):117-28, 2005
6926-44-9	EPA1	1	-1		[N-]=[N+]=NCCc1ccccc1	KAZIUS, J, MCGUIRE, R AND BURSI, R. DERIVATION AND VALIDATION OF TOXICOPHORES FOR MUTAGENICITY PREDICTION. J. MED. CHEM. 48: 312-320, 2005
1211-40-1	EPA1	1	-1		Nc1ccc(cc1)c2ccc(cc2)[N+](=O)[O-]	KAZIUS, J, MCGUIRE, R AND BURSI, R. DERIVATION AND VALIDATION OF TOXICOPHORES FOR MUTAGENICITY PREDICTION. J. MED. CHEM. 48: 312-320, 2005
112022-10-3	EPA1	1	-1		CN(C)CCNC(=O)c1cccc2Oc3ccccc3Oc12	KAZIUS, J, MCGUIRE, R AND BURSI, R. DERIVATION AND VALIDATION OF TOXICOPHORES FOR MUTAGENICITY PREDICTION. J. MED. CHEM. 48: 312-320, 2005
144-83-2	VITIC	0	-1	SULFAPYCA,SULPYRIDI,SULFAPYAL,SULFAPYNA	Nc1ccc(cc1)S(=O)(=O)Nc2ccccn2	JUDSON, PN, COOKE, PA, DOERRER, NG, GREENE, N, HANZLIK, RP, HARDY, C, HARTMANN, A, HINCHLIFFE, D, HOLDER, J, MUELLER, L, STEGER-HARTMANN, T, ROTHFUSS, A, SMITH, M, THOMAS, K, VESSEY, JD AND ZEIGER E. TOWARDS THE CREATION OF AN INTERNATIONAL TOXICOLOGY INFORMATION CENTRE. TOXICOLOGY 213(1-2):117-28, 2005
2122-77-2	EPA1	0	-1		OCCOc1cc(Cl)c(Cl)cc1Cl	KAZIUS, J, MCGUIRE, R AND BURSI, R. DERIVATION AND VALIDATION OF TOXICOPHORES FOR MUTAGENICITY PREDICTION. J. MED. CHEM. 48: 312-320, 2005
75-21-8	VITIC	1	-1	ETHYLENEO	C1CO1	JUDSON, PN, COOKE, PA, DOERRER, NG, GREENE, N, HANZLIK, RP, HARDY, C, HARTMANN, A, HINCHLIFFE, D, HOLDER, J, MUELLER, L, STEGER-HARTMANN, T, ROTHFUSS, A, SMITH, M, THOMAS, K, VESSEY, JD AND ZEIGER E. TOWARDS THE CREATION OF AN INTERNATIONAL TOXICOLOGY INFORMATION CENTRE. TOXICOLOGY 213(1-2):117-28, 2005
84174-22-1	EPA1	1	-1		CN(Cc1ccc(Cl)cc1)N=O	KAZIUS, J, MCGUIRE, R AND BURSI, R. DERIVATION AND VALIDATION OF TOXICOPHORES FOR MUTAGENICITY PREDICTION. J. MED. CHEM. 48: 312-320, 2005
152-18-1	EPA1	0	-1		COP(=S)(OC)OC	KAZIUS, J, MCGUIRE, R AND BURSI, R. DERIVATION AND VALIDATION OF TOXICOPHORES FOR MUTAGENICITY PREDICTION. J. MED. CHEM. 48: 312-320, 2005
83-46-5	VITIC	0	1		CC[C@H](CC[C@@H](C)[C@H]1CC[C@H]2[C@@H]3CC=C4C[C@@H](O)CC[C@]4(C)[C@H]3CC[C@]12C)C(C)C	JUDSON, PN, COOKE, PA, DOERRER, NG, GREENE, N, HANZLIK, RP, HARDY, C, HARTMANN, A, HINCHLIFFE, D, HOLDER, J, MUELLER, L, STEGER-HARTMANN, T, ROTHFUSS, A, SMITH, M, THOMAS, K, VESSEY, JD AND ZEIGER E. TOWARDS THE CREATION OF AN INTERNATIONAL TOXICOLOGY INFORMATION CENTRE. TOXICOLOGY 213(1-2):117-28, 2005
94740-40-6	EPA1	1	-1		CC(=O)N1CCC[C@H]1C(=O)N(CC(=O)O)N=O	KAZIUS, J, MCGUIRE, R AND BURSI, R. DERIVATION AND VALIDATION OF TOXICOPHORES FOR MUTAGENICITY PREDICTION. J. MED. CHEM. 48: 312-320, 2005
50656-61-6	CCRIS	0	-1		CC1C=C(C=O)C(=CC2CC(C)(C)CC12)C=O	STERNER,O, CARTER,RE AND NILSSON,LM, STRUCTURE-ACTIVITY RELATIONSHIPSFOR UNSATURATED DIALDEHYDES 1. THE MUTAGENIC ACTIVITY OF 18 COMPOUNDS IN THESALMONELLA/MICROSOME ASSAY, MUTAT. RES. 188(3):169-174, 1987
124390-37-0	CCRIS	1	-1		Cc1cc2ccccc2c3cc(c4ccccc4c13)[N+](=O)[O-]	EL-BAYOUMY,K, SHIUE,GH, AMIN,S AND HECHT,SS, THE EFFECTS OF BAY-REGIONMETHYL SUBSTITUTION ON 6-NITROCHRYSENE MUTAGENICITY IN SALMONELLA TYPHIMURIUMAND TUMORIGENICITY IN NEWBORN MICE, CARCINOGENESIS (LONDON) 10(9):1685-9,1989
126370-98-7	CCRIS	1	-1		COc1cccc(CN2C3C2c4ccccc4c5ccccc35)c1	ROLL,M, SHTELZER,S, STARK,AA AND BLUM,J, STRUCTURE-ACTIVITYRELATIONSHIPS IN MUTAGENICITY AND IN NUCLEOPHILIC RING OPENING OFN-(ARYLMETHYL)PHENANTHRENE 9,10-IMINES, MUTAGENESIS 5(1):25-30, 1990
128-39-2	VITIC	0	-1	DR9901556	CC(C)(C)c1cccc(c1O)C(C)(C)C	JUDSON, PN, COOKE, PA, DOERRER, NG, GREENE, N, HANZLIK, RP, HARDY, C, HARTMANN, A, HINCHLIFFE, D, HOLDER, J, MUELLER, L, STEGER-HARTMANN, T, ROTHFUSS, A, SMITH, M, THOMAS, K, VESSEY, JD AND ZEIGER E. TOWARDS THE CREATION OF AN INTERNATIONAL TOXICOLOGY INFORMATION CENTRE. TOXICOLOGY 213(1-2):117-28, 2005
14628-90-1	CCRIS	1	-1		COC1=CC=C(C=CC1=O)[N+](=O)[O-]	RINKUS,SJ AND LEGATOR,MS, CHEMICAL CHARACTERIZATION OF 465 KNOWN ORSUSPECTED CARCINOGENS AND THEIR CORRELATION WITH MUTAGENIC ACTIVITY IN THESALMONELLA TYPHIMURIUM SYSTEM, CANCER RES. 39:3289-3318, 1979 & SUGIMURA,T,SATO,S, NAGAO,M, YAHAGI,T, MATSUSHIMA,T, SEINO,Y, TAKEUCHI,M AND KAWAC HI,T,OVERLAPPING OF CARCINOGENS AND MUTAGENS, IN: MAGEE,PN, TAKAYAMA,S, SUGIMURA,TAND MATSUSHIMA,T (EDS.), FUNDA…
23355-97-7	CCRIS	0	-1		C[C@@H]1O[C@H]1c2ccccc2	KRAEMER,A, PUDIL,J, FRANK,H, OESCH,F AND GLATT,H, SOME SUBSTRATES ANDINHIBITORS OF CYTOSOLIC EPOXIDE HYDROLASE INDUCE SISTER-CHROMATID EXCHANGES INMAMMALIAN CELLS, BUT DO NOT INDUCE GENE MUTATIONS IN SALMONELLA TYPHIMURIUM ANDV79 CELLS, MUTAT. RES. 290(2):165-174, 1993
1214-39-7	CCRIS	0	-1	DR9808141	C(Nc1[nH]cnc2ncnc12)c3ccccc3	PAVLICA,M, PAPES,D, FRANEKIC,J AND NAGY,B, EFFECTS OF BENZYLADENINE ONPROKARYOTIC AND EUKARYOTIC CELLS, MUTAT. RES. 281(4):277-282, 1992
38861-78-8	VITIC	0	-1		CC(C)Cc1ccc(cc1)C(=O)C	JUDSON, PN, COOKE, PA, DOERRER, NG, GREENE, N, HANZLIK, RP, HARDY, C, HARTMANN, A, HINCHLIFFE, D, HOLDER, J, MUELLER, L, STEGER-HARTMANN, T, ROTHFUSS, A, SMITH, M, THOMAS, K, VESSEY, JD AND ZEIGER E. TOWARDS THE CREATION OF AN INTERNATIONAL TOXICOLOGY INFORMATION CENTRE. TOXICOLOGY 213(1-2):117-28, 2005
61477-96-1	CCRIS	0	-1		CCN1CCN(C(=O)NC(C(=O)NC2C3SC(C)(C)C(N3C2=O)C(=O)O)c4ccccc4)C(=O)C1=O	OHUCHIDA,A, TANIGUTI,A, KOUCHI,Y, MAEDA,Y, KASHIHARA,A AND OMAE,S,MUTAGENICITY TESTS OF TAZOBACTAM/PIPERACILLIN, TAZOBACTAM AND PIPERACILLIN, J.TOXICOL. SCI. 19(SUPPL. 2):263-280, 1994
98911-08-1	EPA1	1	-1		CC(=O)N(O)c1ccc(Oc2ccc(Cl)cc2Cl)cc1	KAZIUS, J, MCGUIRE, R AND BURSI, R. DERIVATION AND VALIDATION OF TOXICOPHORES FOR MUTAGENICITY PREDICTION. J. MED. CHEM. 48: 312-320, 2005
525-64-4	EPA1	1	-1		Nc1ccc2c(Cc3cc(N)ccc23)c1	KAZIUS, J, MCGUIRE, R AND BURSI, R. DERIVATION AND VALIDATION OF TOXICOPHORES FOR MUTAGENICITY PREDICTION. J. MED. CHEM. 48: 312-320, 2005
53693-68-8	CCRIS	0	-1		CCN(CC)c1ccc(cc1)c2ccc(cc2)c3ccc(cc3)c4ccc(cc4)N(CC)CC	WUEBBLES,BJY AND FELTON,JS, EVALUATION OF LASER DYE MUTAGENICITY USINGTHE AMES/ SALMONELLA MICROSOME TEST, ENVIRON. MUTAGEN. 7(4):511-522,1985
80115-73-7	EPA1	1	-1		CCC(=O)N(O)c1ccc(cc1)c2ccccc2	KAZIUS, J, MCGUIRE, R AND BURSI, R. DERIVATION AND VALIDATION OF TOXICOPHORES FOR MUTAGENICITY PREDICTION. J. MED. CHEM. 48: 312-320, 2005
79560-36-4	CCRIS	1	-1		COCc1c(O)cc2C(=O)c3ccccc3C(=O)c2c1O	KAWASAKI,Y, GODA,Y AND YOSHIHIRA,K, THE MUTAGENIC CONSTITUENTS OFRUBIA TINCTORUM, CHEM. PHARM. BULL. 40(6):1504-1509, 1992
36193-75-6	EPA3	1	-1		Nc1cnc2ccc3ccccc3c2c1	FENG, J, LURATI, L, OUYANG, H, ROBINSON, T, WANG, Y, YUAN, S AND YOUNG, S. PREDICTIVE TOXICOLOGY: BENCHMARKING MOLECULAR DESCRIPTORS AND STATISTICAL METHODS. J. CHEM. INF. COMPUT. SCI. 43: 1463-1470, 2003
55-55-0	VITIC	1	-1		CNc1ccc(O)cc1	JUDSON, PN, COOKE, PA, DOERRER, NG, GREENE, N, HANZLIK, RP, HARDY, C, HARTMANN, A, HINCHLIFFE, D, HOLDER, J, MUELLER, L, STEGER-HARTMANN, T, ROTHFUSS, A, SMITH, M, THOMAS, K, VESSEY, JD AND ZEIGER E. TOWARDS THE CREATION OF AN INTERNATIONAL TOXICOLOGY INFORMATION CENTRE. TOXICOLOGY 213(1-2):117-28, 2005
142-83-6	EPA3	1	-1		C\C=C/C=C\C=O	FENG, J, LURATI, L, OUYANG, H, ROBINSON, T, WANG, Y, YUAN, S AND YOUNG, S. PREDICTIVE TOXICOLOGY: BENCHMARKING MOLECULAR DESCRIPTORS AND STATISTICAL METHODS. J. CHEM. INF. COMPUT. SCI. 43: 1463-1470, 2003
524-42-5	EPA1	1	-1	NAPHQUI12	O=C1C=Cc2ccccc2C1=O	KAZIUS, J, MCGUIRE, R AND BURSI, R. DERIVATION AND VALIDATION OF TOXICOPHORES FOR MUTAGENICITY PREDICTION. J. MED. CHEM. 48: 312-320, 2005
132832-26-9	CCRIS	1	-1		OC1C2OC2c3cc4c5ccccc5c6ccccc6c4cc3C1O	GLATT,H, PIEE,A, PAULY,K, STEINBRECHER,T, SCHRODE,R, OESCH,F ANDSEIDEL,A, FJORD- AND BAY-REGION DIOL-EPOXIDES INVESTIGATED FOR STABILITY, SOSINDUCTION IN ESCHERICHIA COLI, AND MUTAGENICITY IN SALMONELLA TYPHIMURIUM ANDMAMMALIAN CELLS,CANCER RES. 51(6):1659-1667, 1991
NOCAS_M535	EPA1	0	-1		CCCCCCCCCCCCCCCCCC(=O)NCCCC[C@H](NC(=O)CC[C@@H](NC(=O)[C@H](C)NC(=O)[C@@H](C)O[C@H]1[C@H](O)[C@@H](CO)O[C@@H](O)[C@H]1NC(=O)C)C(=O)N)C(=O)O	KAZIUS, J, MCGUIRE, R AND BURSI, R. DERIVATION AND VALIDATION OF TOXICOPHORES FOR MUTAGENICITY PREDICTION. J. MED. CHEM. 48: 312-320, 2005
2314-61-6	EPA1	0	-1		S=C1SC=C(S1)c2ccccc2	KAZIUS, J, MCGUIRE, R AND BURSI, R. DERIVATION AND VALIDATION OF TOXICOPHORES FOR MUTAGENICITY PREDICTION. J. MED. CHEM. 48: 312-320, 2005
71-43-2	VITIC	0	-1	BENZENE	c1ccccc1	JUDSON, PN, COOKE, PA, DOERRER, NG, GREENE, N, HANZLIK, RP, HARDY, C, HARTMANN, A, HINCHLIFFE, D, HOLDER, J, MUELLER, L, STEGER-HARTMANN, T, ROTHFUSS, A, SMITH, M, THOMAS, K, VESSEY, JD AND ZEIGER E. TOWARDS THE CREATION OF AN INTERNATIONAL TOXICOLOGY INFORMATION CENTRE. TOXICOLOGY 213(1-2):117-28, 2005
4938-72-1	VITIC	0	-1		CC(C)COC(=O)COc1cc(Cl)c(Cl)cc1Cl	JUDSON, PN, COOKE, PA, DOERRER, NG, GREENE, N, HANZLIK, RP, HARDY, C, HARTMANN, A, HINCHLIFFE, D, HOLDER, J, MUELLER, L, STEGER-HARTMANN, T, ROTHFUSS, A, SMITH, M, THOMAS, K, VESSEY, JD AND ZEIGER E. TOWARDS THE CREATION OF AN INTERNATIONAL TOXICOLOGY INFORMATION CENTRE. TOXICOLOGY 213(1-2):117-28, 2005
933-78-8	VITIC	0	-1		Oc1cc(Cl)cc(Cl)c1Cl	JUDSON, PN, COOKE, PA, DOERRER, NG, GREENE, N, HANZLIK, RP, HARDY, C, HARTMANN, A, HINCHLIFFE, D, HOLDER, J, MUELLER, L, STEGER-HARTMANN, T, ROTHFUSS, A, SMITH, M, THOMAS, K, VESSEY, JD AND ZEIGER E. TOWARDS THE CREATION OF AN INTERNATIONAL TOXICOLOGY INFORMATION CENTRE. TOXICOLOGY 213(1-2):117-28, 2005
105553-32-0	CCRIS	1	-1		CN(N=O)N(C(=O)\C(=N/O)\C(=O)C)c1ccccc1	OHTA,T, ASABE,Y AND TAKITANI,S, IDENTIFICATION OF MUTAGENICNITROSATION PRODUCTS OF ANTIPYRINE AND EVALUATION OF THEIR FORMATION UNDERSTOMACH CONDITIONS, CHEM. PHARM. BULL. 34(9):3866-3872, 1986
55-38-9	EPA2	0	-1	FENTHION	COP(=S)(OC)Oc1ccc(SC)c(C)c1	HELMA, C, CRAMER, T, KRAMER, S, AND DE RAEDT, L, DATA MINING AND MACHINE LEARNING TECHNIQUES FOR THE IDENTIFICATION OF MUTAGENICITY INDUCING SUBSTRUCTURES AND STRUCTURE ACTIVITY RELATIONSHIPS OF NONCONGENERIC COMPOUNDS. J. CHEM. INF. COMPUT. SCI. 44: 1402-1411, 2004
7493-63-2	VITIC	0	-1		Nc1ccccc1C(=O)OCC=C	JUDSON, PN, COOKE, PA, DOERRER, NG, GREENE, N, HANZLIK, RP, HARDY, C, HARTMANN, A, HINCHLIFFE, D, HOLDER, J, MUELLER, L, STEGER-HARTMANN, T, ROTHFUSS, A, SMITH, M, THOMAS, K, VESSEY, JD AND ZEIGER E. TOWARDS THE CREATION OF AN INTERNATIONAL TOXICOLOGY INFORMATION CENTRE. TOXICOLOGY 213(1-2):117-28, 2005
520-26-3	CCRIS	0	-1		COc1ccc(cc1O)C2CC(=O)c3c(O)cc(OC4OC(COC5OC(C)C(O)C(O)C5O)C(O)C(O)C4O)cc3O2	PRIVAL,MJ, SIMMON,VF AND MORTELMANS,KE, BACTERIAL MUTAGENICITY TESTINGOF 49 FOOD INGREDIENTS GIVES VERY FEW POSITIVE RESULTS, MUTAT. RES.260(4):321-329, 1991
NOCAS_M392	EPA1	0	-1		C=C[C@H]1CCC=CC1	KAZIUS, J, MCGUIRE, R AND BURSI, R. DERIVATION AND VALIDATION OF TOXICOPHORES FOR MUTAGENICITY PREDICTION. J. MED. CHEM. 48: 312-320, 2005
16804-85-6	CCRIS	1	-1		C1CCC2C(C1)C=Cc3ccccc23	CROTTI,P, DI BUSSOLO,V, BENETTI,D, LONGO,V AND GERVASI,PG,MUTAGENICITY OF HEXAHYDROPHENANTHRENES AND THEIR OXIRANE DERIVATIVES, J.ENVIRON. PATHOL., TOXICOL. ONCOL. 13(4):221-226, 1994
1088-56-8	EPA1	1	-1	LUMIFLAVI	CN1C2=NC(=O)NC(=O)C2=Nc3cc(C)c(C)cc13	KAZIUS, J, MCGUIRE, R AND BURSI, R. DERIVATION AND VALIDATION OF TOXICOPHORES FOR MUTAGENICITY PREDICTION. J. MED. CHEM. 48: 312-320, 2005
NOCAS_M472	EPA1	0	-1		NC(=O)CN1C[C@H](O)CC1=O	KAZIUS, J, MCGUIRE, R AND BURSI, R. DERIVATION AND VALIDATION OF TOXICOPHORES FOR MUTAGENICITY PREDICTION. J. MED. CHEM. 48: 312-320, 2005
110-94-1	VITIC	0	-1	GLUTARATE	OC(=O)CCCC(=O)O	JUDSON, PN, COOKE, PA, DOERRER, NG, GREENE, N, HANZLIK, RP, HARDY, C, HARTMANN, A, HINCHLIFFE, D, HOLDER, J, MUELLER, L, STEGER-HARTMANN, T, ROTHFUSS, A, SMITH, M, THOMAS, K, VESSEY, JD AND ZEIGER E. TOWARDS THE CREATION OF AN INTERNATIONAL TOXICOLOGY INFORMATION CENTRE. TOXICOLOGY 213(1-2):117-28, 2005
97-53-0	VITIC	0	-1	EUGENOL	COc1cc(CC=C)ccc1O	JUDSON, PN, COOKE, PA, DOERRER, NG, GREENE, N, HANZLIK, RP, HARDY, C, HARTMANN, A, HINCHLIFFE, D, HOLDER, J, MUELLER, L, STEGER-HARTMANN, T, ROTHFUSS, A, SMITH, M, THOMAS, K, VESSEY, JD AND ZEIGER E. TOWARDS THE CREATION OF AN INTERNATIONAL TOXICOLOGY INFORMATION CENTRE. TOXICOLOGY 213(1-2):117-28, 2005
95791-46-1	EPA1	1	-1		Clc1cc2c3ccccc3ccc2c4ccccc14	KAZIUS, J, MCGUIRE, R AND BURSI, R. DERIVATION AND VALIDATION OF TOXICOPHORES FOR MUTAGENICITY PREDICTION. J. MED. CHEM. 48: 312-320, 2005
96-17-3	CCRIS	0	-1		CCC(C)C=O	AESCHBACHER,HU, WOLLEB,U, LOLIGER,J, SPADONE,JC AND LIARDON,R,CONTRIBUTION OF COFFEE AROMA CONSTITUENTS TO THE MUTAGENICITY OF COFFEE, FOODCHEM. TOXICOL. 27(4):227-232, 1989
13071-79-9	VITIC	0	-1	TERBUFOS	CCOP(=S)(OCC)SCSC(C)(C)C	JUDSON, PN, COOKE, PA, DOERRER, NG, GREENE, N, HANZLIK, RP, HARDY, C, HARTMANN, A, HINCHLIFFE, D, HOLDER, J, MUELLER, L, STEGER-HARTMANN, T, ROTHFUSS, A, SMITH, M, THOMAS, K, VESSEY, JD AND ZEIGER E. TOWARDS THE CREATION OF AN INTERNATIONAL TOXICOLOGY INFORMATION CENTRE. TOXICOLOGY 213(1-2):117-28, 2005
1300-72-7	EPA1	0	-1		Cc1ccc(cc1C)S(=O)(=O)O	KAZIUS, J, MCGUIRE, R AND BURSI, R. DERIVATION AND VALIDATION OF TOXICOPHORES FOR MUTAGENICITY PREDICTION. J. MED. CHEM. 48: 312-320, 2005
102059-18-7	EPA1	1	-1		CC(=O)Nc1ccc(\C=C\C(=O)c2ccccc2)cc1	KAZIUS, J, MCGUIRE, R AND BURSI, R. DERIVATION AND VALIDATION OF TOXICOPHORES FOR MUTAGENICITY PREDICTION. J. MED. CHEM. 48: 312-320, 2005
3524-68-3	VITIC	0	-1		OCC(COC(=O)C=C)(COC(=O)C=C)COC(=O)C=C	JUDSON, PN, COOKE, PA, DOERRER, NG, GREENE, N, HANZLIK, RP, HARDY, C, HARTMANN, A, HINCHLIFFE, D, HOLDER, J, MUELLER, L, STEGER-HARTMANN, T, ROTHFUSS, A, SMITH, M, THOMAS, K, VESSEY, JD AND ZEIGER E. TOWARDS THE CREATION OF AN INTERNATIONAL TOXICOLOGY INFORMATION CENTRE. TOXICOLOGY 213(1-2):117-28, 2005
120-80-9	VITIC	0	-1	ACC-10255,PYROCATEC	Oc1ccccc1O	JUDSON, PN, COOKE, PA, DOERRER, NG, GREENE, N, HANZLIK, RP, HARDY, C, HARTMANN, A, HINCHLIFFE, D, HOLDER, J, MUELLER, L, STEGER-HARTMANN, T, ROTHFUSS, A, SMITH, M, THOMAS, K, VESSEY, JD AND ZEIGER E. TOWARDS THE CREATION OF AN INTERNATIONAL TOXICOLOGY INFORMATION CENTRE. TOXICOLOGY 213(1-2):117-28, 2005
107817-59-4	CCRIS	0	-1		NC(CSC\C=C\Cl)C(=O)O	DEKANT,W, VAMVAKAS,S, BERTHOLD,K, SCHMIDT,S, WILD,D AND HENSCHLER,D,BACTERIAL BETA-LYASE-MEDIATED CLEAVAGE AND MUTAGENICITY OF CYSTEINE CONJUGATESDERIVED FROM THE NEPHROCARCINOGENIC ALKENES TRICHLOROETHYLENE,TETRACHLOROETHYLENE AND HEXACHLOROBUTADIENE, CHEM.-BIOL. INTERACT. 60(1):31-45,1986
NOCAS_M111	EPA1	1	-1		CC(=O)O[C@@H]1Cc2c3ccc4ccccc4c3cc5ccc(C)c1c25	KAZIUS, J, MCGUIRE, R AND BURSI, R. DERIVATION AND VALIDATION OF TOXICOPHORES FOR MUTAGENICITY PREDICTION. J. MED. CHEM. 48: 312-320, 2005
32795-84-9	CCRIS	1	-1		Brc1c2ccccc2cc3c1ccc4ccccc34	FU,PP, VON TUNGELN,LS, UNRUH,LE, NI,Y AND CHOU,MW, COMPARATIVEREGIOSELECTIVE AND STEREOSELECTIVE METABOLISM OF 7-CHLOROBENZ[A]ANTHRACENE AND7-BROMOBENZ[A]-ANTHRACENE BY MOUSE AND RAT LIVER MICROSOMES, CARCINOGENESIS12(3):371-378, 1991
879-39-0	VITIC	0	-1		[O-][N+](=O)c1cc(Cl)c(Cl)c(Cl)c1Cl	JUDSON, PN, COOKE, PA, DOERRER, NG, GREENE, N, HANZLIK, RP, HARDY, C, HARTMANN, A, HINCHLIFFE, D, HOLDER, J, MUELLER, L, STEGER-HARTMANN, T, ROTHFUSS, A, SMITH, M, THOMAS, K, VESSEY, JD AND ZEIGER E. TOWARDS THE CREATION OF AN INTERNATIONAL TOXICOLOGY INFORMATION CENTRE. TOXICOLOGY 213(1-2):117-28, 2005
5296-38-8	CCRIS	1	-1		C(Oc1ccc(Cc2ccccc2)cc1)C3CO3	ROSMAN,LB, CHAKRABORTY,PK, MESSERLY,EA AND SINSHEIMER,JE, MUTAGENICITYOF AROMATIC GLYCIDYL ETHERS WITH SALMONELLA, MUTAT. RES. 206(1):115-125,1988
55556-92-8	EPA2	1	-1		O=NN1CCC=CC1	HELMA, C, CRAMER, T, KRAMER, S, AND DE RAEDT, L, DATA MINING AND MACHINE LEARNING TECHNIQUES FOR THE IDENTIFICATION OF MUTAGENICITY INDUCING SUBSTRUCTURES AND STRUCTURE ACTIVITY RELATIONSHIPS OF NONCONGENERIC COMPOUNDS. J. CHEM. INF. COMPUT. SCI. 44: 1402-1411, 2004
275795-16-9	CCRIS	1	-1		CC(C)(C)c1cc(ccc1N=O)c2ccccc2	HAACHK,T ERDINGER,L AND BOCHE,G, MUTAGENICITY IN SALMONELLATYPHIMURIUM TA98 AND TA100 OF NITROSO AND RESPECTIVE HYDROXYLAMINE COMPOUNDS,MUTAT. RES. 491(1-2):183-193, 2001
26471-62-5	VITIC	1	-1		Cc1cc(cc(c1)C#N=O)C#N=O	JUDSON, PN, COOKE, PA, DOERRER, NG, GREENE, N, HANZLIK, RP, HARDY, C, HARTMANN, A, HINCHLIFFE, D, HOLDER, J, MUELLER, L, STEGER-HARTMANN, T, ROTHFUSS, A, SMITH, M, THOMAS, K, VESSEY, JD AND ZEIGER E. TOWARDS THE CREATION OF AN INTERNATIONAL TOXICOLOGY INFORMATION CENTRE. TOXICOLOGY 213(1-2):117-28, 2005
60967-89-7	GENETOX	1	-1		O[C@@H]1C=Cc2c(ccc3cc4ccccc4cc23)[C@H]1O	BIOCHEM BIOPHYS RES COMMUN 72:680-686,1976
19996-03-3	EPA1	1	-1		ClCc1c2ccccc2c(Cl)c3ccccc13	KAZIUS, J, MCGUIRE, R AND BURSI, R. DERIVATION AND VALIDATION OF TOXICOPHORES FOR MUTAGENICITY PREDICTION. J. MED. CHEM. 48: 312-320, 2005
42713-66-6	GENETOX	1	-1		N[C@H](CCCN(N=O)C(=O)N)C(=O)O	MUTAT RES 48:131-138,1977
96018-75-6	CCRIS	0	-1		ON(C=O)c1cccc(Cl)c1	WEI,CI, COHEN,MD, SWARTZ,DD, FERNANDO,SY AND CORBETT,MD, MUTAGENICITYOF SOME MONOAROMATIC HYDROXAMIC ACIDS, TOXICOL. LETT. 24(1):111-116,1985
17455-23-1	CCRIS	0	-1	DICY24CR8	C1CCC2OCCOCCOCCOC3CCCCC3OCCOCCOCCOC2C1	ARENAZ,P, BITTICKS,L, PANNELL,K AND GARCIA,S, GENOTOXIC POTENTIAL OFCROWN ETHERS IN SALMONELLA TYPHIMURIUM, MUTAGENESIS 4(6), 437-8, 1989
3290-92-4	EPA1	1	-1		CCC(COC(=O)C(=C)C)(COC(=O)C(=C)C)COC(=O)C(=C)C	KAZIUS, J, MCGUIRE, R AND BURSI, R. DERIVATION AND VALIDATION OF TOXICOPHORES FOR MUTAGENICITY PREDICTION. J. MED. CHEM. 48: 312-320, 2005
78658-61-4	CCRIS	0	-1		CCCCN(CC(O)c1ccc(O)cc1)N=O	KIKUGAWA,K, KATO,T AND TAKEDA,Y, FORMATION OF A HIGHLY MUTAGENIC DIAZOCOMPOUND FROM THE BAMETHAN-NITRITE REACTION, MUTAT. RES. 177(1):35-43,1987
53499-68-6	EPA1	1	-1		CNc1ccc(cc1)N=Nc2ccc(cc2)N(C)C(=O)C	KAZIUS, J, MCGUIRE, R AND BURSI, R. DERIVATION AND VALIDATION OF TOXICOPHORES FOR MUTAGENICITY PREDICTION. J. MED. CHEM. 48: 312-320, 2005
6755-16-4	CCRIS	1	-1		CCNC(=O)\C=C\c1oc(cc1)[N+](=O)[O-]	STURDIK,E, ROSENBERG,M, STIBRANYI,L, BALAZ,S, CHRENO,O, EBRINGER,L,ILAVSKY, D AND VEGH,D, STRUCTURE-MUTAGENICITY RELATIONSHIPS OF5-NITRO-2-FURYLETHYLENES IN SALMONELLA TYPHIMURIUM TA98, CHEM.-BIOL. INTERACT.53(1-2):145-153, 1985
84-69-5	VITIC	0	-1	DIIBUPHTH	CC(C)COC(=O)c1ccccc1C(=O)OCC(C)C	JUDSON, PN, COOKE, PA, DOERRER, NG, GREENE, N, HANZLIK, RP, HARDY, C, HARTMANN, A, HINCHLIFFE, D, HOLDER, J, MUELLER, L, STEGER-HARTMANN, T, ROTHFUSS, A, SMITH, M, THOMAS, K, VESSEY, JD AND ZEIGER E. TOWARDS THE CREATION OF AN INTERNATIONAL TOXICOLOGY INFORMATION CENTRE. TOXICOLOGY 213(1-2):117-28, 2005
129117-54-0	EPA1	1	-1		COc1ccc2[nH]c3c(C)cc(N)c(C)c3c2c1	KAZIUS, J, MCGUIRE, R AND BURSI, R. DERIVATION AND VALIDATION OF TOXICOPHORES FOR MUTAGENICITY PREDICTION. J. MED. CHEM. 48: 312-320, 2005
55-80-1	EPA1	1	-1		CN(C)c1ccc(cc1)N=Nc2cccc(C)c2	KAZIUS, J, MCGUIRE, R AND BURSI, R. DERIVATION AND VALIDATION OF TOXICOPHORES FOR MUTAGENICITY PREDICTION. J. MED. CHEM. 48: 312-320, 2005
24085-06-1	EPA1	1	-1		CC(=O)OCc1cc(ccc1OC(=O)C)C(=O)C	KAZIUS, J, MCGUIRE, R AND BURSI, R. DERIVATION AND VALIDATION OF TOXICOPHORES FOR MUTAGENICITY PREDICTION. J. MED. CHEM. 48: 312-320, 2005
57470-78-7	CCRIS	0	-1	CELIPROLO,CELIPRHCL	CCN(CC)C(=O)Nc1ccc(OCC(O)CNC(C)(C)C)c(c1)C(=O)C	HUSSAIN,SS, AL-DAKAN,AA, ABOUL-ENEIN,HY AND HANNAN,MA, DNA STRANDBREAKS AND MUTATIONS CAUSED BY PENBUTOLOL, A BETA BLOCKER, MUTAT. RES.204(4):675-682, 1988
1684-40-8	VITIC	1	-1	TACRINE,TACRINHCL	Nc1c2CCCCc2nc3ccccc13	JUDSON, PN, COOKE, PA, DOERRER, NG, GREENE, N, HANZLIK, RP, HARDY, C, HARTMANN, A, HINCHLIFFE, D, HOLDER, J, MUELLER, L, STEGER-HARTMANN, T, ROTHFUSS, A, SMITH, M, THOMAS, K, VESSEY, JD AND ZEIGER E. TOWARDS THE CREATION OF AN INTERNATIONAL TOXICOLOGY INFORMATION CENTRE. TOXICOLOGY 213(1-2):117-28, 2005
535-83-1	EPA1	0	-1	TRIGONELL	C[n+]1cccc(c1)C(=O)O	KAZIUS, J, MCGUIRE, R AND BURSI, R. DERIVATION AND VALIDATION OF TOXICOPHORES FOR MUTAGENICITY PREDICTION. J. MED. CHEM. 48: 312-320, 2005
86-00-0	VITIC	0	-1		[O-][N+](=O)c1ccccc1c2ccccc2	JUDSON, PN, COOKE, PA, DOERRER, NG, GREENE, N, HANZLIK, RP, HARDY, C, HARTMANN, A, HINCHLIFFE, D, HOLDER, J, MUELLER, L, STEGER-HARTMANN, T, ROTHFUSS, A, SMITH, M, THOMAS, K, VESSEY, JD AND ZEIGER E. TOWARDS THE CREATION OF AN INTERNATIONAL TOXICOLOGY INFORMATION CENTRE. TOXICOLOGY 213(1-2):117-28, 2005
NOCAS_M334	EPA1	0	1	NORETHIAC	CC(=O)O[C@]1(CC[C@H]2[C@@H]3CCC4=CC(=O)CC[C@@H]4[C@H]3CC[C@]12C)C#C	KAZIUS, J, MCGUIRE, R AND BURSI, R. DERIVATION AND VALIDATION OF TOXICOPHORES FOR MUTAGENICITY PREDICTION. J. MED. CHEM. 48: 312-320, 2005
88847-89-6	CCRIS	0	-1		Nc1nc(O)c2nc(O)n(C3CC(O)C(CO)O3)c2n1	ARASHIDANI,K, IWAMOTO-TANAKA,N, MURAOKA,M AND KASAI,H, GENOTOXICITY OFRIBO- AND DEOXYRIBONUCLEOSIDES OF 8-HYDROXYGUANINE, 5-HYDROXYCYTOSINE, AND2-HYDROXYADENINE: INDUCTION OF SCE IN HUMAN LYMPHOCYTES AND MUTAGENICITY INSALMONELLA TYPHIMURIUM TA100, MUTAT. RES. 403(1-2):223-227, 1998
35509-27-4	CCRIS	1	-1		N#Cc1cccc2cccnc12	SMITH,CJ, HANSCH,C AND MORTON,MJ, QSAR TREATMENT OF MULTIPLETOXICITIES: THE MUTAGENICITY AND CYTOTOXICITY OF QUINOLINES, MUTAT. RES.379(2):167-175, 1997
25870-67-1	EPA1	1	-1		[O-][N+](=O)c1ccc(\C=C\C(=O)c2ccc(cc2)[N+](=O)[O-])cc1	KAZIUS, J, MCGUIRE, R AND BURSI, R. DERIVATION AND VALIDATION OF TOXICOPHORES FOR MUTAGENICITY PREDICTION. J. MED. CHEM. 48: 312-320, 2005
1768-31-6	EPA1	1	-1		ClC(Cl)C(=O)C(Cl)(Cl)Cl	KAZIUS, J, MCGUIRE, R AND BURSI, R. DERIVATION AND VALIDATION OF TOXICOPHORES FOR MUTAGENICITY PREDICTION. J. MED. CHEM. 48: 312-320, 2005
108278-71-3	CCRIS	1	-1		NC(=O)N(CCC(=O)O)N=O	JANZOWSKI,C, JACOB,D, HENN,I, ZANKL,H, POOL-ZOBEL,BL, WIESSLER,M ANDEISENBRAND,G,MECHANISM OF ACTION OF THE URINARY BLADDER CARCINOGENN-NITROSOBUTYL-3-CARBOXYPROPYLAMINE, IARC SCI. PUBL. 105(RELEVANCE HUM. CANCERN-NITROSO COMPD., TOB. MYCOTOXINS):332-338, 1991
105-13-5	EPA1	0	-1	ANISEALCO	COc1ccc(CO)cc1	KAZIUS, J, MCGUIRE, R AND BURSI, R. DERIVATION AND VALIDATION OF TOXICOPHORES FOR MUTAGENICITY PREDICTION. J. MED. CHEM. 48: 312-320, 2005
39147-43-8	EPA1	1	-1		Oc1ccc2cc3c4ccccc4c5ccccc5c3cc2c1	KAZIUS, J, MCGUIRE, R AND BURSI, R. DERIVATION AND VALIDATION OF TOXICOPHORES FOR MUTAGENICITY PREDICTION. J. MED. CHEM. 48: 312-320, 2005
2403-27-2	CCRIS	0	-1		Brc1ccc(cc1)C(=O)\C=C\c2ccccc2	RASHID,KA, MULLIN,CA AND MUMMA,RO, STRUCTURE-MUTAGENICITYRELATIONSHIPS OF CHALCONES AND THEIR OXIDES IN THE SALMONELLA ASSAY, MUTAT. RES.169(3):71-79, 1986
1849-36-1	EPA1	1	-1		[O-][N+](=O)c1ccc(S)cc1	KAZIUS, J, MCGUIRE, R AND BURSI, R. DERIVATION AND VALIDATION OF TOXICOPHORES FOR MUTAGENICITY PREDICTION. J. MED. CHEM. 48: 312-320, 2005
108618-29-7	CCRIS	1	-1		Nc1ccc(\C=C\c2ccc(cc2)C#N)cc1	YOU,Z, BREZZELL,MD, DAS,SK, HOOBERMAN,BH AND SINSHEIMER,JE,SUBSTITUENT EFFECTS ON THE IN VITRO AND IN VIVO GENOTOXICITY OF 4-AMINOBIPHENYLAND 4-AMINOSTILBENE DERIVATIVES, MUTAT. RES. 320(1-2):45-58, 1994
99-59-2	EPA2	1	-1		COc1ccc(cc1N)[N+](=O)[O-]	HELMA, C, CRAMER, T, KRAMER, S, AND DE RAEDT, L, DATA MINING AND MACHINE LEARNING TECHNIQUES FOR THE IDENTIFICATION OF MUTAGENICITY INDUCING SUBSTRUCTURES AND STRUCTURE ACTIVITY RELATIONSHIPS OF NONCONGENERIC COMPOUNDS. J. CHEM. INF. COMPUT. SCI. 44: 1402-1411, 2004
77-95-2	EPA3	0	-1		O[C@@H]1C[C@@](O)(C[C@H](O)[C@H]1O)C(=O)O	FENG, J, LURATI, L, OUYANG, H, ROBINSON, T, WANG, Y, YUAN, S AND YOUNG, S. PREDICTIVE TOXICOLOGY: BENCHMARKING MOLECULAR DESCRIPTORS AND STATISTICAL METHODS. J. CHEM. INF. COMPUT. SCI. 43: 1463-1470, 2003
10443-65-9	EPA1	0	-1		OC(=O)C(=C)Br	KAZIUS, J, MCGUIRE, R AND BURSI, R. DERIVATION AND VALIDATION OF TOXICOPHORES FOR MUTAGENICITY PREDICTION. J. MED. CHEM. 48: 312-320, 2005
24191-98-8	CCRIS	1	-1		CN1CC(O)c2cc3OCOc3c4c5ccccc5CC1c24	NOZAKA,T, WATANABE,F, TADAKI,S, ISHINO,M, MORIMOTO,I, KUNITOMO,J,ISHII,H, AND NATORI,S, MUTAGENICITY OF ISOQUINOLINE ALKALOIDS, ESPECIALLY OF THEAPORPHINE TYPE, MUTAT. RES. 240(4):267-79, 1990
59405-51-5	CCRIS	1	-1		Cc1cc(N=Nc2cccnc2)c(N)cc1N	SHAHIN,MM, MUTAGENICITY OF STRUCTURALLY RELATED PHENYLAZO-3-PYRIDINESIN SALMONELLA TYPHIMURIUM, CELL BIOL. TOXICOL. 9(1):33-47, 1993
2528-36-1	VITIC	0	-1		CCCCOP(=O)(OCCCC)Oc1ccccc1	JUDSON, PN, COOKE, PA, DOERRER, NG, GREENE, N, HANZLIK, RP, HARDY, C, HARTMANN, A, HINCHLIFFE, D, HOLDER, J, MUELLER, L, STEGER-HARTMANN, T, ROTHFUSS, A, SMITH, M, THOMAS, K, VESSEY, JD AND ZEIGER E. TOWARDS THE CREATION OF AN INTERNATIONAL TOXICOLOGY INFORMATION CENTRE. TOXICOLOGY 213(1-2):117-28, 2005
123-51-3	VITIC	0	-1	ISOPENTOL	CC(C)CCO	JUDSON, PN, COOKE, PA, DOERRER, NG, GREENE, N, HANZLIK, RP, HARDY, C, HARTMANN, A, HINCHLIFFE, D, HOLDER, J, MUELLER, L, STEGER-HARTMANN, T, ROTHFUSS, A, SMITH, M, THOMAS, K, VESSEY, JD AND ZEIGER E. TOWARDS THE CREATION OF AN INTERNATIONAL TOXICOLOGY INFORMATION CENTRE. TOXICOLOGY 213(1-2):117-28, 2005
60-09-3	VITIC	1	-1	DR9604339	Nc1ccc(cc1)N=Nc2ccccc2	JUDSON, PN, COOKE, PA, DOERRER, NG, GREENE, N, HANZLIK, RP, HARDY, C, HARTMANN, A, HINCHLIFFE, D, HOLDER, J, MUELLER, L, STEGER-HARTMANN, T, ROTHFUSS, A, SMITH, M, THOMAS, K, VESSEY, JD AND ZEIGER E. TOWARDS THE CREATION OF AN INTERNATIONAL TOXICOLOGY INFORMATION CENTRE. TOXICOLOGY 213(1-2):117-28, 2005
69658-13-5	EPA3	1	-1		OC(=O)CSc1ccc2c3ccccc3C(=O)c4cccc1c24	FENG, J, LURATI, L, OUYANG, H, ROBINSON, T, WANG, Y, YUAN, S AND YOUNG, S. PREDICTIVE TOXICOLOGY: BENCHMARKING MOLECULAR DESCRIPTORS AND STATISTICAL METHODS. J. CHEM. INF. COMPUT. SCI. 43: 1463-1470, 2003
1904-98-9	EPA1	0	-1	DIAMIPU26	Nc1nc(N)c2[nH]cnc2n1	KAZIUS, J, MCGUIRE, R AND BURSI, R. DERIVATION AND VALIDATION OF TOXICOPHORES FOR MUTAGENICITY PREDICTION. J. MED. CHEM. 48: 312-320, 2005
612-24-8	CCRIS	0	-1		[O-][N+](=O)c1ccccc1C#N	SHIMIZU,M AND YANO,E, MUTAGENICITY OF MONO-NITROBENZENE DERIVATIVES INTHE AMES TEST AND REC ASSAY, MUTAT. RES. 170(1-2):11-22, 1986
64896-26-0	EPA1	0	-1	SALICYLAZ	OC(=O)c1ccc(cc1)N=Nc2ccc(O)c(c2)C(=O)O	KAZIUS, J, MCGUIRE, R AND BURSI, R. DERIVATION AND VALIDATION OF TOXICOPHORES FOR MUTAGENICITY PREDICTION. J. MED. CHEM. 48: 312-320, 2005
612-41-9	CCRIS	0	-1		OC(=O)\C=C\c1ccccc1[N+](=O)[O-]	EDER,E, DEININGER,C AND MUTH,D, GENOTOXICITY OF P-NITROCINNAMALDEHYDEAND RELATED ALPHA,BETA-UNSATURATED CARBONYL COMPOUNDS IN TWO BACTERIAL ASSAYS,MUTAGENESIS 6(4):261-269, 1991
130-13-2	CCRIS	0	-1	NAPHTHION	Nc1ccc(c2ccccc12)S(=O)(=O)O	JAPAN CHEMICAL INDUSTRY ECOLOGY- TOXICOLOGY AND INFORMATION CENTER,JAPAN, MUTAGENICITY TEST DATA OF EXISTING CHEMICAL SUBSTANCES BASED ON THETOXICITY INVESTIGATION OF THE INDUSTRIAL SAFETY AND HEALTH LAW,1996
83-75-0	CCRIS	0	-1		CCOC(=O)OC(C1CC2CCN1CC2C=C)c3ccnc4ccc(OC)cc34	SIDEROPOULOS,AS AND SPECHT,SM, EVALUATION OF MICROBIAL TESTING METHODSFOR THE MUTAGENICITY OF QUINOLINE AND ITS DERIVATIVES, CURR. MICROBIOL. 11(2):59-65, 1984
32306-29-9	EPA1	0	-1		CCOP(=O)(OCC)Oc1cc(on1)c2ccccc2	KAZIUS, J, MCGUIRE, R AND BURSI, R. DERIVATION AND VALIDATION OF TOXICOPHORES FOR MUTAGENICITY PREDICTION. J. MED. CHEM. 48: 312-320, 2005
131229-61-3	CCRIS	1	-1		CCCCON(OC(=O)C)C(=O)c1ccc(C)cc1	BONIN,AM BANKS,TM CAMPBELL,JJ GLOVER,SA HAMMOND,GP PRAKASH,AS ANDROWBOTTOM,CA, MUTAGENICITY OF ELECTROPHILIC N-ACYLOXY-N-ALKOXYAMIDES, MUTAT.RES. 494(1-2):115-134, 2001
53175-28-3	CCRIS	1	-1		C\C=C(/Cl)\C=O	EDER,E, WEINFURTNER,E AND EDER MMG, GENOTOXICITY OF HALOGENATEDPROPENALS, ENVIRONMENTALLY RELEVANT OXYGEN CONTAINING SHORT CHAIN HALOCARBONS,ORGANOHALOGEN COMPD. 21(DIOXIN '94):239-242, 1994
112368-25-9	CCRIS	0	-1		OC(=O)CCC(=O)Nc1ccc(Cl)c(Cl)c1Cl	RASHID,KA, ARJMAND,M, SANDERMANN,H AND MUMMA,RO, MUTAGENICITY OFCHLOROANILINE/LIGNIN METABOLITES IN THE SALMONELLA/MICROSOME ASSAY, J. ENVIRON.SCI. HEALTH, PART B B22(6):721-729, 1987
51568-18-4	EPA1	0	-1	SUCCINACE	CC(=O)CC(=O)CCC(=O)O	KAZIUS, J, MCGUIRE, R AND BURSI, R. DERIVATION AND VALIDATION OF TOXICOPHORES FOR MUTAGENICITY PREDICTION. J. MED. CHEM. 48: 312-320, 2005
122551-89-7	EPA1	1	-1		ClC(Cl)C1=C(Cl)C(=O)OC1	KAZIUS, J, MCGUIRE, R AND BURSI, R. DERIVATION AND VALIDATION OF TOXICOPHORES FOR MUTAGENICITY PREDICTION. J. MED. CHEM. 48: 312-320, 2005
2082-81-7	EPA1	0	-1		CC(=C)C(=O)OCCCCOC(=O)C(=C)C	KAZIUS, J, MCGUIRE, R AND BURSI, R. DERIVATION AND VALIDATION OF TOXICOPHORES FOR MUTAGENICITY PREDICTION. J. MED. CHEM. 48: 312-320, 2005
5598-15-2	EPA1	0	-1		CCOP(=O)(OCC)Oc1nc(Cl)c(Cl)cc1Cl	KAZIUS, J, MCGUIRE, R AND BURSI, R. DERIVATION AND VALIDATION OF TOXICOPHORES FOR MUTAGENICITY PREDICTION. J. MED. CHEM. 48: 312-320, 2005
633-03-4	EPA1	1	-1		CCN(CC)c1ccc(cc1)C(=C2C=CC(=[N+](CC)CC)C=C2)c3ccccc3	KAZIUS, J, MCGUIRE, R AND BURSI, R. DERIVATION AND VALIDATION OF TOXICOPHORES FOR MUTAGENICITY PREDICTION. J. MED. CHEM. 48: 312-320, 2005
111-40-0	VITIC	0	-1	DIETTRIEN	NCCNCCN	JUDSON, PN, COOKE, PA, DOERRER, NG, GREENE, N, HANZLIK, RP, HARDY, C, HARTMANN, A, HINCHLIFFE, D, HOLDER, J, MUELLER, L, STEGER-HARTMANN, T, ROTHFUSS, A, SMITH, M, THOMAS, K, VESSEY, JD AND ZEIGER E. TOWARDS THE CREATION OF AN INTERNATIONAL TOXICOLOGY INFORMATION CENTRE. TOXICOLOGY 213(1-2):117-28, 2005
155164-59-3	CCRIS	0	-1		COc1ccc(cc1)S(=O)(=O)N2N=CC(=C(Cl)C2=O)Cl	CARMELLINO,ML, MASSOLINI,G, PAGANI,G, ZANI,F AND LERI,G, FUNGICIDALAND GENOTOXIC ACTIVITY OF NEW SUBSTITUTED PYRIDAZINONES, FARMACO48(10):1427-1438, 1993
569-61-9	VITIC	1	-1		Nc1ccc(cc1)C(=C2C=CC(=N)C=C2)c3ccc(N)cc3	JUDSON, PN, COOKE, PA, DOERRER, NG, GREENE, N, HANZLIK, RP, HARDY, C, HARTMANN, A, HINCHLIFFE, D, HOLDER, J, MUELLER, L, STEGER-HARTMANN, T, ROTHFUSS, A, SMITH, M, THOMAS, K, VESSEY, JD AND ZEIGER E. TOWARDS THE CREATION OF AN INTERNATIONAL TOXICOLOGY INFORMATION CENTRE. TOXICOLOGY 213(1-2):117-28, 2005
95-14-7	EPA1	1	-1		c1ccc2[nH]nnc2c1	KAZIUS, J, MCGUIRE, R AND BURSI, R. DERIVATION AND VALIDATION OF TOXICOPHORES FOR MUTAGENICITY PREDICTION. J. MED. CHEM. 48: 312-320, 2005
3160-37-0	EPA3	0	-1		CC(=O)\C=C/c1ccc2OCOc2c1	FENG, J, LURATI, L, OUYANG, H, ROBINSON, T, WANG, Y, YUAN, S AND YOUNG, S. PREDICTIVE TOXICOLOGY: BENCHMARKING MOLECULAR DESCRIPTORS AND STATISTICAL METHODS. J. CHEM. INF. COMPUT. SCI. 43: 1463-1470, 2003
145439-00-5	EPA1	1	-1		CN(N=O)C(=O)c1c(ncn1C)N(C)C(=O)OC(C)(C)C	KAZIUS, J, MCGUIRE, R AND BURSI, R. DERIVATION AND VALIDATION OF TOXICOPHORES FOR MUTAGENICITY PREDICTION. J. MED. CHEM. 48: 312-320, 2005
2498-76-2	EPA1	1	-1		Cc1ccc2ccc3cc4ccccc4cc3c2c1	KAZIUS, J, MCGUIRE, R AND BURSI, R. DERIVATION AND VALIDATION OF TOXICOPHORES FOR MUTAGENICITY PREDICTION. J. MED. CHEM. 48: 312-320, 2005
399-10-0	CCRIS	0	-1		Fc1ccc(cc1)C(=O)\C=C\c2ccccc2	RASHID,KA, MULLIN,CA AND MUMMA,RO, STRUCTURE-MUTAGENICITYRELATIONSHIPS OF CHALCONES AND THEIR OXIDES IN THE SALMONELLA ASSAY, MUTAT. RES.169(3):71-79, 1986
3342-98-1	EPA3	1	-1		Cc1ccc2cc3c(ccc4ccccc34)c5[C@@H](O)Cc1c25	FENG, J, LURATI, L, OUYANG, H, ROBINSON, T, WANG, Y, YUAN, S AND YOUNG, S. PREDICTIVE TOXICOLOGY: BENCHMARKING MOLECULAR DESCRIPTORS AND STATISTICAL METHODS. J. CHEM. INF. COMPUT. SCI. 43: 1463-1470, 2003
NOCAS_M271	EPA1	1	-1	AKLAVINON	CC[C@]1(O)C[C@@H](O)c2c(O)c3C(=O)c4c(O)cccc4C(=O)c3cc2[C@@H]1C(=O)OC	KAZIUS, J, MCGUIRE, R AND BURSI, R. DERIVATION AND VALIDATION OF TOXICOPHORES FOR MUTAGENICITY PREDICTION. J. MED. CHEM. 48: 312-320, 2005
14992-81-5	CCRIS	0	-1		Clc1c(Cl)c(Cl)c(C=C)c(Cl)c1Cl	TARKPEA,M, HAGEN,I, CARLBERG,GE, KOLSAKER,P AND STORFLOR,H,MUTAGENICITY, ACUTE TOXICITY, AND BIOACCUMULATION POTENTIAL OF SIX CHLORINATEDSTYRENES, BULL. ENVIRON. CONTAM. TOXICOL. 35(4):525-530, 1985
60-12-8	VITIC	0	-1	PHENYLETH	OCCc1ccccc1	JUDSON, PN, COOKE, PA, DOERRER, NG, GREENE, N, HANZLIK, RP, HARDY, C, HARTMANN, A, HINCHLIFFE, D, HOLDER, J, MUELLER, L, STEGER-HARTMANN, T, ROTHFUSS, A, SMITH, M, THOMAS, K, VESSEY, JD AND ZEIGER E. TOWARDS THE CREATION OF AN INTERNATIONAL TOXICOLOGY INFORMATION CENTRE. TOXICOLOGY 213(1-2):117-28, 2005
123-38-6	VITIC	0	-1	PROPALDEH	CCC=O	JUDSON, PN, COOKE, PA, DOERRER, NG, GREENE, N, HANZLIK, RP, HARDY, C, HARTMANN, A, HINCHLIFFE, D, HOLDER, J, MUELLER, L, STEGER-HARTMANN, T, ROTHFUSS, A, SMITH, M, THOMAS, K, VESSEY, JD AND ZEIGER E. TOWARDS THE CREATION OF AN INTERNATIONAL TOXICOLOGY INFORMATION CENTRE. TOXICOLOGY 213(1-2):117-28, 2005
2386-87-0	CCRIS	1	-1		O=C(OCC1CCC2OC2C1)C3CCC4OC4C3	SCHWEIKL,H SCHMALZ,G AND WEINMANN,W MUTAGENIC ACTIVITY OF STRUCTURALLYRELATED OXIRANES AND SILORANES IN SALMONELLA TYPHIMURIUM, MUTAT. RES.521(1-2):19-27, 2002
105453-64-3	CCRIS	1	-1		OC1C=Cc2c(ccc3cc4c(ccc5ccccc45)cc23)C1O	PLATT,KL, SCHOLLMEIER,M, FRANK,H AND OESCH,F, STEROSELECTIVEMETABOLISM OF DIBENZ[A,H]ANTHRACENE TO TRANS-DIHYDRODIOLS AND THEIR ACTIVATIONTO BACTERIAL MUTAGENS, ENVIRON. HEALTH PERSPECT. 88:37-41, 1990
999-81-5	EPA2	0	-1	CHLORMEQU,CLCHOLINE	C[N+](C)(C)CCCl	HELMA, C, CRAMER, T, KRAMER, S, AND DE RAEDT, L, DATA MINING AND MACHINE LEARNING TECHNIQUES FOR THE IDENTIFICATION OF MUTAGENICITY INDUCING SUBSTRUCTURES AND STRUCTURE ACTIVITY RELATIONSHIPS OF NONCONGENERIC COMPOUNDS. J. CHEM. INF. COMPUT. SCI. 44: 1402-1411, 2004
85-91-6	EPA1	0	-1		CNc1ccccc1C(=O)OC	KAZIUS, J, MCGUIRE, R AND BURSI, R. DERIVATION AND VALIDATION OF TOXICOPHORES FOR MUTAGENICITY PREDICTION. J. MED. CHEM. 48: 312-320, 2005
621-52-3	CCRIS	0	-1		CCOc1cccc(c1)[N+](=O)[O-]	SHIMIZU,M AND YANO,E, MUTAGENICITY OF MONO-NITROBENZENE DERIVATIVES INTHE AMES TEST AND REC ASSAY, MUTAT. RES. 170(1-2):11-22, 1986
79660-72-3	EPA1	1	-1	RO-236240	CN1CCN(CC1)c2c(F)cc3C(=O)C(=CN(CCF)c3c2F)C(=O)O	KAZIUS, J, MCGUIRE, R AND BURSI, R. DERIVATION AND VALIDATION OF TOXICOPHORES FOR MUTAGENICITY PREDICTION. J. MED. CHEM. 48: 312-320, 2005
25703-79-1	VITIC	0	-1		CC(O)COC(=O)C(=C)C	JUDSON, PN, COOKE, PA, DOERRER, NG, GREENE, N, HANZLIK, RP, HARDY, C, HARTMANN, A, HINCHLIFFE, D, HOLDER, J, MUELLER, L, STEGER-HARTMANN, T, ROTHFUSS, A, SMITH, M, THOMAS, K, VESSEY, JD AND ZEIGER E. TOWARDS THE CREATION OF AN INTERNATIONAL TOXICOLOGY INFORMATION CENTRE. TOXICOLOGY 213(1-2):117-28, 2005
73341-53-4	CCRIS	1	-1		Cc1cccn2c1nc3ccc(NO)nc23	WATANABE,M, ISHIDATE,M.,JR. AND NOHMI,T, SENSITIVE METHOD FOR THEDETECTION OF MUTAGENIC NITROARENES AND AROMATIC AMINES: NEW DERIVATIVES OFSALMONELLA TYPHIMURIUM TESTER STRAINS POSSESSING ELEVATED O-ACETYLTRANSFERASELEVELS, MUTAT. RES. 234(5):337-348, 1990
4460-86-0	VITIC	0	-1	ASARYLALD	COc1cc(OC)c(C=O)cc1OC	JUDSON, PN, COOKE, PA, DOERRER, NG, GREENE, N, HANZLIK, RP, HARDY, C, HARTMANN, A, HINCHLIFFE, D, HOLDER, J, MUELLER, L, STEGER-HARTMANN, T, ROTHFUSS, A, SMITH, M, THOMAS, K, VESSEY, JD AND ZEIGER E. TOWARDS THE CREATION OF AN INTERNATIONAL TOXICOLOGY INFORMATION CENTRE. TOXICOLOGY 213(1-2):117-28, 2005
148193-36-6	CCRIS	1	-1		COc1nsc2c(OCC3CO3)cccc12	ZANI,F, MAGGIALI,CA, MINGIARDI,MR AND MAZZA,P, BIOLOGICAL STUDIES ON1,2-BENZISOTHIAZOLE DERIVATIVES. IV. RELATIONSHIPS BETWEEN CHEMICAL STRUCTUREAND GENOTOXICITY, FARMACO 46(5):639-646, 1991
58-93-5	VITIC	0	-1	HYDROCLID	NS(=O)(=O)c1cc2c(NCNS2(=O)=O)cc1Cl	JUDSON, PN, COOKE, PA, DOERRER, NG, GREENE, N, HANZLIK, RP, HARDY, C, HARTMANN, A, HINCHLIFFE, D, HOLDER, J, MUELLER, L, STEGER-HARTMANN, T, ROTHFUSS, A, SMITH, M, THOMAS, K, VESSEY, JD AND ZEIGER E. TOWARDS THE CREATION OF AN INTERNATIONAL TOXICOLOGY INFORMATION CENTRE. TOXICOLOGY 213(1-2):117-28, 2005
105453-63-2	CCRIS	1	-1		OC1C=Cc2ccc3cc4c(ccc5ccccc45)cc3c2C1O	PLATT,KL, SCHOLLMEIER,M, FRANK,H AND OESCH,F, STEROSELECTIVEMETABOLISM OF DIBENZ[A,H]ANTHRACENE TO TRANS-DIHYDRODIOLS AND THEIR ACTIVATIONTO BACTERIAL MUTAGENS, ENVIRON. HEALTH PERSPECT. 88:37-41, 1990
616-44-4	EPA1	0	-1		Cc1ccsc1	KAZIUS, J, MCGUIRE, R AND BURSI, R. DERIVATION AND VALIDATION OF TOXICOPHORES FOR MUTAGENICITY PREDICTION. J. MED. CHEM. 48: 312-320, 2005
1467-79-4	VITIC	0	-1		CN(C)C#N	JUDSON, PN, COOKE, PA, DOERRER, NG, GREENE, N, HANZLIK, RP, HARDY, C, HARTMANN, A, HINCHLIFFE, D, HOLDER, J, MUELLER, L, STEGER-HARTMANN, T, ROTHFUSS, A, SMITH, M, THOMAS, K, VESSEY, JD AND ZEIGER E. TOWARDS THE CREATION OF AN INTERNATIONAL TOXICOLOGY INFORMATION CENTRE. TOXICOLOGY 213(1-2):117-28, 2005
61422-45-5	EPA1	0	-1	CARMOFUR	CCCCCCNC(=O)N1C=C(F)C(=O)NC1=O	KAZIUS, J, MCGUIRE, R AND BURSI, R. DERIVATION AND VALIDATION OF TOXICOPHORES FOR MUTAGENICITY PREDICTION. J. MED. CHEM. 48: 312-320, 2005
35142-06-4	EPA1	1	-1	MEARISTOL	COC(=O)c1cc2OCOc2c3c1ccc4c(OC)cccc34	KAZIUS, J, MCGUIRE, R AND BURSI, R. DERIVATION AND VALIDATION OF TOXICOPHORES FOR MUTAGENICITY PREDICTION. J. MED. CHEM. 48: 312-320, 2005
24260-08-0	EPA1	1	-1		CCOC1=CC(=O)C(=CC1=O)NC(=O)C	KAZIUS, J, MCGUIRE, R AND BURSI, R. DERIVATION AND VALIDATION OF TOXICOPHORES FOR MUTAGENICITY PREDICTION. J. MED. CHEM. 48: 312-320, 2005
75-95-6	VITIC	0	-1		BrC(Br)C(Br)(Br)Br	JUDSON, PN, COOKE, PA, DOERRER, NG, GREENE, N, HANZLIK, RP, HARDY, C, HARTMANN, A, HINCHLIFFE, D, HOLDER, J, MUELLER, L, STEGER-HARTMANN, T, ROTHFUSS, A, SMITH, M, THOMAS, K, VESSEY, JD AND ZEIGER E. TOWARDS THE CREATION OF AN INTERNATIONAL TOXICOLOGY INFORMATION CENTRE. TOXICOLOGY 213(1-2):117-28, 2005
1007-36-9	EPA1	0	-1		CNC(=O)Nc1ccccc1	KAZIUS, J, MCGUIRE, R AND BURSI, R. DERIVATION AND VALIDATION OF TOXICOPHORES FOR MUTAGENICITY PREDICTION. J. MED. CHEM. 48: 312-320, 2005
3102-70-3	EPA1	1	-1		Cc1cc(C)c(N)c(C)c1N	KAZIUS, J, MCGUIRE, R AND BURSI, R. DERIVATION AND VALIDATION OF TOXICOPHORES FOR MUTAGENICITY PREDICTION. J. MED. CHEM. 48: 312-320, 2005
2163-68-0	CCRIS	0	-1		CCNc1nc(O)nc(NC(C)C)n1	BUTLER,MA AND HOAGLAND,RE, GENOTOXICITY ASSESSMENT OF ATRAZINE ANDSOME MAJOR METABOLITES IN THE AMES TEST, BULL. ENVIRON. CONTAM. TOXICOL.43(6):797-804, 1989
127-00-4	VITIC	1	-1		C[C@@H](O)CCl	KAZIUS, J, MCGUIRE, R AND BURSI, R. DERIVATION AND VALIDATION OF TOXICOPHORES FOR MUTAGENICITY PREDICTION. J. MED. CHEM. 48: 312-320, 2005
5869-25-0	EPA1	1	-1		Nc1ccc2c3cccc4cccc(c2c1)c34	KAZIUS, J, MCGUIRE, R AND BURSI, R. DERIVATION AND VALIDATION OF TOXICOPHORES FOR MUTAGENICITY PREDICTION. J. MED. CHEM. 48: 312-320, 2005
625-48-9	VITIC	1	-1		OCC[N+](=O)[O-]	JUDSON, PN, COOKE, PA, DOERRER, NG, GREENE, N, HANZLIK, RP, HARDY, C, HARTMANN, A, HINCHLIFFE, D, HOLDER, J, MUELLER, L, STEGER-HARTMANN, T, ROTHFUSS, A, SMITH, M, THOMAS, K, VESSEY, JD AND ZEIGER E. TOWARDS THE CREATION OF AN INTERNATIONAL TOXICOLOGY INFORMATION CENTRE. TOXICOLOGY 213(1-2):117-28, 2005
131-57-7	CCRIS	0	-1	OXYBENZON	COc1ccc(C(=O)c2ccccc2)c(O)c1	ZEIGER,E, ANDERSON,B, HAWORTH,S, LAWLOR,T, MORTELMANS,K AND SPECK,W,SALMONELLA MUTAGENICITY TESTS: III. RESULTS FROM THE TESTING OF 255 CHEMICALS,ENVIRON. MOL. MUTAGEN. 9(SUPPL.9):1-110, 1987
88-99-3	VITIC	0	-1	PHTHALATE	OC(=O)c1ccccc1C(=O)O	JUDSON, PN, COOKE, PA, DOERRER, NG, GREENE, N, HANZLIK, RP, HARDY, C, HARTMANN, A, HINCHLIFFE, D, HOLDER, J, MUELLER, L, STEGER-HARTMANN, T, ROTHFUSS, A, SMITH, M, THOMAS, K, VESSEY, JD AND ZEIGER E. TOWARDS THE CREATION OF AN INTERNATIONAL TOXICOLOGY INFORMATION CENTRE. TOXICOLOGY 213(1-2):117-28, 2005
116374-66-4	CCRIS	1	-1		CN(C)CCCNc1c2ccccc2nc3c(F)ccc(c13)[N+](=O)[O-]	FERGUSON,LR, DENNY,WA AND O'ROURKE,SM, MUTAGENIC ACTIVITY OFNITRACRINE DERIVATIVES IN SALMONELLA TYPHIMURIUM: RELATIONSHIP TO DRUGPHYSICOCHEMICAL PARAMETERS, AND TO BACTERIAL UVRB AND RECA GENES AND PLASMIDPKM101, MUTAT. RES. 223(1):13-22, 1989
132929-89-6	CCRIS	1	-1		[O-][N+](=O)c1ccc2ccc3cc4C=CCCc4c5ccc1c2c35	FU,PP, JUNG,H, VON TUNGELN,LS AND HEFLICH,RH, MUTAGENICITY OFMONONITRODIHYDROBENZO[A]PYRENES, MUTAT. RES. 245(4):277-285, 1990
153260-28-7	CCRIS	1	-1		CC1(C)Cc2ncccc2c3nc(N)sc13	JAEN,JC, KROPKO,ML, THEISS,JC, WOLD,S, CAPRATHE,BW AND WISE,LD,ASSESSMENT OF MUTAGENIC POTENTIAL IN A SERIES OF COMPOUNDS STRUCTURALLY RELATEDTO 2-AMINO-3-METHYLIMIDAZO[4,5-F]QUINOLINE (IQ), EUR. J. MED. CHEM. 28(7-8):547-553, 1993
NOCAS_M377	EPA1	0	-1		CCCC[C@@H](CC)COC(=O)C=C	KAZIUS, J, MCGUIRE, R AND BURSI, R. DERIVATION AND VALIDATION OF TOXICOPHORES FOR MUTAGENICITY PREDICTION. J. MED. CHEM. 48: 312-320, 2005
60877-90-9	CCRIS	0	-1		Oc1ccccc1\C=N\c2snc3ccccc23	ZANI,F, BELLOTTI,A AND MAZZA,P, BIOLOGICAL STUDIES ON2,1-BENZISOTHIAZOLE DERIVATIVES II. EVALUATION OF ANTIMICROBIAL AND GENOTOXICPROPERTIES OF BZ-NITRO-, 3-ETHYLACETATE-, 3-AMINO- AND 3-SUBSTITUTED AMINO2,1-BENZISOTHIAZOLES, FARMACO 49(11):713-719, 1994
53-95-2	VITIC	1	-1	HOFLUACAN	CC(=O)N(O)c1ccc2c(Cc3ccccc23)c1	JUDSON, PN, COOKE, PA, DOERRER, NG, GREENE, N, HANZLIK, RP, HARDY, C, HARTMANN, A, HINCHLIFFE, D, HOLDER, J, MUELLER, L, STEGER-HARTMANN, T, ROTHFUSS, A, SMITH, M, THOMAS, K, VESSEY, JD AND ZEIGER E. TOWARDS THE CREATION OF AN INTERNATIONAL TOXICOLOGY INFORMATION CENTRE. TOXICOLOGY 213(1-2):117-28, 2005
101-18-8	VITIC	0	-1		Oc1cccc(Nc2ccccc2)c1	JUDSON, PN, COOKE, PA, DOERRER, NG, GREENE, N, HANZLIK, RP, HARDY, C, HARTMANN, A, HINCHLIFFE, D, HOLDER, J, MUELLER, L, STEGER-HARTMANN, T, ROTHFUSS, A, SMITH, M, THOMAS, K, VESSEY, JD AND ZEIGER E. TOWARDS THE CREATION OF AN INTERNATIONAL TOXICOLOGY INFORMATION CENTRE. TOXICOLOGY 213(1-2):117-28, 2005
95-06-7	VITIC	1	-1		CCN(CC)C(=S)SCC(=C)Cl	JUDSON, PN, COOKE, PA, DOERRER, NG, GREENE, N, HANZLIK, RP, HARDY, C, HARTMANN, A, HINCHLIFFE, D, HOLDER, J, MUELLER, L, STEGER-HARTMANN, T, ROTHFUSS, A, SMITH, M, THOMAS, K, VESSEY, JD AND ZEIGER E. TOWARDS THE CREATION OF AN INTERNATIONAL TOXICOLOGY INFORMATION CENTRE. TOXICOLOGY 213(1-2):117-28, 2005
115-39-9	EPA1	0	-1	BROMPHENB	Oc1c(Br)cc(cc1Br)C2(OS(=O)(=O)c3ccccc23)c4cc(Br)c(O)c(Br)c4	KAZIUS, J, MCGUIRE, R AND BURSI, R. DERIVATION AND VALIDATION OF TOXICOPHORES FOR MUTAGENICITY PREDICTION. J. MED. CHEM. 48: 312-320, 2005
38434-77-4	EPA2	1	-1		CCN(N=O)C#N	HELMA, C, CRAMER, T, KRAMER, S, AND DE RAEDT, L, DATA MINING AND MACHINE LEARNING TECHNIQUES FOR THE IDENTIFICATION OF MUTAGENICITY INDUCING SUBSTRUCTURES AND STRUCTURE ACTIVITY RELATIONSHIPS OF NONCONGENERIC COMPOUNDS. J. CHEM. INF. COMPUT. SCI. 44: 1402-1411, 2004
762-75-4	VITIC	0	-1		CC(C)(C)OCO	JUDSON, PN, COOKE, PA, DOERRER, NG, GREENE, N, HANZLIK, RP, HARDY, C, HARTMANN, A, HINCHLIFFE, D, HOLDER, J, MUELLER, L, STEGER-HARTMANN, T, ROTHFUSS, A, SMITH, M, THOMAS, K, VESSEY, JD AND ZEIGER E. TOWARDS THE CREATION OF AN INTERNATIONAL TOXICOLOGY INFORMATION CENTRE. TOXICOLOGY 213(1-2):117-28, 2005
111712-46-0	CCRIS	0	-1		CC(Br)(CBr)COP(=O)(OCC(C)(Br)CBr)OCC(C)(Br)CBr	OMICHINSKI,JG, SOEDERLUND,EJ, BAUSANO,JA, DYBING,E AND NELSON,SD,SYNTHESIS AND MUTAGENICITY OF SELECTIVELY METHYLATED ANALOGS OFTRIS(2,3-DIBROMOPROPYL) PHOSPHATE AND 1,2-DIBROMO-3-CHLOROPROPANE, MUTAGENESIS2(4):287-292, 1987
50-07-7	EPA1	1	-1		CO[C@]12[C@H]3N[C@H]3CN1C4=C([C@@H]2COC(=O)N)C(=O)C(=C(C)C4=O)N	KAZIUS, J, MCGUIRE, R AND BURSI, R. DERIVATION AND VALIDATION OF TOXICOPHORES FOR MUTAGENICITY PREDICTION. J. MED. CHEM. 48: 312-320, 2005
124-07-2	VITIC	0	-1	CAPRYLATE,SNOCTANOA	CCCCCCCC(=O)O	JUDSON, PN, COOKE, PA, DOERRER, NG, GREENE, N, HANZLIK, RP, HARDY, C, HARTMANN, A, HINCHLIFFE, D, HOLDER, J, MUELLER, L, STEGER-HARTMANN, T, ROTHFUSS, A, SMITH, M, THOMAS, K, VESSEY, JD AND ZEIGER E. TOWARDS THE CREATION OF AN INTERNATIONAL TOXICOLOGY INFORMATION CENTRE. TOXICOLOGY 213(1-2):117-28, 2005
98033-21-7	EPA1	1	-1		Cn1ccc2c1ccc3ccc4ccc(O)cc4c23	KAZIUS, J, MCGUIRE, R AND BURSI, R. DERIVATION AND VALIDATION OF TOXICOPHORES FOR MUTAGENICITY PREDICTION. J. MED. CHEM. 48: 312-320, 2005
2517-98-8	EPA1	1	-1		CC(=O)OCc1c2ccccc2c(C)c3c1ccc4ccccc34	KAZIUS, J, MCGUIRE, R AND BURSI, R. DERIVATION AND VALIDATION OF TOXICOPHORES FOR MUTAGENICITY PREDICTION. J. MED. CHEM. 48: 312-320, 2005
14703-71-0	CCRIS	0	-1		Nc1cccc(O)c1[N+](=O)[O-]	SHAHIN,MM, MUTAGENICITY EVALUATION OF NITROANILINES ANDNITROAMINOPHENOLS IN SALMONELLA TYPHIMURIUM, INT. J. COSMET. SCI. 7(6):277-289,1985
218-34-8	CCRIS	1	-1		c1cnc2c(c1)ccc3c2ccc4cccnc34	YAMADA,K HAKURA,A KATO,TA, MIZUTANI,T AND SAEKI,KI,NITROGEN-SUBSTITUTION EFFECTS ON THE MUTAGENICITY AND CYTOCHROME P450ISOFORM-SELECTIVITY OF CHRYSENE ANALOGS, MUTAT. RES. 586(1):87-95,2005
8003-03-0	EPA1	0	-1		NC1=NC(=O)N(C=C1)[C@@H]2O[C@H](COP(=O)(O)O[C@@H]3[C@@H](CO)O[C@H]([C@@H]3O)n4cnc5c(N)ncnc45)[C@@H](O)[C@H]2O	KAZIUS, J, MCGUIRE, R AND BURSI, R. DERIVATION AND VALIDATION OF TOXICOPHORES FOR MUTAGENICITY PREDICTION. J. MED. CHEM. 48: 312-320, 2005
205-99-2	VITIC	1	-1		c1ccc2c(c1)c3cccc4c5ccccc5cc2c34	JUDSON, PN, COOKE, PA, DOERRER, NG, GREENE, N, HANZLIK, RP, HARDY, C, HARTMANN, A, HINCHLIFFE, D, HOLDER, J, MUELLER, L, STEGER-HARTMANN, T, ROTHFUSS, A, SMITH, M, THOMAS, K, VESSEY, JD AND ZEIGER E. TOWARDS THE CREATION OF AN INTERNATIONAL TOXICOLOGY INFORMATION CENTRE. TOXICOLOGY 213(1-2):117-28, 2005
NOCAS_M312	EPA1	0	-1		Cc1cccc(OC[C@@H](O)CNC(C)(C)C)c1C	KAZIUS, J, MCGUIRE, R AND BURSI, R. DERIVATION AND VALIDATION OF TOXICOPHORES FOR MUTAGENICITY PREDICTION. J. MED. CHEM. 48: 312-320, 2005
113202-60-1	CCRIS	1	-1	FR-66973	CC(=O)Oc1cc(C=O)cc2N3CC4C(N4C(=O)C)C(OC(=O)C)(O3)C(COC(=O)N)c12	HIRAI,O, MIYAMAE,Y, HATTORI,Y, TAKASHIMA,M, MIYAMOTO,A, ZAIZEN,K ANDMINE,Y, MICROBIAL MUTAGENICITY AND IN VITRO CHROMOSOME ABERRATION INDUCTION BYFK973, A NEW ANTITUMOR AGENT, MUTAT. RES. 324(1-2):43-50, 1994
119239-65-5	CCRIS	0	-1		OC1C2OC2c3ccc4ncccc4c3C1O	KUMAR,S, SIKKA,HC, DUBEY,SK, CZECH,A, GEDDIE,N, WANG,CX AND LAVOIE,EJ,MUTAGENICITY AND TUMORIGENICITY OF DIHYDRODIOLS, DIOL EPOXIDES, AND OTHERDERIVATIVES OF BENZO[F]QUINOLINE AND BENZO[H]QUINOLINE, CANCER RES. 49(1):20-24,1989
100-22-1	VITIC	1	-1		CN(C)c1ccc(cc1)N(C)C	JUDSON, PN, COOKE, PA, DOERRER, NG, GREENE, N, HANZLIK, RP, HARDY, C, HARTMANN, A, HINCHLIFFE, D, HOLDER, J, MUELLER, L, STEGER-HARTMANN, T, ROTHFUSS, A, SMITH, M, THOMAS, K, VESSEY, JD AND ZEIGER E. TOWARDS THE CREATION OF AN INTERNATIONAL TOXICOLOGY INFORMATION CENTRE. TOXICOLOGY 213(1-2):117-28, 2005
68268-20-2	CCRIS	1	-1		CCCN(C(=O)CCCl)c1snc2ccccc12	ZANI,F, BELLOTTI,A AND MAZZA,P, BIOLOGICAL STUDIES ON2,1-BENZISOTHIAZOLE DERIVATIVES II. EVALUATION OF ANTIMICROBIAL AND GENOTOXICPROPERTIES OF BZ-NITRO-, 3-ETHYLACETATE-, 3-AMINO- AND 3-SUBSTITUTED AMINO2,1-BENZISOTHIAZOLES, FARMACO 49(11):713-719, 1994
4213-45-0	CCRIS	1	-1	MEPACRMUS	COc1ccc2nc3cc(Cl)ccc3c(NC(C)CCCN(CCCl)CCCl)c2c1	MCCANN,J, CHOI,E, YAMASAKI,E AND AMES,BN, DETECTION OF CARCINOGENS ASMUTAGENS IN THE SALMONELLA/MICROSOME TEST: ASSAY OF 300 CHEMICALS, PROC. NATL.ACAD. SCI. USA 72(12):5135-5139, 1975
121-66-4	EPA2	1	-1	AMNITROTH	Nc1ncc(s1)[N+](=O)[O-]	HELMA, C, CRAMER, T, KRAMER, S, AND DE RAEDT, L, DATA MINING AND MACHINE LEARNING TECHNIQUES FOR THE IDENTIFICATION OF MUTAGENICITY INDUCING SUBSTRUCTURES AND STRUCTURE ACTIVITY RELATIONSHIPS OF NONCONGENERIC COMPOUNDS. J. CHEM. INF. COMPUT. SCI. 44: 1402-1411, 2004
141511-28-6	CCRIS	1	-1		[O-][N+](=O)c1cc2CCc3cc4CCCCc4c5CCc(c1)c2c35	YU,S, HERRENO-SAENZ,D, MILLER,DW, KADLUBAR,FF AND FU,PP, MUTAGENICITYOF NITRO- POLYCYCLIC AROMATIC HYDROCARBONS WITH THE NITRO SUBSTITUENT SITUATEDAT THE LONGEST MOLECULAR AXIS, MUTAT. RES. 283(1):45-52, 1992
124-30-1	VITIC	0	-1	STEARYLAM	CCCCCCCCCCCCCCCCCCN	JUDSON, PN, COOKE, PA, DOERRER, NG, GREENE, N, HANZLIK, RP, HARDY, C, HARTMANN, A, HINCHLIFFE, D, HOLDER, J, MUELLER, L, STEGER-HARTMANN, T, ROTHFUSS, A, SMITH, M, THOMAS, K, VESSEY, JD AND ZEIGER E. TOWARDS THE CREATION OF AN INTERNATIONAL TOXICOLOGY INFORMATION CENTRE. TOXICOLOGY 213(1-2):117-28, 2005
96-67-3	VITIC	0	-1		Nc1cc(cc(c1O)S(=O)(=O)O)[N+](=O)[O-]	JUDSON, PN, COOKE, PA, DOERRER, NG, GREENE, N, HANZLIK, RP, HARDY, C, HARTMANN, A, HINCHLIFFE, D, HOLDER, J, MUELLER, L, STEGER-HARTMANN, T, ROTHFUSS, A, SMITH, M, THOMAS, K, VESSEY, JD AND ZEIGER E. TOWARDS THE CREATION OF AN INTERNATIONAL TOXICOLOGY INFORMATION CENTRE. TOXICOLOGY 213(1-2):117-28, 2005
61695-72-5	EPA3	1	-1		C1O[C@@H]1c2c3ccccc3cc4c2ccc5ccccc45	FENG, J, LURATI, L, OUYANG, H, ROBINSON, T, WANG, Y, YUAN, S AND YOUNG, S. PREDICTIVE TOXICOLOGY: BENCHMARKING MOLECULAR DESCRIPTORS AND STATISTICAL METHODS. J. CHEM. INF. COMPUT. SCI. 43: 1463-1470, 2003
60-82-2	EPA1	0	-1	PHLORETIN	Oc1ccc(CCC(=O)c2c(O)cc(O)cc2O)cc1	KAZIUS, J, MCGUIRE, R AND BURSI, R. DERIVATION AND VALIDATION OF TOXICOPHORES FOR MUTAGENICITY PREDICTION. J. MED. CHEM. 48: 312-320, 2005
111-71-7	VITIC	0	-1	ENANTALDE	CCCCCCC=O	JUDSON, PN, COOKE, PA, DOERRER, NG, GREENE, N, HANZLIK, RP, HARDY, C, HARTMANN, A, HINCHLIFFE, D, HOLDER, J, MUELLER, L, STEGER-HARTMANN, T, ROTHFUSS, A, SMITH, M, THOMAS, K, VESSEY, JD AND ZEIGER E. TOWARDS THE CREATION OF AN INTERNATIONAL TOXICOLOGY INFORMATION CENTRE. TOXICOLOGY 213(1-2):117-28, 2005
NOCAS_M6	EPA1	1	-1		COc1cc(cc(OC)c1O)[C@H]2[C@H]3[C@H](COC3=O)[C@H](O[C@@H]4O[C@@H]5CO[C@H](O[C@H]5[C@H](O)[C@@H]4O)c6cccs6)c7cc8OCOc8cc27	KAZIUS, J, MCGUIRE, R AND BURSI, R. DERIVATION AND VALIDATION OF TOXICOPHORES FOR MUTAGENICITY PREDICTION. J. MED. CHEM. 48: 312-320, 2005
75-62-7	EPA1	1	-1		ClC(Cl)(Cl)Br	KAZIUS, J, MCGUIRE, R AND BURSI, R. DERIVATION AND VALIDATION OF TOXICOPHORES FOR MUTAGENICITY PREDICTION. J. MED. CHEM. 48: 312-320, 2005
NOCAS_M508	EPA1	0	-1		CC[C@@H]1NC(=O)c2cc(c(Cl)cc2N1)S(=O)(=O)N	KAZIUS, J, MCGUIRE, R AND BURSI, R. DERIVATION AND VALIDATION OF TOXICOPHORES FOR MUTAGENICITY PREDICTION. J. MED. CHEM. 48: 312-320, 2005
61875-33-0	VITIC	1	-1		Cc1cccc2nc(O)c(O)nc12	JUDSON, PN, COOKE, PA, DOERRER, NG, GREENE, N, HANZLIK, RP, HARDY, C, HARTMANN, A, HINCHLIFFE, D, HOLDER, J, MUELLER, L, STEGER-HARTMANN, T, ROTHFUSS, A, SMITH, M, THOMAS, K, VESSEY, JD AND ZEIGER E. TOWARDS THE CREATION OF AN INTERNATIONAL TOXICOLOGY INFORMATION CENTRE. TOXICOLOGY 213(1-2):117-28, 2005
2876-24-6	CCRIS	1	-1		[O-][N+](=O)c1cccc2nc3ccccc3nc12	WATANABE,T, HANASAKI,Y, HIRAYAMA,T AND FUKUI,S, MUTAGENICITY OF NITRO-AND AMINO-SUBSTITUTED PHENAZINES IN SALMONELLA TYPHIMURIUM, MUTAT. RES.225(3):75-82, 1989
102873-32-5	CCRIS	1	-1		[O-][N+](=O)c1cccc(c1)c2ccc(cc2[N+](=O)[O-])[N+](=O)[O-]	HIRAYAMA,T, IGUCHI,K
98736-50-6	CCRIS	1	-1		CN(Cc1ccc(Br)cc1)N=O	SINGER,GM, ANDREWS,AW AND GUO,SM, QUANTITATIVE STRUCTURE-ACTIVITYRELATIONSHIP OF THE MUTAGENICITY OF SUBSTITUTED N-NITROSO-N-BENZYLMETHYLAMINES:POSSIBLE IMPLICATIONS FOR CARCINOGENICITY, J. MED. CHEM. 29(1):40-44,1986
630125-99-4	VITIC	1	-1		CNc1cc(Oc2ccc(N)cc2)ncn1	JUDSON, PN, COOKE, PA, DOERRER, NG, GREENE, N, HANZLIK, RP, HARDY, C, HARTMANN, A, HINCHLIFFE, D, HOLDER, J, MUELLER, L, STEGER-HARTMANN, T, ROTHFUSS, A, SMITH, M, THOMAS, K, VESSEY, JD AND ZEIGER E. TOWARDS THE CREATION OF AN INTERNATIONAL TOXICOLOGY INFORMATION CENTRE. TOXICOLOGY 213(1-2):117-28, 2005
613-35-4	EPA1	1	-1		CC(=O)Nc1ccc(cc1)c2ccc(NC(=O)C)cc2	KAZIUS, J, MCGUIRE, R AND BURSI, R. DERIVATION AND VALIDATION OF TOXICOPHORES FOR MUTAGENICITY PREDICTION. J. MED. CHEM. 48: 312-320, 2005
6312-87-4	EPA1	1	-1		CC(=O)Nc1ccc(Oc2ccccc2)cc1	KAZIUS, J, MCGUIRE, R AND BURSI, R. DERIVATION AND VALIDATION OF TOXICOPHORES FOR MUTAGENICITY PREDICTION. J. MED. CHEM. 48: 312-320, 2005
3244-54-0	CCRIS	1	-1		[O-][N+](=O)c1ccc2[nH]c3ccc(cc3c2c1)[N+](=O)[O-]	HOLLOWAY,TC AND BALL,LM, SYNTHESIS AND MUTAGENICITY OF A SERIES OFNITRATED CARBAZOLES AND HYDROXYCARBAZOLES, MUTAGENESIS 8(4):321-327,1993
1447-88-7	EPA1	0	-1	HISPIDULI	COc1c(O)cc2OC(=CC(=O)c2c1O)c3ccc(O)cc3	KAZIUS, J, MCGUIRE, R AND BURSI, R. DERIVATION AND VALIDATION OF TOXICOPHORES FOR MUTAGENICITY PREDICTION. J. MED. CHEM. 48: 312-320, 2005
172374-60-6	CCRIS	1	-1		CC(=O)Nc1ccc(Oc2ccc(cc2)N(OC(=O)C)C(=O)C)cc1	GUPTA,RL, KAUR,IP AND JUNEJA,TR, GENOTOXICITY OF POTENTIAL METABOLITESOF NITROSCANATE- AN ANTISCHISTOSOMAL DRUG, MUTAT. RES. 335(3):235-243,1995
57-10-3	CCRIS	0	-1	DICARBIDP,DP-1031,MGPALMITA,PALMITATE	CCCCCCCCCCCCCCCC(=O)O	JAPAN CHEMICAL INDUSTRY ECOLOGY- TOXICOLOGY AND INFORMATION CENTER,JAPAN, MUTAGENICITY TEST DATA OF EXISTING CHEMICAL SUBSTANCES BASED ON THETOXICITY INVESTIGATION OF THE INDUSTRIAL SAFETY AND HEALTH LAW, (SUPPL. 2),2000
18699-02-0	EPA1	0	-1	MS-932	CC(=O)Nc1ccc(CC(=O)O)cc1	KAZIUS, J, MCGUIRE, R AND BURSI, R. DERIVATION AND VALIDATION OF TOXICOPHORES FOR MUTAGENICITY PREDICTION. J. MED. CHEM. 48: 312-320, 2005
90-05-1	VITIC	0	-1	GUAIACOL,GUAIACMET	COc1ccccc1O	JUDSON, PN, COOKE, PA, DOERRER, NG, GREENE, N, HANZLIK, RP, HARDY, C, HARTMANN, A, HINCHLIFFE, D, HOLDER, J, MUELLER, L, STEGER-HARTMANN, T, ROTHFUSS, A, SMITH, M, THOMAS, K, VESSEY, JD AND ZEIGER E. TOWARDS THE CREATION OF AN INTERNATIONAL TOXICOLOGY INFORMATION CENTRE. TOXICOLOGY 213(1-2):117-28, 2005
160543-23-7	CCRIS	0	-1		Cc1ccc2c(C)c3C(O)C(O)c4ccccc4c3nc2c1	YE,Y, SCHARPING,CE AND HOLDER,GM, THE HEPATIC METABOLISM OF TWOCARCINOGENIC DIMETHYLBENZ[C]ACRIDINES IN CONTROL AND INDUCED RATS: THEDISTRIBUTION AND THE MUTAGENICITY OF METABOLITES, CARCINOGENESIS 16(4):787-793,1995
113698-18-3	EPA1	1	-1		COC1=CC(=O)c2c(nc(C)c3c4CCCCc4[nH]c23)C1=O	KAZIUS, J, MCGUIRE, R AND BURSI, R. DERIVATION AND VALIDATION OF TOXICOPHORES FOR MUTAGENICITY PREDICTION. J. MED. CHEM. 48: 312-320, 2005
106-02-5	CCRIS	0	-1		O=C1CCCCCCCCCCCCCCO1	JAPAN CHEMICAL INDUSTRY ECOLOGY- TOXICOLOGY AND INFORMATION CENTER,JAPAN, MUTAGENICITY TEST DATA OF EXISTING CHEMICAL SUBSTANCES BASED ON THETOXICITY INVESTIGATION OF THE INDUSTRIAL SAFETY AND HEALTH LAW, (SUPPL. 2),2000
14901-08-7	EPA3	0	-1		C[N+](=NC[C@H]1O[C@@H](CO)[C@H](O)[C@@H](O)[C@@H]1O)[O-]	FENG, J, LURATI, L, OUYANG, H, ROBINSON, T, WANG, Y, YUAN, S AND YOUNG, S. PREDICTIVE TOXICOLOGY: BENCHMARKING MOLECULAR DESCRIPTORS AND STATISTICAL METHODS. J. CHEM. INF. COMPUT. SCI. 43: 1463-1470, 2003
107-05-1	VITIC	1	-1	DR9604626	ClCC=C	JUDSON, PN, COOKE, PA, DOERRER, NG, GREENE, N, HANZLIK, RP, HARDY, C, HARTMANN, A, HINCHLIFFE, D, HOLDER, J, MUELLER, L, STEGER-HARTMANN, T, ROTHFUSS, A, SMITH, M, THOMAS, K, VESSEY, JD AND ZEIGER E. TOWARDS THE CREATION OF AN INTERNATIONAL TOXICOLOGY INFORMATION CENTRE. TOXICOLOGY 213(1-2):117-28, 2005
94840-66-1	CCRIS	0	-1		NC(CSC(F)(F)C(F)F)C(=O)O	GREEN,T AND ODUM,J, STRUCTURE/ACTIVITY STUDIES OF THE NEPHROTOXIC ANDMUTAGENIC ACTION OF CYSTEINE CONJUGATES OF CHLORO AND FLUOROALKENES, CHEM. BIOL.INTERACT. 54(1):15-31, 1985
106686-63-9	CCRIS	1	-1		COc1cccc(\C=C\C)c1OC	RAMOS-OCAMPO,VE AND HSIA,MTS, MUTAGENICITY AND DNA-DAMAGING ACTIVITYOF CALAMUS OIL, ASARONE ISOMERS, AND DIMETHOXYPROPENYLBENZENE ANALOGUES,PHILLIP. ENTOMOL. 7(3):275-291, 1988
100-25-4	CCRIS	1	-1		[O-][N+](=O)c1ccc(cc1)[N+](=O)[O-]	KAWAI,A, GOTO,S, MATSUMOTO,Y AND MATSUSHITA,H, MUTAGENICITY OFALIPHATIC AND AROMATIC NITRO COMPOUNDS, SANGYO IGAKU 29(1):34-55,1987
476-46-0	EPA3	1	-1		Cc1cc(O)c2C(=O)c3c(O)cc(O)cc3C(=O)c2c1O	FENG, J, LURATI, L, OUYANG, H, ROBINSON, T, WANG, Y, YUAN, S AND YOUNG, S. PREDICTIVE TOXICOLOGY: BENCHMARKING MOLECULAR DESCRIPTORS AND STATISTICAL METHODS. J. CHEM. INF. COMPUT. SCI. 43: 1463-1470, 2003
55-21-0	VITIC	0	-1	BENZAMIDE	NC(=O)c1ccccc1	JUDSON, PN, COOKE, PA, DOERRER, NG, GREENE, N, HANZLIK, RP, HARDY, C, HARTMANN, A, HINCHLIFFE, D, HOLDER, J, MUELLER, L, STEGER-HARTMANN, T, ROTHFUSS, A, SMITH, M, THOMAS, K, VESSEY, JD AND ZEIGER E. TOWARDS THE CREATION OF AN INTERNATIONAL TOXICOLOGY INFORMATION CENTRE. TOXICOLOGY 213(1-2):117-28, 2005
102-82-9	VITIC	0	-1	TRIBUTAMI	CCCCN(CCCC)CCCC	JUDSON, PN, COOKE, PA, DOERRER, NG, GREENE, N, HANZLIK, RP, HARDY, C, HARTMANN, A, HINCHLIFFE, D, HOLDER, J, MUELLER, L, STEGER-HARTMANN, T, ROTHFUSS, A, SMITH, M, THOMAS, K, VESSEY, JD AND ZEIGER E. TOWARDS THE CREATION OF AN INTERNATIONAL TOXICOLOGY INFORMATION CENTRE. TOXICOLOGY 213(1-2):117-28, 2005
63019-39-6	EPA1	1	-1		Oc1ccc2ccc3c4ccccc4ccc3c2c1	KAZIUS, J, MCGUIRE, R AND BURSI, R. DERIVATION AND VALIDATION OF TOXICOPHORES FOR MUTAGENICITY PREDICTION. J. MED. CHEM. 48: 312-320, 2005
207-09-0	CCRIS	0	-1		c1ccc2nc3c(cc2c1)c4cccc5cccc3c45	RAY,JK AND KAR,GK, ASSESSMENT OF THE MUTAGENIC ACTIVITY OF SOMEACENAPHTHO(1,2-B)QUINOLINES, CANCER LETT. 71(1-3):1-3, 1993
103942-97-8	EPA1	1	-1		CN(C)CCNC(=O)c1cccc2nc3ccccc3nc12	KAZIUS, J, MCGUIRE, R AND BURSI, R. DERIVATION AND VALIDATION OF TOXICOPHORES FOR MUTAGENICITY PREDICTION. J. MED. CHEM. 48: 312-320, 2005
8001-35-2	EPA3	1	-1		ClC[C@]1(C(Cl)Cl)[C@@H]2CC(Cl)(Cl)[C@@]1(CCl)[C@H](Cl)[C@@H]2Cl	FENG, J, LURATI, L, OUYANG, H, ROBINSON, T, WANG, Y, YUAN, S AND YOUNG, S. PREDICTIVE TOXICOLOGY: BENCHMARKING MOLECULAR DESCRIPTORS AND STATISTICAL METHODS. J. CHEM. INF. COMPUT. SCI. 43: 1463-1470, 2003
51276-85-8	CCRIS	1	-1		Nc1nc2cc(O)ccc2[nH]1	SMITH,C, PAYNE,V, DOOLITTLE,DJ, DEBNATH,AK, LAWLOR,T AND HANSCH,C,MUTAGENIC ACTIVITY OF A SERIES OF SYNTHETIC AND NATURALLY OCCURRING HETEROCYCLICAMINES IN SALMONELLA, MUTAT. RES. 279(1):61-73, 1992
645-62-5	EPA3	0	-1		CCC\C=C(\CC)/C=O	FENG, J, LURATI, L, OUYANG, H, ROBINSON, T, WANG, Y, YUAN, S AND YOUNG, S. PREDICTIVE TOXICOLOGY: BENCHMARKING MOLECULAR DESCRIPTORS AND STATISTICAL METHODS. J. CHEM. INF. COMPUT. SCI. 43: 1463-1470, 2003
141-86-6	EPA1	1	-1	DIAMPYR26	Nc1cccc(N)n1	KAZIUS, J, MCGUIRE, R AND BURSI, R. DERIVATION AND VALIDATION OF TOXICOPHORES FOR MUTAGENICITY PREDICTION. J. MED. CHEM. 48: 312-320, 2005
992-59-6	EPA3	0	-1		Cc1cc(ccc1N=Nc2cc(c3ccccc3c2N)S(=O)(=O)O)c4ccc(N=Nc5cc(c6ccccc6c5N)S(=O)(=O)O)c(C)c4	FENG, J, LURATI, L, OUYANG, H, ROBINSON, T, WANG, Y, YUAN, S AND YOUNG, S. PREDICTIVE TOXICOLOGY: BENCHMARKING MOLECULAR DESCRIPTORS AND STATISTICAL METHODS. J. CHEM. INF. COMPUT. SCI. 43: 1463-1470, 2003
1820-59-3	CCRIS	1	-1		[O-][N+](=O)c1ccc(c2ccc(cc2[N+](=O)[O-])[N+](=O)[O-])c(c1)[N+](=O)[O-]	HIRAYAMA,T, IGUCHI,K
24085-08-3	EPA1	1	-1		CC(C)(C)N(CC(=O)c1ccc(O)c(CO)c1)Cc2ccccc2	KAZIUS, J, MCGUIRE, R AND BURSI, R. DERIVATION AND VALIDATION OF TOXICOPHORES FOR MUTAGENICITY PREDICTION. J. MED. CHEM. 48: 312-320, 2005
1679-41-0	CCRIS	1	-1		C\C(=C/C=O)\Cl	EDER,E, WEINFURTNER,E AND EDER MMG, GENOTOXICITY OF HALOGENATEDPROPENALS, ENVIRONMENTALLY RELEVANT OXYGEN CONTAINING SHORT CHAIN HALOCARBONS,ORGANOHALOGEN COMPD. 21(DIOXIN '94):239-242, 1994
36133-88-7	EPA2	1	-1		CC(=O)NCc1onc(n1)c2oc(cc2)[N+](=O)[O-]	HELMA, C, CRAMER, T, KRAMER, S, AND DE RAEDT, L, DATA MINING AND MACHINE LEARNING TECHNIQUES FOR THE IDENTIFICATION OF MUTAGENICITY INDUCING SUBSTRUCTURES AND STRUCTURE ACTIVITY RELATIONSHIPS OF NONCONGENERIC COMPOUNDS. J. CHEM. INF. COMPUT. SCI. 44: 1402-1411, 2004
150445-96-8	CCRIS	1	-1		[O-][N+](=O)c1ccc2c(c1)nc(\C=N\OCc3ccccc3[N+](=O)[O-])n2Cc4ccccc4	HRELIA,P, MOROTTI,M, VIGAGNI,F, BURNELLI,S, GARUTI,L, SABATINO,P ANDCANTELLI-FORTI,G, SYNTHESIS OF A SERIES OF 5-NITRO-(BENZIMIDAZOLES AND INDOLES)AS NOVEL ANTIMYCOTICS AND EVALUATION AS GENOTOXINS IN THE AMES TEST, MUTAGENESIS8(3):183-188, 1993
97919-22-7	EPA1	0	-1	CHLSULFAQ	Nc1ccc(cc1)S(=O)(=O)Nc2cnc3c(Cl)cccc3n2	KAZIUS, J, MCGUIRE, R AND BURSI, R. DERIVATION AND VALIDATION OF TOXICOPHORES FOR MUTAGENICITY PREDICTION. J. MED. CHEM. 48: 312-320, 2005
2942-42-9	CCRIS	1	-1	NO2INDAZ7	[O-][N+](=O)c1cccc2c[nH]nc12	VANCE,WA, OKAMOTO,HS AND WANG,YY, STRUCTURE-ACTIVITY RELATIONSHIPS OFNITRO AND METHYL-NITRO DERIVATIVES OF INDOLINE, INDOLE, INDAZOLE ANDBENZIMIDAZOLE IN SALMONELLA TYPHIMURIUM, MUTAT. RES. 173(3):169-176,1986
36167-69-8	EPA1	1	-1		COc1ccc2nc3cc(Cl)ccc3c(NCCCNCCCl)c2n1	KAZIUS, J, MCGUIRE, R AND BURSI, R. DERIVATION AND VALIDATION OF TOXICOPHORES FOR MUTAGENICITY PREDICTION. J. MED. CHEM. 48: 312-320, 2005
122365-35-9	CCRIS	1	-1		Nc1c2ncn(C(c3ccccc3)c4ccccc4)c2nc[n+]1[O-]	GORROD,JW, IOANNIDES,C, LAM,SP AND NEVILLE,S, MUTAGENICITY TESTING OF9-N-SUBSTITUTED ADENINES AND THEIR N-OXIDATION PRODUCTS, ENVIRON. HEALTHPERSPECT. 101(SUPPL. 3):21-26, 1993
110-58-7	VITIC	0	-1		CCCCCN	JUDSON, PN, COOKE, PA, DOERRER, NG, GREENE, N, HANZLIK, RP, HARDY, C, HARTMANN, A, HINCHLIFFE, D, HOLDER, J, MUELLER, L, STEGER-HARTMANN, T, ROTHFUSS, A, SMITH, M, THOMAS, K, VESSEY, JD AND ZEIGER E. TOWARDS THE CREATION OF AN INTERNATIONAL TOXICOLOGY INFORMATION CENTRE. TOXICOLOGY 213(1-2):117-28, 2005
17369-59-4	VITIC	1	-1		CC\C=C\1/OC(=O)c2ccccc12	JUDSON, PN, COOKE, PA, DOERRER, NG, GREENE, N, HANZLIK, RP, HARDY, C, HARTMANN, A, HINCHLIFFE, D, HOLDER, J, MUELLER, L, STEGER-HARTMANN, T, ROTHFUSS, A, SMITH, M, THOMAS, K, VESSEY, JD AND ZEIGER E. TOWARDS THE CREATION OF AN INTERNATIONAL TOXICOLOGY INFORMATION CENTRE. TOXICOLOGY 213(1-2):117-28, 2005
107027-31-6	CCRIS	1	-1		CN(C)CCNC(=O)c1cccc2ncc(nc12)c3ccccc3	DENNY,WA, TURNER,PM, ATWELL,GJ, REWCASTLE,GW AND FERGUSON,LR,STRUCTURE- ACTIVITY RELATIONSHIPS FOR THE MUTAGENIC ACTIVITY OF TRICYCLICINTERCALATING AGENTS IN SALMONELLA TYPHIMURIUM, MUTAT. RES. 232(2):233-241,1990
51264-14-3	EPA1	1	-1	AMSACRINE	COc1cc(NS(=O)(=O)C)ccc1Nc2c3ccccc3nc4ccccc24	KAZIUS, J, MCGUIRE, R AND BURSI, R. DERIVATION AND VALIDATION OF TOXICOPHORES FOR MUTAGENICITY PREDICTION. J. MED. CHEM. 48: 312-320, 2005
68931-03-3	CCRIS	0	-1	CARBISOCA	CCCCCCCOc1ccccc1NC(=O)OC(C)CN(CC)CC	SIEKEL,P, A GENOTOXICOLOGICAL STUDY OF THE NEW LOCAL ANESTHETICCARBAMATE DERIVATIVES CARBISOCAINE, HEPTACAINE AND PENTACAINE, J. APPL. TOXICOL.10(4):239-243, 1990
932-97-8	CCRIS	1	-1		O=C1C=CC(=N#N)C=C1	KIKUGAWA,K AND KATO,T, FORMATION OF A MUTAGENIC DIAZOQUINONE BYINTERACTION OF PHENOL WITH NITRITE, FOOD CHEM. TOXICOL. 26(3):209-214,1988
3113-71-1	VITIC	1	-1		Cc1cc(ccc1[N+](=O)[O-])C(=O)O	JUDSON, PN, COOKE, PA, DOERRER, NG, GREENE, N, HANZLIK, RP, HARDY, C, HARTMANN, A, HINCHLIFFE, D, HOLDER, J, MUELLER, L, STEGER-HARTMANN, T, ROTHFUSS, A, SMITH, M, THOMAS, K, VESSEY, JD AND ZEIGER E. TOWARDS THE CREATION OF AN INTERNATIONAL TOXICOLOGY INFORMATION CENTRE. TOXICOLOGY 213(1-2):117-28, 2005
NOCAS_M150	EPA1	1	-1		C=CCOC[C@H]1CO1	KAZIUS, J, MCGUIRE, R AND BURSI, R. DERIVATION AND VALIDATION OF TOXICOPHORES FOR MUTAGENICITY PREDICTION. J. MED. CHEM. 48: 312-320, 2005
NOCAS_M40	EPA1	1	-1		CC[C@@H](C)OC(=O)\C=C\c1oc(cc1)[N+](=O)[O-]	KAZIUS, J, MCGUIRE, R AND BURSI, R. DERIVATION AND VALIDATION OF TOXICOPHORES FOR MUTAGENICITY PREDICTION. J. MED. CHEM. 48: 312-320, 2005
76024-59-4	CCRIS	1	-1		OC1C(O)c2ccc3ccc4ccccc4c3c2C5OC15	GLATT,H, PIEE,A, PAULY,K, STEINBRECHER,T, SCHRODE,R, OESCH,F ANDSEIDEL,A, FJORD- AND BAY-REGION DIOL-EPOXIDES INVESTIGATED FOR STABILITY, SOSINDUCTION IN ESCHERICHIA COLI, AND MUTAGENICITY IN SALMONELLA TYPHIMURIUM ANDMAMMALIAN CELLS,CANCER RES. 51(6):1659-1667, 1991
2516-93-0	EPA1	0	-1		CCCCOCC(=O)O	KAZIUS, J, MCGUIRE, R AND BURSI, R. DERIVATION AND VALIDATION OF TOXICOPHORES FOR MUTAGENICITY PREDICTION. J. MED. CHEM. 48: 312-320, 2005
56602-33-6	EPA1	0	-1		CN(C)[P+](On1nnc2ccccc12)(N(C)C)N(C)C	KAZIUS, J, MCGUIRE, R AND BURSI, R. DERIVATION AND VALIDATION OF TOXICOPHORES FOR MUTAGENICITY PREDICTION. J. MED. CHEM. 48: 312-320, 2005
118326-95-7	CCRIS	1	-1		COc1ccc2C=CC3CCCCC3c2c1	CROTTI,P, DI BUSSOLO,V, BENETTI,D, LONGO,V AND GERVASI,PG,MUTAGENICITY OF HEXAHYDROPHENANTHRENES AND THEIR OXIRANE DERIVATIVES, J.ENVIRON. PATHOL., TOXICOL. ONCOL. 13(4):221-226, 1994
95-47-6	VITIC	0	-1		Cc1ccccc1C	JUDSON, PN, COOKE, PA, DOERRER, NG, GREENE, N, HANZLIK, RP, HARDY, C, HARTMANN, A, HINCHLIFFE, D, HOLDER, J, MUELLER, L, STEGER-HARTMANN, T, ROTHFUSS, A, SMITH, M, THOMAS, K, VESSEY, JD AND ZEIGER E. TOWARDS THE CREATION OF AN INTERNATIONAL TOXICOLOGY INFORMATION CENTRE. TOXICOLOGY 213(1-2):117-28, 2005
50264-69-2	EPA1	0	-1	LONIDAMIN	OC(=O)c1nn(Cc2ccc(Cl)cc2Cl)c3ccccc13	KAZIUS, J, MCGUIRE, R AND BURSI, R. DERIVATION AND VALIDATION OF TOXICOPHORES FOR MUTAGENICITY PREDICTION. J. MED. CHEM. 48: 312-320, 2005
118-82-1	EPA1	0	-1		CC(C)(C)c1cc(Cc2cc(c(O)c(c2)C(C)(C)C)C(C)(C)C)cc(c1O)C(C)(C)C	KAZIUS, J, MCGUIRE, R AND BURSI, R. DERIVATION AND VALIDATION OF TOXICOPHORES FOR MUTAGENICITY PREDICTION. J. MED. CHEM. 48: 312-320, 2005
814-78-8	EPA1	0	-1		CC(=C)C(=O)C	KAZIUS, J, MCGUIRE, R AND BURSI, R. DERIVATION AND VALIDATION OF TOXICOPHORES FOR MUTAGENICITY PREDICTION. J. MED. CHEM. 48: 312-320, 2005
NOCAS_M269	EPA1	1	-1		CCOc1ccc(NC(=O)C[C@@H](C)O)cc1	KAZIUS, J, MCGUIRE, R AND BURSI, R. DERIVATION AND VALIDATION OF TOXICOPHORES FOR MUTAGENICITY PREDICTION. J. MED. CHEM. 48: 312-320, 2005
64894-89-9	CCRIS	1	-1		OC(=O)c1ccc(Nc2c3ccccc3nc4cc(ccc24)N=N#N)cc1	IWAMOTO,Y, FERGUSON,LR, POGAI,HB, UZUHASHI,T, KURITA,A, YANGIHARA,YAND DENNY, WA, MUTAGENIC ACTIVITIES OF AZIDO ANALOGS OF AMSACRINE AND OTHER9-ANILINOACRIDINES IN SALMONELLA TYPHIMURIUM AND THEIR ENHANCEMENT BYPHOTOIRRADIATION, MUTAT. RES. 280(4):233-244, 1992
5634-39-9	EPA3	1	-1		OC[C@@H]1CO[C@@H](CCI)O1	FENG, J, LURATI, L, OUYANG, H, ROBINSON, T, WANG, Y, YUAN, S AND YOUNG, S. PREDICTIVE TOXICOLOGY: BENCHMARKING MOLECULAR DESCRIPTORS AND STATISTICAL METHODS. J. CHEM. INF. COMPUT. SCI. 43: 1463-1470, 2003
146795-34-8	CCRIS	1	-1		[O-][N+](=O)c1cc(cs1)C(=O)Nc2ccccc2	HRELIA,P, VIGAGNI,F, MOROTTI,M, FORTI,GC, BARBIERI,CL, SPINELLI,D ANDLAMARTINA,L, MECHANISM OF GENOTOXICITY AND ELECTRON DENSITY DISTRIBUTION BY NMROF 5-NITRO-3-THIOPHENECARBOXAMIDES, A NOVEL GROUP OF DIRECT-ACTING MUTAGENS INSALMONELLA TYPHIMURIUM, CHEM.-BIOL. INTERACT. 86(3):229-254, 1993
659-70-1	EPA1	0	-1	ISOMYISOV	CC(C)CCOC(=O)CC(C)C	KAZIUS, J, MCGUIRE, R AND BURSI, R. DERIVATION AND VALIDATION OF TOXICOPHORES FOR MUTAGENICITY PREDICTION. J. MED. CHEM. 48: 312-320, 2005
1822-51-1	EPA1	0	-1		ClCc1ccncc1	KAZIUS, J, MCGUIRE, R AND BURSI, R. DERIVATION AND VALIDATION OF TOXICOPHORES FOR MUTAGENICITY PREDICTION. J. MED. CHEM. 48: 312-320, 2005
477-83-8	CCRIS	1	-1	DAMNACAOL	COc1c(CO)c(O)cc2C(=O)c3ccccc3C(=O)c12	KAWASAKI,Y, GODA,Y AND YOSHIHIRA,K, THE MUTAGENIC CONSTITUENTS OFRUBIA TINCTORUM, CHEM. PHARM. BULL. 40(6):1504-1509, 1992
4606-98-8	CCRIS	0	-1		Cc1ccc(COS(=O)(=O)c2ccc(C)cc2)cc1	BALL,JC, FOXALL-VANAKEN,S AND JENSEN,TE, MUTAGENICITY STUDIES OFP-SUBSTITUTED BENZYL DERIVATIVES IN THE AMES SALMONELLA PLATE-INCORPORATIONASSAY, MUTAT. RES. 138(2-3):145-151, 1984
93-76-5	VITIC	0	-1	245-T	OC(=O)COc1cc(Cl)c(Cl)cc1Cl	JUDSON, PN, COOKE, PA, DOERRER, NG, GREENE, N, HANZLIK, RP, HARDY, C, HARTMANN, A, HINCHLIFFE, D, HOLDER, J, MUELLER, L, STEGER-HARTMANN, T, ROTHFUSS, A, SMITH, M, THOMAS, K, VESSEY, JD AND ZEIGER E. TOWARDS THE CREATION OF AN INTERNATIONAL TOXICOLOGY INFORMATION CENTRE. TOXICOLOGY 213(1-2):117-28, 2005
76-06-2	EPA2	1	-1		[O-][N+](=O)C(Cl)(Cl)Cl	HELMA, C, CRAMER, T, KRAMER, S, AND DE RAEDT, L, DATA MINING AND MACHINE LEARNING TECHNIQUES FOR THE IDENTIFICATION OF MUTAGENICITY INDUCING SUBSTRUCTURES AND STRUCTURE ACTIVITY RELATIONSHIPS OF NONCONGENERIC COMPOUNDS. J. CHEM. INF. COMPUT. SCI. 44: 1402-1411, 2004
118354-49-7	CCRIS	0	-1		Brc1ccc2C3CCCCC3C4OC4c2c1	CROTTI,P, DI BUSSOLO,V, BENETTI,D, LONGO,V AND GERVASI,PG,MUTAGENICITY OF HEXAHYDROPHENANTHRENES AND THEIR OXIRANE DERIVATIVES, J.ENVIRON. PATHOL., TOXICOL. ONCOL. 13(4):221-226, 1994
81760-45-4	CCRIS	0	-1		CCCCCCCCCCCCCCCC(=O)OCC1(O)CC23CCC4c5ccoc5C=CC4(C)C2CCC1C3	PEZZUTO,JM, NANAYAKKARA,NPD, COMPADRE,CM, SWANSON,SM, KINGHORN,AD,GUENTHNER,TM, SPARNINS,VL AND LAM,LKT, CHARACTERIZATION OF BACTERIALMUTAGENICITY MEDIATED BY 13-HYDROXY-ENT-KAURENOIC ACID (STEVIOL) AND SEVERALSTRUCTURALLY-RELATED DERIVATIVES AND EVALUATION OF POTENTIAL TO INDUCEGLUTATHIONE S-TRANSFERASE IN MICE, MUTAT. RES. 169(3):93-103, 1986
698-63-5	EPA1	1	-1	NITROFUR5	[O-][N+](=O)c1oc(C=O)cc1	KAZIUS, J, MCGUIRE, R AND BURSI, R. DERIVATION AND VALIDATION OF TOXICOPHORES FOR MUTAGENICITY PREDICTION. J. MED. CHEM. 48: 312-320, 2005
619-25-0	CCRIS	0	-1		OCc1cccc(c1)[N+](=O)[O-]	JUNEJA,TR, BALA,A, KUMAR,P AND GUPTA,RL, MUTAGENICITY OF NITROBENZYLDERIVATIVES: POTENTIAL BIOREDUCTIVE ANTICANCER AGENTS, MUTAT. RES.348(3):137-145, 1995
95-65-8	VITIC	0	-1		Cc1ccc(O)cc1C	JUDSON, PN, COOKE, PA, DOERRER, NG, GREENE, N, HANZLIK, RP, HARDY, C, HARTMANN, A, HINCHLIFFE, D, HOLDER, J, MUELLER, L, STEGER-HARTMANN, T, ROTHFUSS, A, SMITH, M, THOMAS, K, VESSEY, JD AND ZEIGER E. TOWARDS THE CREATION OF AN INTERNATIONAL TOXICOLOGY INFORMATION CENTRE. TOXICOLOGY 213(1-2):117-28, 2005
143347-57-3	CCRIS	1	-1		CC12CCC=C(C=O)C1(C2)C=O	GUSTAFSSON,J AND STERNER,O, SYNTHESIS OF ANALOGS OF THE MUTAGENICSESQUITERPENES ISOVELLERAL AND MERULIDIAL VIA STEREOSELECTIVE CYCLOPROPANATIONOF CYCLOHEXENECARBALDEHYDES, TETRAHEDRON 51(13):3865-3872, 1995
123-09-1	EPA1	0	-1		CSc1ccc(Cl)cc1	KAZIUS, J, MCGUIRE, R AND BURSI, R. DERIVATION AND VALIDATION OF TOXICOPHORES FOR MUTAGENICITY PREDICTION. J. MED. CHEM. 48: 312-320, 2005
10517-47-2	EPA1	1	-1	HOPHENETI	CC(=O)c1ccc(NO)cc1	KAZIUS, J, MCGUIRE, R AND BURSI, R. DERIVATION AND VALIDATION OF TOXICOPHORES FOR MUTAGENICITY PREDICTION. J. MED. CHEM. 48: 312-320, 2005
149-91-7	VITIC	0	-1	BISUBGALL,GALLATEAL,GALLATE	OC(=O)c1cc(O)c(O)c(O)c1	JUDSON, PN, COOKE, PA, DOERRER, NG, GREENE, N, HANZLIK, RP, HARDY, C, HARTMANN, A, HINCHLIFFE, D, HOLDER, J, MUELLER, L, STEGER-HARTMANN, T, ROTHFUSS, A, SMITH, M, THOMAS, K, VESSEY, JD AND ZEIGER E. TOWARDS THE CREATION OF AN INTERNATIONAL TOXICOLOGY INFORMATION CENTRE. TOXICOLOGY 213(1-2):117-28, 2005
91540-30-6	CCRIS	1	-1		C=CCN1C2C1c3ccccc3c4ccccc24	GLATT,H, SHTELZER,S, SHERADSKY,T, BLUM,J AND OESCH,F, MUTAGENICITY OFN-SUBSTITUTED PHENANTHRENE 9,10-IMINES IN SALMONELLA TYPHIMURIUM AND CHINESEHAMSTER V-79 CELLS,ENVIRON. MUTAGEN. 8(6):829-837, 1986
16110-14-8	EPA3	1	-1		Cc1c2ccc3ccccc3c2cc4ccc(O)c(O)c14	FENG, J, LURATI, L, OUYANG, H, ROBINSON, T, WANG, Y, YUAN, S AND YOUNG, S. PREDICTIVE TOXICOLOGY: BENCHMARKING MOLECULAR DESCRIPTORS AND STATISTICAL METHODS. J. CHEM. INF. COMPUT. SCI. 43: 1463-1470, 2003
134998-71-3	CCRIS	0	-1		CCC(CCC(C)O)COC(=O)CCCCC(=O)O	DIRVEN,HAAM, THEUWS,JLG, JONGENEELEN,FJ AND BOS,RP, NON-MUTAGENICITYOF 4 METABOLITES OF DI(2-ETHYLHEXYL)PHTHALATE (DEHP) AND 3 STRUCTURALLY RELATEDDERIVATIVES OF DI(2-ETHYLHEXYL)ADIPATE (DEHA) IN THE SALMONELLA MUTAGENICITYASSAY, MUTAT. RES. 260(1):121-130, 1991
99-56-9	EPA2	1	-1		Nc1ccc(cc1N)[N+](=O)[O-]	HELMA, C, CRAMER, T, KRAMER, S, AND DE RAEDT, L, DATA MINING AND MACHINE LEARNING TECHNIQUES FOR THE IDENTIFICATION OF MUTAGENICITY INDUCING SUBSTRUCTURES AND STRUCTURE ACTIVITY RELATIONSHIPS OF NONCONGENERIC COMPOUNDS. J. CHEM. INF. COMPUT. SCI. 44: 1402-1411, 2004
98644-23-6	EPA1	1	-1		OCc1c2ccccc2c(COS(=O)(=O)O)c3ccc4ccccc4c13	KAZIUS, J, MCGUIRE, R AND BURSI, R. DERIVATION AND VALIDATION OF TOXICOPHORES FOR MUTAGENICITY PREDICTION. J. MED. CHEM. 48: 312-320, 2005
1937-35-5	EPA1	1	-1		Nc1ccc2cc(cc(O)c2c1N=Nc3ccc(cc3)c4ccc(cc4)N=Nc5cc(c6ccccc6c5N)S(=O)(=O)O)S(=O)(=O)O	KAZIUS, J, MCGUIRE, R AND BURSI, R. DERIVATION AND VALIDATION OF TOXICOPHORES FOR MUTAGENICITY PREDICTION. J. MED. CHEM. 48: 312-320, 2005
117-10-2	EPA1	1	-1	DANTRON	Oc1cccc2C(=O)c3cccc(O)c3C(=O)c12	KAZIUS, J, MCGUIRE, R AND BURSI, R. DERIVATION AND VALIDATION OF TOXICOPHORES FOR MUTAGENICITY PREDICTION. J. MED. CHEM. 48: 312-320, 2005
3159-62-4	CCRIS	0	-1		OCCCCCCCCCCCCCCCCCC(=O)O	HACHIYA,N AND TAKIZAWA,Y, MUTAGENICITY OF PLASTIC ADDITIVES,HEN'IGENSEI SHIKEN 3(3):147-154, 1994
125847-46-3	CCRIS	1	-1		OC1C=Cc2c(ccc3c4ccccc4sc23)C1O	MISRA,B AND AMIN,S, SYNTHESIS AND MUTAGENICITY OF TRANS-DIHYDRODIOLMETABOLITES OF BENZO[B]NAPHTHO[2,1-D]THIOPHENE, CHEM. RES. TOXICOL. 3(2):93-97,1990
366-29-0	EPA3	0	-1		CN(C)c1ccc(cc1)c2ccc(cc2)N(C)C	FENG, J, LURATI, L, OUYANG, H, ROBINSON, T, WANG, Y, YUAN, S AND YOUNG, S. PREDICTIVE TOXICOLOGY: BENCHMARKING MOLECULAR DESCRIPTORS AND STATISTICAL METHODS. J. CHEM. INF. COMPUT. SCI. 43: 1463-1470, 2003
134785-76-5	EPA1	1	-1		COC(=O)Nc1nc2cc(ccc2[nH]1)\C(=N\O)\c3ccc(F)cc3	KAZIUS, J, MCGUIRE, R AND BURSI, R. DERIVATION AND VALIDATION OF TOXICOPHORES FOR MUTAGENICITY PREDICTION. J. MED. CHEM. 48: 312-320, 2005
94495-71-3	CCRIS	1	-1		COc1c(O)c2OC3OC=CC3c2c4OC(=O)C5=C(CCC5=O)c14	LAFONT,J, ROMAND,A AND LAFONT,P, EFFECTS OF MYCOTOXINS ON BACTERIALGENETICS, MICROBIOL., ALIMENTS, NUTR. 1(3):251-258, 1983
113600-15-0	EPA1	1	-1		Fc1ccc2cc3c(cc2c1)c4cccc5cccc3c45	KAZIUS, J, MCGUIRE, R AND BURSI, R. DERIVATION AND VALIDATION OF TOXICOPHORES FOR MUTAGENICITY PREDICTION. J. MED. CHEM. 48: 312-320, 2005
78-67-1	EPA1	0	-1		CC(C)(N=NC(C)(C)C#N)C#N	KAZIUS, J, MCGUIRE, R AND BURSI, R. DERIVATION AND VALIDATION OF TOXICOPHORES FOR MUTAGENICITY PREDICTION. J. MED. CHEM. 48: 312-320, 2005
45021-77-0	VITIC	0	-1		C[N+](C)(C)CCCNC(=O)C=C	JUDSON, PN, COOKE, PA, DOERRER, NG, GREENE, N, HANZLIK, RP, HARDY, C, HARTMANN, A, HINCHLIFFE, D, HOLDER, J, MUELLER, L, STEGER-HARTMANN, T, ROTHFUSS, A, SMITH, M, THOMAS, K, VESSEY, JD AND ZEIGER E. TOWARDS THE CREATION OF AN INTERNATIONAL TOXICOLOGY INFORMATION CENTRE. TOXICOLOGY 213(1-2):117-28, 2005
590-46-5	EPA1	0	-1	BETAINE,BETAINHCL,BETAINEPH,CHLORALBE	C[N+](C)(C)CC(=O)O	KAZIUS, J, MCGUIRE, R AND BURSI, R. DERIVATION AND VALIDATION OF TOXICOPHORES FOR MUTAGENICITY PREDICTION. J. MED. CHEM. 48: 312-320, 2005
111-42-2	VITIC	0	-1	DIETHANOL	OCCNCCO	JUDSON, PN, COOKE, PA, DOERRER, NG, GREENE, N, HANZLIK, RP, HARDY, C, HARTMANN, A, HINCHLIFFE, D, HOLDER, J, MUELLER, L, STEGER-HARTMANN, T, ROTHFUSS, A, SMITH, M, THOMAS, K, VESSEY, JD AND ZEIGER E. TOWARDS THE CREATION OF AN INTERNATIONAL TOXICOLOGY INFORMATION CENTRE. TOXICOLOGY 213(1-2):117-28, 2005
84-60-6	EPA1	0	-1	ANTHRAFLA	Oc1ccc2C(=O)c3cc(O)ccc3C(=O)c2c1	KAZIUS, J, MCGUIRE, R AND BURSI, R. DERIVATION AND VALIDATION OF TOXICOPHORES FOR MUTAGENICITY PREDICTION. J. MED. CHEM. 48: 312-320, 2005
26196-45-2	CCRIS	1	-1		Nc1cc(c(N)cc1Cl)[N+](=O)[O-]	SHAHIN,MM, STRUCTURE-ACTIVITY RELATIONSHIPS WITHIN VARIOUS SERIES OFP-PHENYLENEDIAMINE DERIVATIVES, MUTAT. RES. 307(1):83-93, 1994
NOCAS_M69	EPA1	1	-1		COP(=O)(OC)[C@H](O)C(Cl)(Cl)Cl	KAZIUS, J, MCGUIRE, R AND BURSI, R. DERIVATION AND VALIDATION OF TOXICOPHORES FOR MUTAGENICITY PREDICTION. J. MED. CHEM. 48: 312-320, 2005
67-45-8	CCRIS	1	-1	FURAZOLID	[O-][N+](=O)c1oc(\C=N\N2CCOC2=O)cc1	NI,Y, HEFLICH,RH, KADLUBAR,FF AND FU,PP, MUTAGENICITY OF NITROFURANSIN SALMONELLA TYPHIMURIUM TA98, TA98NR AND TA98/1,8DNP, MUTAT. RES.192(1):15-22, 1987
101126-67-4	CCRIS	0	-1		[O-][N+](=O)c1c(Cl)cc2Oc3cc(Cl)c(Cl)cc3Oc2c1Cl	DONNELLY,KC, JONES,DH AND SAFE,S, THE BACTERIAL MUTAGENICITY OFNITROPOLYCHLORINATED DIBENZO-P-DIOXINS, MUTAT. RES. 169(1-2):17-22,1986
29043-89-8	CCRIS	0	-1		CCCCOCC=O	HOFLACK,JC, LAMBOLEZ,L, ELIAS,Z AND VASSEUR,P, MUTAGENICITY OFETHYLENE GLYCOL ETHERS AND OF THEIR METABOLITES IN SALMONELLA TYPHIMURIUM HIS-,MUTAT. RES. 341(4):281-287, 1994
NOCAS_M574	EPA1	0	-1		CCCC[C@@H](CC)COC(=O)\C=C\c1ccc(OC)cc1	KAZIUS, J, MCGUIRE, R AND BURSI, R. DERIVATION AND VALIDATION OF TOXICOPHORES FOR MUTAGENICITY PREDICTION. J. MED. CHEM. 48: 312-320, 2005
101910-34-3	CCRIS	0	-1	SA-850	CS(=O)CCC(=O)N1C(CSC1c2ccccc2O)C(=O)O	MORIKAWA,K, YAMAUCHI,H AND ISO,T, MUTAGENICITY TESTS ON(2R,4R)-2-(O-HYDROXYPHENYL)-3-(3-MERCAPTOPROPIONYL)-4-THIAZOLIDINECARBOXYLICACID (SA 446), IYAKUHIN KENKYU 17(1):43-50, 1986
94-26-8	VITIC	0	-1	BUTYLPARA	CCCCOC(=O)c1ccc(O)cc1	JUDSON, PN, COOKE, PA, DOERRER, NG, GREENE, N, HANZLIK, RP, HARDY, C, HARTMANN, A, HINCHLIFFE, D, HOLDER, J, MUELLER, L, STEGER-HARTMANN, T, ROTHFUSS, A, SMITH, M, THOMAS, K, VESSEY, JD AND ZEIGER E. TOWARDS THE CREATION OF AN INTERNATIONAL TOXICOLOGY INFORMATION CENTRE. TOXICOLOGY 213(1-2):117-28, 2005
87261-28-7	CCRIS	1	-1		OC1C=Cc2c(ccc3c(c4ccccc4cc23)[N+](=O)[O-])C1O	FU,PP, CHOU,MW, MILLER,DW, WHITE,GL, HEFLICH,RH AND BELAND,FA, THEORIENTATION OF THE NITRO SUBSTITUENT PREDICTS THE DIRECT-ACTING BACTERIALMUTAGENICITY OF NITRATED POLYCYCLIC AROMATIC HYDROCARBONS, MUTAT. RES.143(3):173-181, 1985
613-92-3	CCRIS	1	-1		N\C(=N/O)\c1ccccc1	CLEMENT,B, SCHMEZER,P, WEBER,H, SCHLEHOFER,JR, SCHMITT,S AND POOL,BL,GENOTOXIC ACTIVITIES OF BENZAMIDINE AND ITS N-HYDROXYLATED METABOLITEBENZAMIDOXIME IN SALMONELLA TYPHIMURIUM AND MAMMALIAN CELLS, J. CANCER RES.CLIN. ONCOL. 114(4):363-368, 1988
133-90-4	VITIC	1	-1		Nc1cc(Cl)cc(C(=O)O)c1Cl	JUDSON, PN, COOKE, PA, DOERRER, NG, GREENE, N, HANZLIK, RP, HARDY, C, HARTMANN, A, HINCHLIFFE, D, HOLDER, J, MUELLER, L, STEGER-HARTMANN, T, ROTHFUSS, A, SMITH, M, THOMAS, K, VESSEY, JD AND ZEIGER E. TOWARDS THE CREATION OF AN INTERNATIONAL TOXICOLOGY INFORMATION CENTRE. TOXICOLOGY 213(1-2):117-28, 2005
470-90-6	CCRIS	1	-1		CCOP(=O)(OCC)O\C(=C/Cl)\c1ccc(Cl)cc1Cl	MORIYA,M OHTA,T WATANABE,K MIYAZAWA,T KATO,K AND SHIRASU,Y, FURTHERMUTAGENICITY STUDIES ON PESTICIDES IN BACTERIAL REVERSION ASSAY SYSTEMS, MUTAT.RES. 116(3-4):185-216,1982
80324-43-2	CCRIS	1	-1		Nc1ccc(cc1)N=Nc2cccc(N)c2N	YAMAGUCHI,T, ADSORPTION OF CARCINOGENIC AND/OR MUTAGENIC PIGMENTS ONDNA-BINDING SEPHAROSE, AGRIC. BIOL. CHEM. 52(3):845-847, 1988
78111-17-8	EPA1	0	-1		C[C@@H](C[C@H](O)[C@H]1O[C@@H]2CC[C@@]3(CC[C@@H](O3)\C=C\[C@@H](C)[C@@H]4CC(=C[C@@]5(O[C@H](C[C@@](C)(O)C(=O)O)CC[C@@H]5O)O4)C)O[C@H]2[C@H](O)C1=C)[C@H]6O[C@@]7(CCCCO7)CC[C@H]6C	KAZIUS, J, MCGUIRE, R AND BURSI, R. DERIVATION AND VALIDATION OF TOXICOPHORES FOR MUTAGENICITY PREDICTION. J. MED. CHEM. 48: 312-320, 2005
NOCAS_M360	EPA1	0	-1		CC(C)(Oc1ccc(cc1)[C@@H]2CC2(Cl)Cl)C(=O)O	KAZIUS, J, MCGUIRE, R AND BURSI, R. DERIVATION AND VALIDATION OF TOXICOPHORES FOR MUTAGENICITY PREDICTION. J. MED. CHEM. 48: 312-320, 2005
57609-64-0	EPA1	0	-1		Nc1ccc(cc1)C(=O)OCCCOC(=O)c2ccc(N)cc2	KAZIUS, J, MCGUIRE, R AND BURSI, R. DERIVATION AND VALIDATION OF TOXICOPHORES FOR MUTAGENICITY PREDICTION. J. MED. CHEM. 48: 312-320, 2005
91134-58-6	CCRIS	1	-1		CC(C)COC(=O)\C=C\c1oc(cc1)[N+](=O)[O-]	STURDIK,E, ROSENBERG,M, STIBRANYI,L, BALAZ,S, CHRENO,O, EBRINGER,L,ILAVSKY, D AND VEGH,D, STRUCTURE-MUTAGENICITY RELATIONSHIPS OF5-NITRO-2-FURYLETHYLENES IN SALMONELLA TYPHIMURIUM TA98, CHEM.-BIOL. INTERACT.53(1-2):145-153, 1985
99346-49-3	EPA1	1	-1	AZAURACIL	Oc1cnnc(O)n1	KAZIUS, J, MCGUIRE, R AND BURSI, R. DERIVATION AND VALIDATION OF TOXICOPHORES FOR MUTAGENICITY PREDICTION. J. MED. CHEM. 48: 312-320, 2005
1321-74-0	EPA1	0	-1		C=Cc1ccccc1C=C	KAZIUS, J, MCGUIRE, R AND BURSI, R. DERIVATION AND VALIDATION OF TOXICOPHORES FOR MUTAGENICITY PREDICTION. J. MED. CHEM. 48: 312-320, 2005
518-47-8	EPA1	0	-1	FLUORESCE,FLUORESBI,FLUORESAG,FLUORESNA,FLUORTHIO	Oc1ccc2c(Oc3cc(O)ccc3C24OC(=O)c5ccccc45)c1	KAZIUS, J, MCGUIRE, R AND BURSI, R. DERIVATION AND VALIDATION OF TOXICOPHORES FOR MUTAGENICITY PREDICTION. J. MED. CHEM. 48: 312-320, 2005
97-90-5	EPA1	0	-1	ETGLYDIME,POLYMACON	CC(=C)C(=O)OCCOC(=O)C(=C)C	KAZIUS, J, MCGUIRE, R AND BURSI, R. DERIVATION AND VALIDATION OF TOXICOPHORES FOR MUTAGENICITY PREDICTION. J. MED. CHEM. 48: 312-320, 2005
143-07-7	VITIC	0	-1	BUTYNORAT,LAURATE,PIPERALAU	CCCCCCCCCCCC(=O)O	JUDSON, PN, COOKE, PA, DOERRER, NG, GREENE, N, HANZLIK, RP, HARDY, C, HARTMANN, A, HINCHLIFFE, D, HOLDER, J, MUELLER, L, STEGER-HARTMANN, T, ROTHFUSS, A, SMITH, M, THOMAS, K, VESSEY, JD AND ZEIGER E. TOWARDS THE CREATION OF AN INTERNATIONAL TOXICOLOGY INFORMATION CENTRE. TOXICOLOGY 213(1-2):117-28, 2005
1204-41-7	EPA1	1	-1		Cc1ccccc1c2ccc(N)cc2	KAZIUS, J, MCGUIRE, R AND BURSI, R. DERIVATION AND VALIDATION OF TOXICOPHORES FOR MUTAGENICITY PREDICTION. J. MED. CHEM. 48: 312-320, 2005
75-96-7	VITIC	1	-1		OC(=O)C(Br)(Br)Br	JUDSON, PN, COOKE, PA, DOERRER, NG, GREENE, N, HANZLIK, RP, HARDY, C, HARTMANN, A, HINCHLIFFE, D, HOLDER, J, MUELLER, L, STEGER-HARTMANN, T, ROTHFUSS, A, SMITH, M, THOMAS, K, VESSEY, JD AND ZEIGER E. TOWARDS THE CREATION OF AN INTERNATIONAL TOXICOLOGY INFORMATION CENTRE. TOXICOLOGY 213(1-2):117-28, 2005
5907-38-0	EPA1	1	-1	METAMISCA,METAMISEP,METAMIZMG,METAMIZNA	CN(CS(=O)(=O)O)C1=C(C)N(C)N(C1=O)c2ccccc2	KAZIUS, J, MCGUIRE, R AND BURSI, R. DERIVATION AND VALIDATION OF TOXICOPHORES FOR MUTAGENICITY PREDICTION. J. MED. CHEM. 48: 312-320, 2005
70585-50-1	CCRIS	0	-1		OC(=O)c1cc(I)cc2cccnc12	ZANI,F AND CARMELLINO,ML, ANTIMICROBIAL AND GENOTOXIC PROPERTIES OFQUINOLINE DERIVATIVES, BOLL. CHIM. FARM. 133(5):328-338, 1994
NOCAS_M184	EPA1	1	-1		ClC(Cl)(Cl)[C@@H]1CO1	KAZIUS, J, MCGUIRE, R AND BURSI, R. DERIVATION AND VALIDATION OF TOXICOPHORES FOR MUTAGENICITY PREDICTION. J. MED. CHEM. 48: 312-320, 2005
106686-67-3	CCRIS	1	-1		O=S(=O)(Cc1ccccc1)N2C3C2c4ccccc4c5ccccc35	GLATT,H, SHTELZER,S, SHERADSKY,T, BLUM,J AND OESCH,F, MUTAGENICITY OFN-SUBSTITUTED PHENANTHRENE 9,10-IMINES IN SALMONELLA TYPHIMURIUM AND CHINESEHAMSTER V-79 CELLS,ENVIRON. MUTAGEN. 8(6):829-837, 1986
97931-40-3	CCRIS	0	-1		OC1CCCc2c1c(c3ccc4cccc5ccc2c3c45)[N+](=O)[O-]	FU,PP, CHOU,MW, MILLER,DW, WHITE,GL, HEFLICH,RH AND BELAND,FA, THEORIENTATION OF THE NITRO SUBSTITUENT PREDICTS THE DIRECT-ACTING BACTERIALMUTAGENICITY OF NITRATED POLYCYCLIC AROMATIC HYDROCARBONS, MUTAT. RES.143(3):173-181, 1985
58-56-0	EPA1	0	-1	ASCORBPYR,METADOXIN,PYRIDOXIN,PYRIDOASP,PYRIDOHCL,PYRIDOXOX,PYRIDSERP	Cc1ncc(CO)c(CO)c1O	KAZIUS, J, MCGUIRE, R AND BURSI, R. DERIVATION AND VALIDATION OF TOXICOPHORES FOR MUTAGENICITY PREDICTION. J. MED. CHEM. 48: 312-320, 2005
16156-55-1	CCRIS	1	-1		CC(C)CCOS(=O)(=O)C	GLOWIENKE,S, FRIAUFF,W, ALLMENDINGER,T, MARTUS,HJ, SUTER,W ANDMUELLER,L, STRUCTURE-ACTIVITY CONSIDERATIONS AND IN VITRO APPROACHES TO ASSESSTHE GENOTOXICTY OF 19 METHANE-, BENZENE- AND TOLUENESULFONIC ACID ESTERS, MUTAT.RES. 581(1-2):23-34, 2005
17172-88-2	CCRIS	0	-1		BrC(C(=O)NCc1ccccc1)c2ccccc2	DOLZANI,L, TAMARO,M, MONTI-BRAGADIN,C, CAVICCHIONI,G, VECCHIATI,G ANDD'ANGELI,F, SELECTIVE MUTAGENIC ACTIVITY OF 2-BROMO-PROPANAMIDES ON SALMONELLATYPHIMURIUM, MUTAT. RES. 172(1):29-36, 1986
4659-45-4	EPA1	1	-1		ClC(=O)c1c(Cl)cccc1Cl	KAZIUS, J, MCGUIRE, R AND BURSI, R. DERIVATION AND VALIDATION OF TOXICOPHORES FOR MUTAGENICITY PREDICTION. J. MED. CHEM. 48: 312-320, 2005
5460-35-5	EPA1	1	-1		NC1=CC(=O)C(=O)c2ccccc12	KAZIUS, J, MCGUIRE, R AND BURSI, R. DERIVATION AND VALIDATION OF TOXICOPHORES FOR MUTAGENICITY PREDICTION. J. MED. CHEM. 48: 312-320, 2005
13615-38-8	CCRIS	1	-1		Cc1cc(c2ccccc2c1)[N+](=O)[O-]	GUPTA,P, HARGER,WP AND AREY,J, THE CONTRIBUTION OF NITRO- ANDMETHYLNITRONAPHTHALENES TO THE VAPOR-PHASE MUTAGENICITY OF AMBIENT AIR SAMPLES,ATMOS. ENVIRON. 30(18):3157-3166, 1996
421-20-5	EPA3	1	-1		COS(=O)(=O)F	FENG, J, LURATI, L, OUYANG, H, ROBINSON, T, WANG, Y, YUAN, S AND YOUNG, S. PREDICTIVE TOXICOLOGY: BENCHMARKING MOLECULAR DESCRIPTORS AND STATISTICAL METHODS. J. CHEM. INF. COMPUT. SCI. 43: 1463-1470, 2003
38083-17-9	CCRIS	0	-1	CLIMBAZOL	CC(C)(C)C(=O)C(Oc1ccc(Cl)cc1)n2ccnc2	SUNAKAWA,T AND TAKAHASHI,Y, SAFETY EVALUATION OF CLIMBAZOLE(ANTIDANDRUFF AGENTS). I. MUTAGENICITY TESTS OF CLIMBAZOLE, NIPPON KOSHOHINKAGAKKAI 20(4):304-311, 1996
58-61-7	CCRIS	0	-1		Nc1ncnc2c1ncn2C3OC(CO)C(O)C3O	GUZZIE,PJ, OSHIRO,Y, SOELTER,S, BALWIERZ,PS, YOUNG,RR, GAD,SC ANDPIPER,CE,SELECTION AND EVALUATION OF AN APPROPRIATE MODEL FOR SCREENINGADENOSINE ANALOGS FOR CHROMOSOME ABERRATIONS, TOXICOL. METHODS 1(3):172-187,1991
630-20-6	VITIC	0	-1		ClCC(Cl)(Cl)Cl	JUDSON, PN, COOKE, PA, DOERRER, NG, GREENE, N, HANZLIK, RP, HARDY, C, HARTMANN, A, HINCHLIFFE, D, HOLDER, J, MUELLER, L, STEGER-HARTMANN, T, ROTHFUSS, A, SMITH, M, THOMAS, K, VESSEY, JD AND ZEIGER E. TOWARDS THE CREATION OF AN INTERNATIONAL TOXICOLOGY INFORMATION CENTRE. TOXICOLOGY 213(1-2):117-28, 2005
146795-46-2	CCRIS	1	-1		[O-][N+](=O)c1cc(cs1)C(=O)Nc2ccccc2[N+](=O)[O-]	HRELIA,P, VIGAGNI,F, MOROTTI,M, FORTI,GC, BARBIERI,CL, SPINELLI,D ANDLAMARTINA,L, MECHANISM OF GENOTOXICITY AND ELECTRON DENSITY DISTRIBUTION BY NMROF 5-NITRO-3-THIOPHENECARBOXAMIDES, A NOVEL GROUP OF DIRECT-ACTING MUTAGENS INSALMONELLA TYPHIMURIUM, CHEM.-BIOL. INTERACT. 86(3):229-254, 1993
78-85-3	EPA1	1	-1		CC(=C)C=O	KAZIUS, J, MCGUIRE, R AND BURSI, R. DERIVATION AND VALIDATION OF TOXICOPHORES FOR MUTAGENICITY PREDICTION. J. MED. CHEM. 48: 312-320, 2005
790-60-3	EPA1	1	-1		O1c2c1c3cc4ccccc4cc3c5ccccc25	KAZIUS, J, MCGUIRE, R AND BURSI, R. DERIVATION AND VALIDATION OF TOXICOPHORES FOR MUTAGENICITY PREDICTION. J. MED. CHEM. 48: 312-320, 2005
1836-77-7	CCRIS	1	-1		[O-][N+](=O)c1ccc(Oc2c(Cl)cc(Cl)cc2Cl)cc1	KITAMORI,S, TANAKA,Y, ISHIGURO,Y AND KONDO,H, MUTAGENICITY OFHERBICIDE CHLORNITROFEN (CNP) AND ITS REDUCTION PRODUCTS, SANGYO EISEIGAKUZASSHI 37(2):143-144, 1995
NOCAS_M370	EPA1	0	-1		CC[C@@H](C)c1ccccc1O	KAZIUS, J, MCGUIRE, R AND BURSI, R. DERIVATION AND VALIDATION OF TOXICOPHORES FOR MUTAGENICITY PREDICTION. J. MED. CHEM. 48: 312-320, 2005
2461-43-0	CCRIS	1	-1		C(Oc1ccccc1Cc2ccccc2)C3CO3	ROSMAN,LB, CHAKRABORTY,PK, MESSERLY,EA AND SINSHEIMER,JE, MUTAGENICITYOF AROMATIC GLYCIDYL ETHERS WITH SALMONELLA, MUTAT. RES. 206(1):115-125,1988
10510-77-7	EPA1	1	-1		CC[n+]1c2ccccc2nc3ccccc13	KAZIUS, J, MCGUIRE, R AND BURSI, R. DERIVATION AND VALIDATION OF TOXICOPHORES FOR MUTAGENICITY PREDICTION. J. MED. CHEM. 48: 312-320, 2005
53043-28-0	EPA3	1	-1		CC1=CC2=C(C=O)C(=O)[C@](C)(O)[C@H](O)C2=CO1	FENG, J, LURATI, L, OUYANG, H, ROBINSON, T, WANG, Y, YUAN, S AND YOUNG, S. PREDICTIVE TOXICOLOGY: BENCHMARKING MOLECULAR DESCRIPTORS AND STATISTICAL METHODS. J. CHEM. INF. COMPUT. SCI. 43: 1463-1470, 2003
75586-70-8	EPA1	1	-1		C[n+]1c2ccccc2cc3ccc(N)cc13	KAZIUS, J, MCGUIRE, R AND BURSI, R. DERIVATION AND VALIDATION OF TOXICOPHORES FOR MUTAGENICITY PREDICTION. J. MED. CHEM. 48: 312-320, 2005
605-71-0	VITIC	1	-1		[O-][N+](=O)c1cccc2c(cccc12)[N+](=O)[O-]	JUDSON, PN, COOKE, PA, DOERRER, NG, GREENE, N, HANZLIK, RP, HARDY, C, HARTMANN, A, HINCHLIFFE, D, HOLDER, J, MUELLER, L, STEGER-HARTMANN, T, ROTHFUSS, A, SMITH, M, THOMAS, K, VESSEY, JD AND ZEIGER E. TOWARDS THE CREATION OF AN INTERNATIONAL TOXICOLOGY INFORMATION CENTRE. TOXICOLOGY 213(1-2):117-28, 2005
3022-61-5	CCRIS	1	-1	ACDITHR10	CC(=O)C1c2cccc(O)c2C(=O)c3c(O)cccc13	MANNISTO,PT, KIRKLAND,D, VILUKSELA,M AND TIKKANEN,L, TOXICOLOGICALSTUDIES WITH DITHRANOL AND ITS 10-ACYL ANALOGS, ARCH. TOXICOL. 59(3):180-185,1986
1746-01-6	VITIC	0	-1	TETRACDIB	Clc1cc2Oc3cc(Cl)c(Cl)cc3Oc2cc1Cl	JUDSON, PN, COOKE, PA, DOERRER, NG, GREENE, N, HANZLIK, RP, HARDY, C, HARTMANN, A, HINCHLIFFE, D, HOLDER, J, MUELLER, L, STEGER-HARTMANN, T, ROTHFUSS, A, SMITH, M, THOMAS, K, VESSEY, JD AND ZEIGER E. TOWARDS THE CREATION OF AN INTERNATIONAL TOXICOLOGY INFORMATION CENTRE. TOXICOLOGY 213(1-2):117-28, 2005
92134-97-9	CCRIS	0	-1		OCC(O)C(O)C(O)C(O)C1SCC(N1N=O)C(=O)O	UMANO,K, SHIBAMOTO,T, FERNANDO,SY AND WEI,CI, MUTAGENICITY OF2-HYDROXYALKYL-N- NITROSOTHIAZOLIDINES, FOOD CHEM. TOXICOL. 22(4):253-259,1984
57-66-9	VITIC	0	-1	PROBENECI	CCCN(CCC)S(=O)(=O)c1ccc(cc1)C(=O)O	JUDSON, PN, COOKE, PA, DOERRER, NG, GREENE, N, HANZLIK, RP, HARDY, C, HARTMANN, A, HINCHLIFFE, D, HOLDER, J, MUELLER, L, STEGER-HARTMANN, T, ROTHFUSS, A, SMITH, M, THOMAS, K, VESSEY, JD AND ZEIGER E. TOWARDS THE CREATION OF AN INTERNATIONAL TOXICOLOGY INFORMATION CENTRE. TOXICOLOGY 213(1-2):117-28, 2005
96-99-1	EPA1	1	-1		OC(=O)c1ccc(Cl)c(c1)[N+](=O)[O-]	KAZIUS, J, MCGUIRE, R AND BURSI, R. DERIVATION AND VALIDATION OF TOXICOPHORES FOR MUTAGENICITY PREDICTION. J. MED. CHEM. 48: 312-320, 2005
4205-90-7	CCRIS	0	-1	CLONIDINE,CLONIDHBR,CLONIDHCL,CLONIDTOS	Clc1cccc(Cl)c1NC2=NCCN2	NAKAJIMA,M, KITAZAWA,M, FUJIWARA,M, INOUE,H, ASANO,N AND YAMAKAWA,Y,MUTAGENICITY STUDIES OF CLONIDINE, IYAKUHIN KENKYU 27(9):587-605,1996
110-61-2	VITIC	0	-1	SUCCINONI	N#CCCC#N	JUDSON, PN, COOKE, PA, DOERRER, NG, GREENE, N, HANZLIK, RP, HARDY, C, HARTMANN, A, HINCHLIFFE, D, HOLDER, J, MUELLER, L, STEGER-HARTMANN, T, ROTHFUSS, A, SMITH, M, THOMAS, K, VESSEY, JD AND ZEIGER E. TOWARDS THE CREATION OF AN INTERNATIONAL TOXICOLOGY INFORMATION CENTRE. TOXICOLOGY 213(1-2):117-28, 2005
18523-48-3	CCRIS	0	-1		OC(=O)CN=N#N	MANGOLD,JB, MISCHKE,MR AND LAVELLE,JM, AZIDOALANINE MUTAGENICITY INSALMONELLA: EFFECT OF HOMOLOGATION AND ALPHA-METHYL SUBSTITUTION, MUTAT. RES.216(1):27-33, 1989
406-90-6	EPA3	1	-1	FLUROXENE	FC(F)(F)COC=C	FENG, J, LURATI, L, OUYANG, H, ROBINSON, T, WANG, Y, YUAN, S AND YOUNG, S. PREDICTIVE TOXICOLOGY: BENCHMARKING MOLECULAR DESCRIPTORS AND STATISTICAL METHODS. J. CHEM. INF. COMPUT. SCI. 43: 1463-1470, 2003
136112-69-1	CCRIS	0	-1		[O-][N+](=O)c1ccc(Nc2[nH]cnc3ncnc23)cc1	MATSUDA,A, AKASHI,M, OHARA,Y, WATAYA,Y, HAYATSU,H AND UEDA,T,MUTAGENICITY OF (P-NITROPHENYL)ADENINES IN SALMONELLA TYPHIMURIUM, MUTAT. RES.263(2):93-100, 1991
NOCAS_M361	EPA1	0	-1		OC(=O)C[C@H](Cl)C(=O)O	KAZIUS, J, MCGUIRE, R AND BURSI, R. DERIVATION AND VALIDATION OF TOXICOPHORES FOR MUTAGENICITY PREDICTION. J. MED. CHEM. 48: 312-320, 2005
2657-25-2	CCRIS	0	-1		Oc1ccc(cc1)C(=O)\C=C\c2ccccc2	RASHID,KA, MULLIN,CA AND MUMMA,RO, STRUCTURE-MUTAGENICITYRELATIONSHIPS OF CHALCONES AND THEIR OXIDES IN THE SALMONELLA ASSAY, MUTAT. RES.169(3):71-79, 1986
109-09-1	VITIC	1	-1		Clc1ccccn1	JUDSON, PN, COOKE, PA, DOERRER, NG, GREENE, N, HANZLIK, RP, HARDY, C, HARTMANN, A, HINCHLIFFE, D, HOLDER, J, MUELLER, L, STEGER-HARTMANN, T, ROTHFUSS, A, SMITH, M, THOMAS, K, VESSEY, JD AND ZEIGER E. TOWARDS THE CREATION OF AN INTERNATIONAL TOXICOLOGY INFORMATION CENTRE. TOXICOLOGY 213(1-2):117-28, 2005
[truncated: 4,959 more rows]
