# Supplementary material for: QSAR ligand dataset for modelling mutagenicity, genotoxicity, and rodent carcinogenicity
Source: Data Brief. 2018 Feb 2;17:876–84. doi: 10.1016/j.dib.2018.01.077 (PMC5835004; doi:10.1016/j.dib.2018.01.077)
Supplement: Supplementary file 10 — Supplementary material [file mmc10.xlsx]

## Sheet: Sheet1
'Approach'	'Options'	'Test inside AD'	'Test outside AD'	'List of samples outside AD'
'Bounding box'	'---'	'337'	'37'	'[6 16 19 25 28 36 74 75 80 93 98 99 105 117 133 165 175 192 220 229 243 247 249 251 276 281 285 292 314 320 331 335 337 343 344 366 374]'
'Bounding box PCA'	'58 PCs'	'368'	'6'	'[98 247 276 320 325 374]'
'Leverage'	'---'	'331'	'43'	'[58 65 80 82 84 92 97 120 145 150 152 155 164 165 170 175 189 192 202 208 220 229 238 242 247 258 276 281 285 293 314 320 325 332 344 348 355 358 361 362 366 370 374]'
'Distance from centroid'	'euclidean'	'356'	'18'	'[58 65 80 155 220 229 231 235 247 276 320 325 332 344 348 358 361 374]'
'Distance kNN - fixed k'	'euclidean'	'322'	'52'	'[58 65 80 82 84 92 100 101 103 115 120 127 129 150 152 154 155 165 170 175 189 192 194 202 208 210 220 226 229 231 235 242 247 258 276 281 285 320 322 325 332 335 344 348 355 358 361 362 365 366 370 374]'
'Distance kNN - variable k'	'euclidean'	'357'	'17'	'[58 65 80 92 120 155 170 229 242 247 276 320 325 344 348 361 374]'
'Potential functions'	'gaus'	'13'	'361'	'[1 2 3 4 5 6 8 9 11 12 13 14 15 16 17 18 19 20 21 22 23 24 25 26 27 28 30 31 32 33 34 35 36 37 38 39 40 41 42 43 44 45 46 47 48 49 50 51 52 53 54 55 56 57 58 59 60 61 62 63 64 65 66 67 68 69 70 71 73 74 75 76 77 78 79 80 81 82 83 84 85 86 87 88 89 90 91 92 93 94 95 96 97 98 99 100 101 102 103 104 105 106 107 108 109 110 111 113 114 115 116 117 118 119 120 121 122 123 124 125 126 127 128 129 130 …
