# Supplementary material for: QSAR ligand dataset for modelling mutagenicity, genotoxicity, and rodent carcinogenicity
Source: Data Brief. 2018 Feb 2;17:876–84. doi: 10.1016/j.dib.2018.01.077 (PMC5835004; doi:10.1016/j.dib.2018.01.077)
Supplement: Supplementary file 11 — Supplementary material [file mmc11.csv]

Name_CTA	CAS	smiles	Reference	SHE_AssayResult
2-tert-Butyl-1,4-hydroquinone	1948-33-0	CC(C)(C)C1=C(O)C=CC(O)=C1	OECD 2007 & Sakai et al. 2010	Negative
Ethinylestradiol	57-63-6	C[C@]12CC[C@H]3[C@@H](CCC4=C3C=CC(O)=C4)[C@@H]1CC[C@@]2(O)C#C	OECD 2007	Negative
d-Limonene	5989-27-5	CC(=C)[C@@H]1CCC(C)=CC1	OECD 2007 & Sakai et al. 2010	Negative
Dexamethasone	50-02-2	C[C@@H]1C[C@H]2[C@@H]3CCC4=CC(=O)C=C[C@]4(C)[C@@]3(F)[C@@H](O)C[C@]2(C)[C@@]1(O)C(=O)CO	OECD 2007	Negative
n-Butyl acrylate	141-32-2	CCCCOC(=O)C=C	OECD 2007	Negative
Methotrexate	59-05-2	CN(CC1=NC2=C(N)N=C(N)N=C2N=C1)C1=CC=C(C=C1)C(=O)N[C@@H](CCC(O)=O)C(O)=O	OECD 2007 & Sakai et al. 2010	Negative
tert-Butylhydroquinone	1948-33-0	CC(C)(C)C1=C(O)C=CC(O)=C1	Gibson, et al. (1997)	Negative
Sorbic acid	110-44-1	C\C=C\C=C\C(O)=O	OECD 2007	Negative
Nitrilotriacetic Acid	139-13-9	OC(=O)CN(CC(O)=O)CC(O)=O	OECD 2007	Negative
Ethylenediaminetetracetic acid	60-00-4	OC(=O)CN(CCN(CC(O)=O)CC(O)=O)CC(O)=O	OECD 2007	Negative
EDTA, trisodium salt trihydrate	150-38-9	OC(=O)CN(CCN(CC([O-])=O)CC([O-])=O)CC([O-])=O	OECD 2007	Negative
Dimethylformamide	68-12-2	CN(C)C=O	OECD 2007 & Sakai et al. 2010	Negative
Nitrilotriacetic acid trisodium salt monohydrate	18662-53-8	[O-]C(=O)CN(CC([O-])=O)CC([O-])=O	Isfort, et al. (1996)	Negative
Tert-butylcyclohexane	3178-22-1	CC(C)(C)C1CCCCC1	Isfort, et al. (1996)	Negative
Acetone	67-64-1	CC(C)=O	OECD 2007	Negative
Ethyl alcohol [Ethanol]	64-17-5	CCO	OECD 2007	Negative
Glutardialdehyde	111-30-8	O=CCCCC=O	Isfort, et al. (1996)	Negative
Dichlorodiphenyl trichloroethane (DDT)	50-29-3	ClC1=CC=C(C=C1)C(C1=CC=C(Cl)C=C1)C(Cl)(Cl)Cl	OECD 2007	Negative
Methoxychlor	72-43-5	COC1=CC=C(C=C1)C(C1=CC=C(OC)C=C1)C(Cl)(Cl)Cl	OECD 2007	Negative
monoethanolamine	141-43-5	NCCO	Isfort, et al. (1996)	Negative
Triethanolamine	102-71-6	OCCN(CCO)CCO	Isfort, et al. (1996)	Negative
Tetracycline hydrochloride	64-75-5	CN(C)[C@H]1[C@@H]2C[C@H]3C(=C(O)C4=C(C=CC=C4O)[C@@]3(C)O)C(=O)[C@]2(O)C(=O)\C(=C(\N)O)C1=O	OECD 2007 & Sakai et al. 2010	Negative
Methylcarbamate (Methyl urethane)	598-55-0	COC(N)=O	OECD 2007 & Sakai et al. 2010	Negative
Prednisolone	50-24-8	C[C@]12C[C@H](O)[C@H]3[C@@H](CCC4=CC(=O)C=C[C@]34C)[C@@H]1CC[C@]2(O)C(=O)CO	Isfort, et al. (1996)	Negative
Phorbol	17673-25-5	C[C@@H]1[C@@H](O)[C@]2(O)[C@H]([C@@H]3C=C(CO)C[C@@]4(O)[C@@H](C=C(C)C4=O)[C@@]13O)C2(C)C	Isfort, et al. (1996)	Negative
Calcitriol	32222-06-3	C[C@H](CCCC(C)(C)O)[C@H]1CC[C@H]2\C(CCC[C@]12C)=C\C=C1\C[C@@H](O)C[C@H](O)C1=C	Isfort, et al. (1996)	Negative
Cholesterol	57-88-5	CC(C)CCC[C@@H](C)[C@H]1CC[C@H]2[C@@H]3CC=C4C[C@@H](O)CC[C@]4(C)[C@H]3CC[C@]12C	Isfort, et al. (1996)	Negative
Potassium sorbate	590-00-1	[K+].C\C=C\C=C\C([O-])=O	Isfort, et al. (1996)	Negative
Sodium Sorbate	7757-81-5	[Na+].C\C=C\C=C\C([O-])=O	Isfort, et al. (1996)	Negative
Aroclor 1254	11097-69-1	ClC1=CC=C(C(Cl)=C1Cl)C1=CC=CC(Cl)=C1Cl	OECD 2007	Negative
l-Ascorbic acid	50-81-7	OCC(O)C1OC(O)=C(O)C1=O	OECD 2007 & Sakai et al. 2010	Negative
Caffeine	58-08-2	CN1C=NC2=C1C(=O)N(C)C(=O)N2C	OECD 2007 & Sakai et al. 2010	Negative
Phthalic anhydride	85-44-9	O=C1OC(=O)C2=CC=CC=C12	OECD 2007 & Sakai et al. 2010	Negative
Saccharin (acid form)	81-07-2	O=C1NS(=O)(=O)C2=C1C=CC=C2	OECD 2007	Negative
6-Mercaptopurine	50-44-2	S=C1N=CNC2=C1NC=N2	OECD 2007	Negative
Benzoin	119-53-9	OC(C(=O)C1=CC=CC=C1)C1=CC=CC=C1	OECD 2007 & Sakai et al. 2010	Negative
Chloramphenicol	56-75-7	OCC(NC(=O)C(Cl)Cl)C(O)C1=CC=C(C=C1)[N+]([O-])=O	OECD 2007	Negative
1-Decene	872-05-9	CCCCCCCCC=C	Isfort, et al. (1996)	Negative
2-Methylnonane	871-83-0	CCCCCCCC(C)C	Isfort, et al. (1996)	Negative
2,4,5-Trichlorophenoxyacetic acid	93-76-5	OC(=O)COC1=C(Cl)C=C(Cl)C(Cl)=C1	OECD 2007	Negative
Decane	124-18-5	CCCCCCCCCC	Isfort, et al. (1996)	Negative
1-Naphthylamine	134-32-7	NC1=CC=CC2=CC=CC=C12	OECD 2007 & Sakai et al. 2010	Negative
Aniline	62-53-3	NC1=CC=CC=C1	OECD 2007	Negative
Aniline HCl [Benzenamine HCl]	142-04-1	NC1=CC=CC=C1	OECD 2007	Negative
Naphthyl isothiocyanate	551-06-4	S=C=NC1=CC=CC2=C1C=CC=C2	OECD 2007	Negative
HC Blue 2	33229-34-4	OCCNC1=CC=C(C=C1[N+]([O-])=O)N(CCO)CCO	OECD 2007 & Sakai et al. 2010	Negative
HC Red 3	2871-01-4	NC1=CC(=C(NCCO)C=C1)[N+]([O-])=O	OECD 2007	Negative
FD and C Yellow n�6	2783-94-0	[Na+].[O-]S(=O)(=O)C1=CC=C(N\N=C2\C(=O)C=CC3=C2C=CC(=C3)S([O-])(=O)=O)C=C1	OECD 2007 & Sakai et al. 2010	Negative
8-Hydroxyquinoline	148-24-3	OC1=C2N=CC=CC2=CC=C1	OECD 2007 & Sakai et al. 2010	Negative
2,4-Dichlorophenoxyacetic acid	94-75-7	OC(=O)COC1=CC=C(Cl)C=C1Cl	OECD 2007	Negative
5-Iododeoxyuridine	54-42-2	OCC1OC(CC1O)N1C=C(I)C(=O)NC1=O	Isfort, et al. (1996)	Negative
Dieldrin	60-57-1	ClC1=C(Cl)C2(Cl)C3C4CC(C5OC45)C3C1(Cl)C2(Cl)Cl	Isfort, et al. (1996)	Negative
2-Naphthylamine	91-59-8	NC1=CC=C2C=CC=CC2=C1	OECD 2007 & Sakai et al. 2010	Positive
2-Aminobiphenyl	90-41-5	NC1=CC=CC=C1C1=CC=CC=C1	Isfort, et al. (1996)	Negative
4-Amino-1,1�-biphenyl [4-Aminobiphenyl]	92-67-1	NC1=CC=C(C=C1)C1=CC=CC=C1	OECD 2007	Positive
p-Aminoazobenzene	60-09-3	NC1=CC=C(C=C1)N=NC1=CC=CC=C1	OECD 2007	Positive
Tryptophan P2	62450-07-1	CC1=C2C(NC3=C2C=CC=C3)=CC(N)=N1	Isfort, et al. (1996)	Positive
2,4-Dinitrobenzoic acid	610-30-0	OC(=O)C1=CC=C(C=C1[N+]([O-])=O)[N+]([O-])=O	Isfort, et al. (1996)	Negative
3-Aminobenzoic acid	99-05-8	NC1=CC(=CC=C1)C(O)=O	Isfort, et al. (1996)	Negative
Kaempferol	520-18-3	OC1=CC=C(C=C1)C1=C(O)C(=O)C2=C(O1)C=C(O)C=C2O	Isfort, et al. (1996)	Negative
4-(5-Nitro-2-furyl)-1,3-thiazole	53757-28-1	[O-][N+](=O)C1=CC=C(O1)C1=CSC=N1	Isfort, et al. (1996)	Negative
1,8,9-Trihydroxyanthracene	480-22-8	OC1=CC=CC2=CC3=C(C(O)=CC=C3)C(O)=C12	Isfort, et al. (1996)	Negative
2-Nitro-7-methoxynaphtho[2,1-b]furan	75965-74-1	COC1=CC2=C(C=C1)C1=C(OC(=C1)[N+]([O-])=O)C=C2	Isfort, et al. (1996)	Positive
_-Caprolactone	502-44-3	O=C1CCCCCO1	Isfort, et al. (1996)	Negative
FD & C Yellow No.3	85-84-7	NC1=CC=C2C=CC=CC2=C1N=NC1=CC=CC=C1	Isfort, et al. (1996)	Negative
Bromobenzene	108-86-1	BrC1=CC=CC=C1	Isfort, et al. (1996)	Negative
2-benzoylhydrazono-1,3-dithiolane	62303-19-9	O=C(NN=C1SCCS1)C1=CC=CC=C1	Isfort, et al. (1996)	Negative
2-Nitro-8-methoxynaphtho[2,1-b]furan	75965-75-2	COC1=CC2=C(C=CC3=C2C=C(O3)[N+]([O-])=O)C=C1	Isfort, et al. (1996)	Positive
Phenanthrene	85-01-8	C1=CC2=CC=C3C=CC=CC3=C2C=C1	OECD 2007 & Sakai et al. 2010	Negative
Phenyl salicylate	118-55-8	OC1=C(C=CC=C1)C(=O)OC1=CC=CC=C1	Isfort, et al. (1996)	Negative
Anthraquinone	84-65-1	O=C1C2=C(C=CC=C2)C(=O)C2=C1C=CC=C2	Gibson, et al. (1997)	Negative
Anthracene	120-12-7	C1=CC2=CC3=CC=CC=C3C=C2C=C1	OECD 2007 & Sakai et al. 2010	Negative
1-anthramine	610-49-1	NC1=C2C=C3C=CC=CC3=CC2=CC=C1	Isfort, et al. (1996)	Negative
2-Aminoanthracene	613-13-8	NC1=CC=C2C=C3C=CC=CC3=CC2=C1	OECD 2007	Positive
t-Butylbenzene	98-06-6	CC(C)(C)C1=CC=CC=C1	Isfort, et al. (1996)	Negative
2-Amino-5-azotoluene [o-Aminoazotoluene]	97-56-3	CC1=C(N)C=CC(=C1)N=NC1=C(C)C=CC=C1	OECD 2007	Positive
Benzethonium chloride	121-54-0	CC(C)(C)CC(C)(C)C1=CC=C(OCCOCC[N+](C)(C)CC2=CC=CC=C2)C=C1	Isfort, et al. (1996)	Negative
Isoprothiolane	50512-35-1	CC(C)OC(=O)C(C(=O)OC(C)C)=C1SCCS1	Isfort, et al. (1996)	Negative
Propylene glycol	57-55-6	CC(O)CO	Isfort, et al. (1996)	Negative
Aclacinomycin	57576-44-0	CC[C@@]1(O)C[C@H](OC2CC(C(OC3CC(O)C(OC4CCC(=O)C(C)O4)C(C)O3)C(C)O2)N(C)C)C2=C(O)C3=C(C=C2[C@H]1C(=O)OC)C(=O)C1=CC=CC(O)=C1C3=O	Isfort, et al. (1996)	Negative
(+)-Vinblastine	865-21-4	CC[C@]1(O)C[C@H]2CN(C1)CCC1=C(NC3=C1C=CC=C3)[C@@](C2)(C(=O)OC)C1=CC2=C(C=C1OC)N(C)[C@@H]1[C@]22CCN3CC=C[C@](CC)([C@@H]23)[C@@H](OC(C)=O)[C@]1(O)C(=O)OC	Isfort, et al. (1996)	Negative
Carbazilquinone	24279-91-2	COC(COC(N)=O)C1=C(N2CC2)C(=O)C(C)=C(N2CC2)C1=O	Isfort, et al. (1996)	Negative
N,N�-Dimethyl-4-aminoazobenzene [4-Dimethylamino-azobenzene]	60-11-7	CN(C)C1=CC=C(C=C1)N=NC1=CC=CC=C1	OECD 2007	Positive
4-DIMETHYLAMINO-2-METHYLAZOBENZENE	54-88-6	CN(C)C1=CC(C)=C(C=C1)N=NC1=CC=CC=C1	Isfort, et al. (1996)	Negative
1,2,4-Trimethylbenzene	95-63-6	CC1=CC(C)=C(C)C=C1	Isfort, et al. (1996)	Negative
Methyl-CCNU	13909-09-6	CC1CCC(CC1)NC(=O)N(CCCl)N=O	Isfort, et al. (1996)	Negative
4-Acetylaminofluorene	28322-02-3	CC(=O)NC1=C2C(CC3=C2C=CC=C3)=CC=C1	OECD 2007 & Sakai et al. 2010	Negative
2-Acetylaminofluorene [2-Acetaminofluorene] [2,Fluorenyl acetamide (2-FAA)]	53-96-3	CC(=O)NC1=CC=C2C(CC3=C2C=CC=C3)=C1	OECD 2007 & Sakai et al. 2010	Positive
Pyrene	129-00-0	C1=CC2=C3C(C=CC4=C3C(C=C2)=CC=C4)=C1	OECD 2007	Negative
Fluoranthene	206-44-0	C1=CC2=C(C=C1)C1=C3C2=CC=CC3=CC=C1	Isfort, et al. (1996)	Negative
Chrysene Benzophenanthrene	218-01-9	C1=CC2=C(C=C1)C1=C(C=C2)C2=C(C=CC=C2)C=C1	OECD 2007	Positive
Primaclone	125-33-7	CCC1(C(=O)NCNC1=O)C1=CC=CC=C1	Gibson, et al. (1997)	Negative
Metolachlor	51218-45-2	CCC1=C(N(C(C)COC)C(=O)CCl)C(C)=CC=C1	Isfort, et al. (1996)	Negative
Benz(a)anthracene	56-55-3	C1=CC2=CC3=C(C=C2C=C1)C1=CC=CC=C1C=C3	OECD 2007 & Sakai et al. 2010	Positive
Chrysene-5,6-oxide	15131-84-7	O1C2C1C1=C(C=CC3=C1C=CC=C3)C1=C2C=CC=C1	Isfort, et al. (1996)	Positive
Benz(a)anthracene-8,9-epoxide	34501-55-8	O1C2C=CC3=C(C=C4C=CC5=C(C=CC=C5)C4=C3)C12	Isfort, et al. (1996)	Positive
Benz(a)anthracene-5,6-epoxide	962-32-3	O1C2C1C1=C(C=C3C=CC=CC3=C1)C1=C2C=CC=C1	Isfort, et al. (1996)	Positive
5-Hydroxybenz(a)anthracene	960-92-9	OC1=C2C=CC=CC2=C2C=C3C=CC=CC3=CC2=C1	Isfort, et al. (1996)	Positive
nonene	124-11-8	CCCCCCCC=C	Isfort, et al. (1996)	Negative
Benz(a)anthracene-5,6-trans-dihydrodiol	3719-37-7	O[C@@H]1[C@@H](O)C2=C(C=CC=C2)C2=CC3=CC=CC=C3C=C12	Isfort, et al. (1996)	Positive
Benz(a)anthracene-5,6-cis-dihydrodiol	32373-17-4	OC1C(O)C2=C(C=C3C=CC=CC3=C2)C2=C1C=CC=C2	Isfort, et al. (1996)	Positive
Hexestrol�	84-16-2	CCC(C(CC)C1=CC=C(O)C=C1)C1=CC=C(O)C=C1	Isfort, et al. (1996)	Negative
Undecane	1120-21-4	CCCCCCCCCCC	Isfort, et al. (1996)	Negative
Sodium 4-(2-dodecanyl)benzenesulfonate	42615-29-2	CCCCCCCCCCC(C)C1=CC=C(C=C1)S([O-])(=O)=O	Isfort, et al. (1996)	Negative
Dodecane	112-40-3	CCCCCCCCCCCC	Isfort, et al. (1996)	Negative
N,N-Bis(2-hydroxyethyl)dodecanamide	120-40-1	CCCCCCCCCCCC(=O)N(CCO)CCO	Isfort, et al. (1996)	Negative
Polyoxyethylene sorbitan monostearate	9005-67-8	CCCCCCCCCCCC(=O)OCCOCC(OCCO)C1OCC(OCCO)C1OCCO	Isfort, et al. (1996)	Negative
N,N-dimethyldodecanamine oxide	1643-20-5	CCCCCCCCCCCC[N+](C)(C)[O-]	Isfort, et al. (1996)	Negative
Tridecane	629-50-5	CCCCCCCCCCCCC	Isfort, et al. (1996)	Negative
N-Benzyl-N,N-dimethyl-1-tridecanaminium chloride	8001-54-5	CCCCCCCCCCCCC[N+](C)(C)Cc1ccccc1	Isfort, et al. (1996)	Negative
4-O-methyl-12-O-tetradecanoylphorbol 13-acetate	57716-89-9	CCCCCCCCCCCCCC(=O)O[C@@H]1[C@@H](C)[C@]2(O)[C@@H]3C=C(C)C(=O)[C@]3(CC(CO)=C[C@H]2[C@@H]2C(C)(C)[C@]12OC(C)=O)OC	Isfort, et al. (1996)	Negative
Cetyltrimethylammonium chloride (CETAC)	112-02-7	CCCCCCCCCCCCCCCC[N+](C)(C)C	Isfort, et al. (1996)	Negative
Cetyldimethylbenzylammonium chloride	122-18-9	CCCCCCCCCCCCCCCC[N+](C)(C)CC1=CC=CC=C1	Isfort, et al. (1996)	Negative
Dicetyldimethylammonium chloride	1812-53-9	CCCCCCCCCCCCCCCC[N+](C)(C)CCCCCCCCCCCCCCCC	Isfort, et al. (1996)	Negative
sorbitan monostearate	1338-41-6	CCCCCCCCCCCCCCCCCC(=O)OCC(O)[C@H]1OC[C@@H](O)[C@@H]1O	Isfort, et al. (1996)	Negative
N-nitroso-N-methyldodecylamine	55090-44-3	CCCCCCCCCCCCN(C)N=O	Isfort, et al. (1996)	Negative
Prilocaine hydrochloride	1786-81-8	[H+].[Cl-].CCCNC(C)C(=O)NC1=CC=CC=C1C	Isfort, et al. (1996)	Negative
Lidocaine hydrochloride	73-78-9	[Cl-].CCN(CC)CC(=O)NC1=C(C)C=CC=C1C	Isfort, et al. (1996)	Negative
N-Hydroxyurethan	589-41-3	CCOC(=O)NO	Isfort, et al. (1996)	Negative
Theophylline	58-55-9	CN1C2=C(NC=N2)C(=O)N(C)C1=O	Isfort, et al. (1996)	Negative
Methanol	67-56-1	CO	Isfort, et al. (1996)	Negative
2,4 DIAMINOANISOLE	615-05-4	OS(O)(=O)=O.COC1=CC=C(N)C=C1N	Isfort, et al. (1996)	Negative
Dimethyl sulfoxide	67-68-5	CS(C)=O	Isfort, et al. (1996)	Negative
Sulfolithocholic acid	34669-57-3	C[C@H](CCC(O)=O)[C@H]1CC[C@H]2[C@@H]3CC[C@@H]4C[C@@H](CC[C@]4(C)[C@H]3CC[C@]12C)OS(O)(=O)=O	Isfort, et al. (1996)	Negative
Azaserine	115-02-6	NC(COC(=O)C=[N+]=[N-])C(O)=O	Isfort, et al. (1996)	Positive
2,3-dibromopropan-1-ol	96-13-9	OCC(Br)CBr	Isfort, et al. (1996)	Positive
Trenbolone	10161-33-8	C[C@]12C=CC3=C4CCC(=O)C=C4CC[C@H]3[C@@H]1CC[C@@H]2O	Isfort, et al. (1996)	Positive
17-_-Trenbolone	80657-17-6	C[C@]12C=CC3=C4CCC(=O)C=C4CC[C@H]3[C@@H]1CC[C@H]2O	Isfort, et al. (1996)	Positive
Acrylonitrile	107-13-1	C=CC#N	OECD 2007	Positive
Chlorothalonil	1897-45-6	ClC1=C(Cl)C(C#N)=C(Cl)C(C#N)=C1Cl	OECD 2007	Positive
N-Nitroso-N-methylnitroguanidine [N-Methyl-N�-nitro-N-nitrosoguanidinen (MNNG)]	70-25-7	CN(N=O)C(\N)=N\[N+]([O-])=O	OECD 2007 & Sakai et al. 2010	Positive
Hydroxyurea	127-07-1	NC(=O)NO	Isfort, et al. (1996)	Positive
Clofibrate	637-07-0	CCOC(=O)C(C)(C)OC1=CC=C(Cl)C=C1	OECD 2007	Positive
Vincristine sulfate (IC)	2068-78-2	OS(O)(=O)=O.CC[C@]1(O)C[C@H]2CN(C1)CCC1=C(NC3=C1C=CC=C3)[C@@](C2)(C(=O)OC)C1=CC2=C(C=C1OC)N(C=O)[C@@H]1[C@]22CCN3CC=C[C@](CC)([C@@H]23)[C@@H](OC(C)=O)[C@]1(O)C(=O)OC	OECD 2007	Positive
di (2-Ethylhexyl) phthalate (DEHP)	117-81-7	CCCCC(CC)COC(=O)C1=C(C=CC=C1)C(=O)OCC(CC)CCCC	OECD 2007	Positive
Cinnamyl anthranilate	87-29-6	NC1=C(C=CC=C1)C(=O)OC\C=C\C1=CC=CC=C1	OECD 2007	Positive
Actinomycin D	50-76-0	CC(C)C1NC(=O)C(NC(=O)C2=CC=C(C)C3=C2N=C2C(O3)=C(C)C(=O)C(N)=C2C(=O)NC2C(C)OC(=O)C(C(C)C)N(C)C(=O)CN(C)C(=O)C3CCCN3C(=O)C(NC2=O)C(C)C)C(C)OC(=O)C(C(C)C)N(C)C(=O)CN(C)C(=O)C2CCCN2C1=O	OECD 2007	Positive
Melphalan [Sarkolysin] [Phenyl alanine mustard]	148-82-3	NC(CC1=CC=C(C=C1)N(CCCl)CCCl)C(O)=O	OECD 2007 & Sakai et al. 2010	Positive
5,6-Benzoflavone	6051-87-2	O=C1C=C(OC2=CC=C3C=CC=CC3=C12)C1=CC=CC=C1	Isfort, et al. (1996)	Negative
7,8-Benzoflavone	604-59-1	O=C1C=C(OC2=C3C=CC=CC3=CC=C12)C1=CC=CC=C1	Isfort, et al. (1996)	Positive
1,2-Dibromo-3-chloropropane	96-12-8	ClCC(Br)CBr	Isfort, et al. (1996)	Positive
Tris(1,3-dichloro-2-propyl)phosphate	13674-87-8	ClCC(CCl)OP(=O)(OC(CCl)CCl)OC(CCl)CCl	Isfort, et al. (1996)	Positive
Methylazoxymethanol acetate	592-62-1	CC(=O)OC[N-][N+](C)=O	OECD 2007	Positive
Geranyl acetate	105-87-3	CC(C)=CCC\C(C)=C\COC(C)=O	OECD 2007	Positive
8-METHYLBENZ(A)ANTHRACENE	2381-31-9	CC1=C2C=C3C=CC4=C(C=CC=C4)C3=CC2=CC=C1	Isfort, et al. (1996)	Negative
Acetamide	60-35-5	CC(N)=O	OECD 2007	Positive
Thioacetamide	62-55-5	CC(N)=S	OECD 2007	Positive
N-Nitrosodiethylamine [Diethyl nitrosamine]	55-18-5	CCN(CC)N=O	OECD 2007	Positive
Ethyl methanesulfonate	62-50-0	CCOS(C)(=O)=O	OECD 2007	Positive
Tiadenol	6964-20-1	OCCSCCCCCCCCCCSCCO	Isfort, et al. (1996)	Positive
Hexachloro-1,3-butadiene	87-68-3	ClC(Cl)=C(Cl)C(Cl)=C(Cl)Cl	OECD 2007	Positive
Dichlorvos	62-73-7	COP(=O)(OC)OC=C(Cl)Cl	OECD 2007 & Sakai et al. 2010	Positive
Iodoform	75-47-8	IC(I)I	Isfort, et al. (1996)	Positive
Furylfuramide (AF-2)	3688-53-7	NC(=O)C(=C/C1=CC=C(O1)[N+]([O-])=O)\C1=CC=CO1	OECD 2007 & Sakai et al. 2010	Positive
Acrylamide	79-06-1	NC(=O)C=C	OECD 2007	Positive
N-Nitroso-N-ethylurea [N-Ethyl-N-nitrosourea (ENU)] [1-Ethyl-1-nitrosoruea]	759-73-9	CCN(N=O)C(N)=O	OECD 2007	Positive
10-Methylbenz[a]anthracene	2381-15-9	CC1=CC2=CC3=C4C=CC=CC4=CC=C3C=C2C=C1	Isfort, et al. (1996)	Positive
Thiourea	62-56-6	NC(N)=S	OECD 2007	Positive
7-Methylbenz[a]anthracene	2541-69-7	CC1=C2C=CC3=C(C=CC=C3)C2=CC2=C1C=CC=C2	Isfort, et al. (1996)	Positive
Benzo(e)pyrene	192-97-2	C1=CC2=C(C=C1)C1=CC=CC3=C1C1=C(C=CC=C21)C=C3	OECD 2007	Negative
(2Z)-Oxymetholone	434-07-1	C[C@]1(O)CC[C@H]2[C@@H]3CC[C@H]4CC(=O)\C(C[C@]4(C)[C@H]3CC[C@]12C)=C/O	Gibson, et al. (1997)	Positive
Benzo(a)pyrene	50-32-8	C1=CC2=C(C=C1)C1=C3C(C=CC4=C3C(C=C1)=CC=C4)=C2	OECD 2007 & Sakai et al. 2010	Positive
12-DEOXYPHORBOL13-PHENYLACETATE	58821-98-0	C[C@@H]1C[C@]2(OC(=O)CC3=CC=CC=C3)C([C@@H]3C=C(CO)C[C@@]4(O)[C@@H](C=C(C)C4=O)[C@@]13O)C2(C)C	Isfort, et al. (1996)	Positive
12-Deoxyphorbol-13-phenylacetate-20-acetate	54662-30-5	C[C@@H]1C[C@]2(OC(=O)CC3=CC=CC=C3)[C@H]([C@@H]3C=C(COC(C)=O)C[C@@]4(O)[C@@H](C=C(C)C4=O)[C@@]13O)C2(C)C	Isfort, et al. (1996)	Positive
Cholesta-3_,5_,6_-triol	1253-84-5	CC(C)CCC[C@@H](C)[C@H]1CC[C@H]2[C@@H]3C[C@@H](O)[C@@]4(O)C[C@@H](O)CC[C@]4(C)[C@H]3CC[C@]12C	Isfort, et al. (1996)	Positive
(+)-daunomycin	20830-81-3	COC1=CC=CC2=C1C(=O)C1=C(C(O)=C3C[C@](O)(C[C@H](O[C@H]4C[C@H](N)[C@H](O)[C@H](C)O4)C3=C1O)C(C)=O)C2=O	Isfort, et al. (1996)	Positive
Benzo(a)pyrene 4,5-oxide	37574-47-3	O1C2C1C1=CC3=CC=CC=C3C3=C1C1=C(C=CC=C21)C=C3	Isfort, et al. (1996)	Positive
Nitromethane	13031-32-8	[2H]C([2H])([2H])[N+]([O-])=O	Gibson, et al. (1997)	Positive
Lithocholic acid	434-13-9	C[C@H](CCC(O)=O)[C@H]1CC[C@H]2[C@@H]3CC[C@@H]4C[C@H](O)CC[C@]4(C)[C@H]3CC[C@]12C	OECD 2007 & Sakai et al. 2010	Positive
Methylazoxymethanol	590-96-5	C[N+](=O)[N-]CO	Isfort, et al. (1996)	Positive
dimethylstibestrol	552-80-7	C\C(=C(\C)C1=CC=C(O)C=C1)C1=CC=C(O)C=C1	Isfort, et al. (1996)	Positive
Dimethylglyoxime	95-45-4	C\C(NO)=C(/C)N=O	Isfort, et al. (1996)	Positive
Z,Z-Dienestrol	35495-11-5	C\C=C(/C(=C\C)/C1=CC=C(O)C=C1)\C1=CC=C(O)C=C1	Isfort, et al. (1996)	Positive
2-bromoacrolein	14925-39-4	BrC(=C)C=O	Isfort, et al. (1996)	Positive
Aroclor 1260	11096-82-5	ClC1=CC=C(C(Cl)=C1Cl)C1=CC=C(Cl)C(Cl)=C1Cl	OECD 2007	Positive
Benzidine	92-87-5	NC1=CC=C(C=C1)C1=CC=C(N)C=C1	OECD 2007	Positive
3-Hydroxybenzo(a)pyrene	13345-21-6	OC1=C2C=CC3=CC4=C(C=CC=C4)C4=C3C2=C(C=C1)C=C4	Isfort, et al. (1996)	Positive
Methylclofenapate	21340-68-1	COC(=O)C(C)(C)OC1=CC=C(C=C1)C1=CC=C(Cl)C=C1	OECD 2007	Positive
5-Bromo-2�-deoxyuridine	59-14-3	OCC1OC(CC1O)N1C=C(Br)C(=O)NC1=O	OECD 2007	Positive
Diphenylhydantoin	57-41-0	O=C1NC(=O)C(N1)(C1=CC=CC=C1)C1=CC=CC=C1	OECD 2007	Positive
sodium Phenobarbital	57-30-7	CCC1(C(=O)NC(=O)[N-]C1=O)C1=CC=CC=C1	OECD 2007 & Sakai et al. 2010	Positive
Aflatoxin B1	1162-65-8	COC1=C2C3=C(C(=O)CC3)C(=O)OC2=C2C3C=COC3OC2=C1	OECD 2007	Positive
Succinic anhydride	108-30-5	O=C1CCC(=O)O1	OECD 2007	Positive
Caprolactam	105-60-2	O=C1CCCCCN1	OECD 2007 & Sakai et al. 2010	Positive
Benzo(a)pyrene-trans-7,8-dihydrodiol	57404-88-3	O[C@H]1C=CC2=C([C@@H]1O)C1=C3C(C=CC4=CC=CC(C=C1)=C34)=C2	Isfort, et al. (1996)	Positive
5-Azacytidine	320-67-2	NC1=NC(=O)N(C=N1)[C@@H]1O[C@H](CO)[C@@H](O)[C@H]1O	OECD 2007 & Sakai et al. 2010	Positive
Diethylstilbestrol (DES)	56-53-1	CC\C(=C(\CC)C1=CC=C(O)C=C1)C1=CC=C(O)C=C1	OECD 2007 & Sakai et al. 2010	Positive
p-Rosaniline (CI Basic Red 9) [Magenta]	569-61-9	NC1=CC=C(C=C1)C(C1=CC=C(N)C=C1)=C1C=CC(=N)C=C1	OECD 2007	Positive
Tetrachloroethylene oxide	16650-10-5	ClC1(Cl)OC1(Cl)Cl	Isfort, et al. (1996)	Positive
TRICHLOROOXIRANE	16967-79-6	ClC1OC1(Cl)Cl	Isfort, et al. (1996)	Positive
12-O-Tetradecanoyl phobol-13_acetate (TPA)	16561-29-8	CCCCCCCCCCCCCC(=O)O[C@@H]1[C@@H](C)[C@]2(O)[C@@H]3C=C(C)C(=O)[C@@]3(O)CC(CO)=C[C@H]2[C@@H]2C(C)(C)[C@]12OC(C)=O	OECD 2007 & Sakai et al. 2010	Positive
2,4-Diaminotoluene	95-80-7	CC1=C(N)C=C(N)C=C1	OECD 2007 & Sakai et al. 2010	Positive
1,2-Propyleneimine Propyleneimine	75-55-8	CC1CN1	OECD 2007	Positive
Benzo(a)pyrene-9,10-dihydrodiol, trans-(�)-	58886-98-9	O[C@@H]1C=CC2=C([C@H]1O)C1=C3C(C=CC4=CC=CC(C=C1)=C34)=C2	Isfort, et al. (1996)	Positive
N-(4-(5-Nitro-furanyl)-2_thiazolyl)formamide	24554-26-5	[O-][N+](=O)C1=CC=C(O1)C1=CSC(NC=O)=N1	OECD 2007	Positive
Diepoxybutane, 1,2 :3,4	1464-53-5	C1OC1C1CO1	OECD 2007	Positive
trans-(-)-4,5-Dihydrobenzo(a)pyrene-4,5-diol	37571-88-3	O[C@H]1[C@H](O)C2=CC3=C(C=CC=C3)C3=C2C2=C(C=CC=C12)C=C3	Isfort, et al. (1996)	Positive
Benzyl chloride	100-44-7	ClCC1=CC=CC=C1	OECD 2007	Positive
2,6-Dichloro-p-phenylenediamine	609-20-1	NC1=CC(Cl)=C(N)C(Cl)=C1	OECD 2007	Positive
2,4,6-Trichlorophenol	88-06-2	OC1=C(Cl)C=C(Cl)C=C1Cl	OECD 2007	Positive
(�)-Benzo(a)pyrene-7,8-diol-9,10-epoxide, syn-	58917-91-2	O[C@H]1[C@H]2O[C@H]2C2=C(C=C3C=CC4=CC=CC5=C4C3=C2C=C5)[C@@H]1O	Isfort, et al. (1996)	Positive
Monuron	150-68-5	CN(C)C(=O)NC1=CC=C(Cl)C=C1	OECD 2007	Positive
4,4�-Methylene bis-(N,N�_dimethylaniline) [Bis(p_dimethylamino)diphenylmethane]	101-61-1	CN(C)C1=CC=C(CC2=CC=C(C=C2)N(C)C)C=C1	OECD 2007	Positive
N-Nitrosodiphenylamine [Diphenyl nitrosamine]	86-30-6	O=NN(C1=CC=CC=C1)C1=CC=CC=C1	OECD 2007	Positive
N-Nitroso-N-ethylaniline	612-64-6	CCN(N=O)C1=CC=CC=C1	OECD 2007	Positive
Methapyrilene HCl	135-23-9	CN(C)CCN(CC1=CC=CS1)C1=NC=CC=C1	OECD 2007 & Sakai et al. 2010	Positive
syn-Benzo(a)pyrene-7,8-dihydrodiol-9,10-oxide	60268-86-2	O[C@@H]1C2OC2C2=C(C=C3C=CC4=CC=CC5=C4C3=C2C=C5)[C@@H]1O	Isfort, et al. (1996)	Positive
o-Toluidine	95-53-4	CC1=CC=CC=C1N	OECD 2007 & Sakai et al. 2010	Positive
Benzo(a)pyrene-7,8-dihydrodiol-9,10-epoxide	60268-85-1	OC1C2OC2C2=C(C=C3C=CC4=CC=CC5=CC=C2C3=C45)C1O	Isfort, et al. (1996)	Positive
(�)-Benzo(a)pyrene-7,8-diol-9,10-epoxide, anti-	58917-67-2	OC1C2OC2C2=C(C=C3C=CC4=CC=CC5=CC=C2C3=C45)C1O	Isfort, et al. (1996)	Positive
3-Methoxy-4-aminoazobenzene	3544-23-8	COC1=CC(=CC=C1N)N=NC1=CC=CC=C1	OECD 2007	Positive
Phenolpthalein	77-09-8	OC1=CC=C(C=C1)C1(OC(=O)C2=C1C=CC=C2)C1=CC=C(O)C=C1	OECD 2007	Positive
Amitrole [3-Aminotriazole]	61-82-5	NC1=NC=NN1	OECD 2007	Positive
Phenolphthalein	201-004-7	c1ccc2c(c1)C(=O)OC2(c3ccc(cc3)O)c4ccc(cc4)O	Gibson, et al. (1997)	Positive
HC Blue 1	2784-94-3	CNC1=C(C=C(C=C1)N(CCO)CCO)[N+]([O-])=O	OECD 2007	Positive
Wyeth-14,643	50892-23-4	CC1=C(C)C(NC2=NC(SCC(O)=O)=NC(Cl)=C2)=CC=C1	OECD 2007	Positive
2,4-Dichlorophenol	120-83-2	OC1=CC=C(Cl)C=C1Cl	OECD 2007	Positive
Dibenz(a,h)anthracene	53-70-3	C1=CC=C2C(C=CC3=CC4=C(C=CC5=CC=CC=C45)C=C23)=C1	OECD 2007 & Sakai et al. 2010	Positive
Eugenol	97-53-0	COC1=CC(CC=C)=CC=C1O	OECD 2007 & Sakai et al. 2010	Positive
1,2:3,4-Dibenzoanthracene	215-58-7	C1=CC2=C(C=C1)C=C1C(=C2)C2=C(C=CC=C2)C2=C1C=CC=C2	Isfort, et al. (1996)	Positive
Dibenz(a,h)anthracene 5,6-epoxide	1421-85-8	O1C2C1C1=C(C=C3C=CC4=C(C=CC=C4)C3=C1)C1=C2C=CC=C1	Isfort, et al. (1996)	Positive
5-HYDROXYDIBENZ[A,H]ANTHRACENE	4002-76-0	OC1=C2C=CC=CC2=C2C=C3C=CC4=CC=CC=C4C3=CC2=C1	Isfort, et al. (1996)	Positive
4,4�-Oxydianiline	101-80-4	NC1=CC=C(OC2=CC=C(N)C=C2)C=C1	OECD 2007	Positive
thioguanine�	154-42-7	NC1=NC(=S)C2=C(N1)N=CN2	Isfort, et al. (1996)	Positive
6-Hydroxylaminopurine	5667-20-9	ONC1=C2NC=NC2=NC=N1	Isfort, et al. (1996)	Positive
4-Hydroxyaminoquinoline-1-oxide	4637-56-3	O\N=C1/C=CN(O)C2=CC=CC=C12	Isfort, et al. (1996)	Positive
N-Hydroxy-2-acetylaminofluorene	53-95-2	CC(=O)N(O)C1=CC=C2C(CC3=C2C=CC=C3)=C1	OECD 2007	Positive
trans-Dibenz(a,h)anthracene-5,6-dihydrodiol	3719-40-2	O[C@H]1[C@H](O)C2=C(C=CC=C2)C2=CC3=CC=C4C=CC=CC4=C3C=C12	Isfort, et al. (1996)	Positive
Mitomycin C	50-07-7	CO[C@]12[C@H]3N[C@H]3CN1C1=C([C@H]2COC(N)=O)C(=O)C(N)=C(C)C1=O	OECD 2007 & Sakai et al. 2010	Positive
Estradiol	50-28-2	C[C@]12CC[C@H]3[C@@H](CCC4=C3C=CC(O)=C4)[C@@H]1CC[C@@H]2O	OECD 2007	Positive
7,12-Dimethyl benzanthracene	57-97-6	CC1=C2C=CC=CC2=C(C)C2=C3C=CC=CC3=CC=C12	OECD 2007	Positive
cis-Benz(a)anthracene-5,6-dihydrodiol	3719-39-9	O[C@@H]1[C@H](O)C2=C(C=CC=C2)C2=CC3=CC=C4C=CC=CC4=C3C=C12	Isfort, et al. (1996)	Positive
3-Methylcholanthrene (MCA)	56-49-5	CC1=C2CCC3=C4C=CC5=CC=CC=C5C4=CC(C=C1)=C23	OECD 2007 & Sakai et al. 2010	Positive
trans-1,3-Dichloropropene oxide	66826-73-1	ClC[C@H]1O[C@@H]1Cl	Isfort, et al. (1996)	Positive
cis-1,3-Dichloropropene oxide	66826-72-0	ClC[C@@H]1O[C@@H]1Cl	Isfort, et al. (1996)	Positive
Colcemid (IC)	477-30-5	CNC1CCC2=C(C(OC)=C(OC)C(OC)=C2)C2=CC=C(OC)C(=O)C=C12	OECD 2007	Positive
Safrole	94-59-7	C=CCC1=CC=C2OCOC2=C1	OECD 2007	Positive
Acrylic Acid	79-10-7	OC(=O)C=C	OECD 2007	Negative
Glycidaldehyde	765-34-4	O=CC1CO1	OECD 2007	Positive
Testosterone	58-22-0	C[C@]12CC[C@H]3[C@@H](CCC4=CC(=O)CC[C@]34C)[C@@H]1CC[C@@H]2O	OECD 2007	Positive
Reserpine	50-55-5	CO[C@H]1[C@@H](C[C@@H]2CN3CCC4=C(NC5=C4C=CC(OC)=C5)[C@H]3C[C@@H]2[C@@H]1C(=O)OC)OC(=O)C1=CC(OC)=C(OC)C(OC)=C1	OECD 2007	Positive
4-Nitroquinoline-1-oxide [4-Nitroquinoline-N-oxide]	56-57-5	[O-][N+](=O)C1=CC=[N+]([O-])C2=CC=CC=C12	OECD 2007	Positive
6-Nitrobenzo[a]pyrene	63041-90-7	[O-][N+](=O)C1=C2C=CC=CC2=C2C=CC3=CC=CC4=C3C2=C1C=C4	OECD 2007	Positive
beta-Propionolactone	57-57-8	O=C1CCO1	OECD 2007	Positive
2-Aminopurine	452-06-2	NC1=NC=C2NC=NC2=N1	Isfort, et al. (1996)	Positive
URACIL MUSTARD	66-75-1	ClCCN(CCCl)C1=CNC(=O)NC1=O	Isfort, et al. (1996)	Positive
5 Fluorodeoxyuridine	50-91-9	OC[C@H]1O[C@H](C[C@@H]1O)N1C=C(F)C(=O)NC1=O	Isfort, et al. (1996)	Positive
Glycidol	556-52-5	OCC1CO1	Isfort, et al. (1996)	Positive
trans-1-Chloropropene oxide	21947-76-2	C[C@H]1O[C@@H]1Cl	Isfort, et al. (1996)	Positive
cis-1-Chloro-1,2-epoxypropane	21947-75-1	C[C@@H]1O[C@@H]1Cl	Isfort, et al. (1996)	Positive
m-Phenylenediamine	108-45-2	NC1=CC(N)=CC=C1	Isfort, et al. (1996)	Positive
2-Nitropropane	79-46-9	CC(C)[N+]([O-])=O	OECD 2007	Positive
1,8-DINITROPYRENE	42397-65-9	[O-][N+](=O)C1=CC=C2C=CC3=CC=C(C4=CC=C1C2=C34)[N+]([O-])=O	Isfort, et al. (1996)	Positive
Urethane [Ethyl carbamate]	51-79-6	CCOC(N)=O	OECD 2007 & Sakai et al. 2010	Positive
Tetrahydrofuran	109-99-9�	C1CCOC1	Gibson, et al. (1997)	Negative
1,2-Epoxybutane	106-88-7	CCC1CO1	OECD 2007	Positive
l-Ethionine	13073-35-3	CCSCC[C@H](N)C(O)=O	OECD 2007	Positive
Benzo(a)pyrene, 7,8,9,10-tetrahydro-7,8-dihydroxy-9,10-epoxy-,�(E)-	72485-26-8	OC1C(O)C2=C(C3=C1O3)C1=C3C(C=CC4=CC=CC(C=C1)=C34)=C2	Isfort, et al. (1996)	Positive
Ethionine	67-21-0	CCSCCC(N)C(O)=O	Isfort, et al. (1996)	Positive
o-Chloroaniline	95-51-2	NC1=CC=CC=C1Cl	OECD 2007	Negative
3-Nitrofluoranthene	892-21-7	[O-][N+](=O)C1=CC=C2C3=CC=CC=C3C3=C2C1=CC=C3	Isfort, et al. (1996)	Positive
2-Nitro-9H-fluorene	607-57-8	[O-][N+](=O)C1=CC=C2C(CC3=C2C=CC=C3)=C1	Isfort, et al. (1996)	Positive
2-aminofluorene	153-78-6	NC1=CC=C2C(CC3=C2C=CC=C3)=C1	Isfort, et al. (1996)	Positive
3-(N-Salicyloyl)amino-1,2,4-triazole	36411-52-6	OC1=C(C=CC=C1)C(=O)NC1=NC=NN1	Isfort, et al. (1996)	Positive
p-Chloroaniline	106-47-8	NC1=CC=C(Cl)C=C1	OECD 2007	Positive
Catechol	120-80-9	OC1=C(O)C=CC=C1	OECD 2007	Positive
Resorcinol	108-46-3	OC1=CC(O)=CC=C1	OECD 2007	Positive
4-Nitrobiphenyl	92-93-3	[O-][N+](=O)C1=CC=C(C=C1)C1=CC=CC=C1	Isfort, et al. (1996)	Positive
1-(2-Chloroethyl)-3-cyclohexyl-1-nitrosourea	13010-47-4	ClCCN(N=O)C(=O)NC1CCCCC1	Isfort, et al. (1996)	Positive
BENZANTHRONE	82-05-3	O=C1C2=CC=CC=C2C2=C3C(C=CC=C13)=CC=C2	Isfort, et al. (1996)	Positive
phenanthrene-9,10-epoxide	585-08-0	O1[C@H]2[C@@H]1C1=C(C=CC=C1)C1=C2C=CC=C1	Isfort, et al. (1996)	Positive
9-Acridinamine	90-45-9	NC1=C2C=CC=CC2=NC2=C1C=CC=C2	Isfort, et al. (1996)	Positive
Hydroquinone	123-31-9	OC1=CC=C(O)C=C1	OECD 2007	Positive
2-Nitro-p-phenylenediamine [2-Nitro-1,4-phenylenediamine]	5307-14-2	NC1=CC(=C(N)C=C1)[N+]([O-])=O	OECD 2007	Positive
4-Nitro-o-phenylenediamine 4-Nitro-1,2-benzenediamine	99-56-9	NC1=C(N)C=C(C=C1)[N+]([O-])=O	OECD 2007	Positive
2,4-Dinitrotoluene	121-14-2	CC1=CC=C(C=C1[N+]([O-])=O)[N+]([O-])=O	OECD 2007	Negative
2,4-Dinitrotoluene	25321-14-6	CC1=CC=C(C=C1[N+]([O-])=O)[N+]([O-])=O	Isfort, et al. (1996)	Negative
6-Nitrochrysene	7496-02-8	[O-][N+](=O)C1=CC2=C3C=CC=CC3=CC=C2C2=CC=CC=C12	Isfort, et al. (1996)	Positive
2,3-dinitrotoluene	602-01-7	CC1=C(C(=CC=C1)[N+]([O-])=O)[N+]([O-])=O	Isfort, et al. (1996)	Negative
3-nitrobenzyl_alcohol	619-25-0	OCC1=CC=CC(=C1)[N+]([O-])=O	Isfort, et al. (1996)	Positive
4-nitrobenzyl_alcohol	619-73-8	OCC1=CC=C(C=C1)[N+]([O-])=O	Isfort, et al. (1996)	Positive
2-Nitrobenzyl alcohol	612-25-9	OCC1=C(C=CC=C1)[N+]([O-])=O	Isfort, et al. (1996)	Positive
5-Nitro-o-toluidine [2-Amino-4-nitrotoluene]	99-55-8	CC1=C(N)C=C(C=C1)[N+]([O-])=O	OECD 2007	Negative
7-(Bromomethyl)benz(a)anthracene	24961-39-5	BrCC1=C2C=CC3=CC=CC=C3C2=CC2=CC=CC=C12	Isfort, et al. (1996)	Positive
1-naphthylthiourea	86-88-4	NC(=S)NC1=C2C=CC=CC2=CC=C1	Isfort, et al. (1996)	Positive
(R)-(-)-Praziquantel	55268-74-1	O=C(C1CCCCC1)N1CC2N(CCC3=C2C=CC=C3)C(=O)C1	Isfort, et al. (1996)	Positive
2-Nitronaphthalene	581-89-5	[O-][N+](=O)C1=CC=C2C=CC=CC2=C1	Isfort, et al. (1996)	Positive
2-Amino-6-nitrotoluene	603-83-8	CC1=C(N)C=CC=C1[N+]([O-])=O	Isfort, et al. (1996)	Negative
o-Anisidine	90-04-0	COC1=C(N)C=CC=C1	OECD 2007 & Sakai et al. 2010	Positive
3-Aminobenzyl alcohol	1877-77-6	NC1=CC=CC(CO)=C1	Isfort, et al. (1996)	Positive
2-Aminobenzyl alcohol	5344-90-1	NC1=C(CO)C=CC=C1	Isfort, et al. (1996)	Positive
Benzene, 1,2-dimethyl-	95-47-6	CC1=CC=CC=C1C	Isfort, et al. (1996)	Negative
Naphthalene	91-20-3	C1=CC2=CC=CC=C2C=C1	Isfort, et al. (1996)	Positive
Benzene	71-43-2	C1=CC=CC=C1	OECD 2007 & Sakai et al. 2010	Positive
N-NITROSOPIPERIDINE	100-75-4	O=NN1CCCCC1	Isfort, et al. (1996)	Positive
Cyclophosphamide	50-18-0	ClCCN(CCCl)P1(=O)NCCCO1	OECD 2007 & Sakai et al. 2010	Positive
1,4-Butanesulfone	1633-83-6	O=S1(=O)CCCCO1	Isfort, et al. (1996)	Positive
N-Acetoxy-2-acetylaminofluorene	6098-44-8	CC(=O)ON(C(C)=O)C1=CC2=C(C=C1)C1=CC=CC=C1C2	Isfort, et al. (1996)	Positive
Cholesterol epoxide	1250-95-9	CC(C)CCC[C@@H](C)[C@H]1CC[C@H]2[C@@H]3C[C@@H]4O[C@@]44C[C@@H](O)CC[C@]4(C)[C@H]3CC[C@]12C	Isfort, et al. (1996)	Positive
Buprofenzin	69327-76-0	CC(C)N1C(SCN(C1=O)C1=CC=CC=C1)=NC(C)(C)C	Isfort, et al. (1996)	Positive
1,2,3-Tribromo-2-methylpropane	631-28-7	CC(Br)(CBr)CBr	Isfort, et al. (1996)	Positive
1,2-Dibromo-3-chloro-2-methylpropane	10474-14-3	CC(Br)(CCl)CBr	Isfort, et al. (1996)	Positive
Tetrafluorodiethylstilbestrol	71292-84-7	CC\C(=C(\CC)C1=CC(F)=C(O)C(F)=C1)C1=CC(F)=C(O)C(F)=C1	Isfort, et al. (1996)	Positive
Tamoxifen citrate	54965-24-1	CC\C(=C(/C1=CC=CC=C1)C1=CC=C(OCCN(C)C)C=C1)C1=CC=CC=C1	Isfort, et al. (1996)	Positive
Supercypermethrin	52315-07-8	CC1(C)C(C=C(Cl)Cl)C1C(=O)OC(C#N)C1=CC(OC2=CC=CC=C2)=CC=C1	Isfort, et al. (1996)	Positive
4-hydroxymethyl-3,3,4-trimethyl-1,2-dioxetane	84114-76-1	CC1(C)OOC1(C)CO	Isfort, et al. (1996)	Positive
Retinoic acid	302-79-4	C\C(\C=C\C1=C(C)CCCC1(C)C)=C/C=C/C(/C)=C/C(O)=O	Isfort, et al. (1996)	Positive
Retinol�	68-26-8	C\C(=C/CO)\C=C\C=C(/C)\C=C\C1=C(C)CCCC1(C)C	Isfort, et al. (1996)	Positive
Retinyl acetate	127-47-9	CC(=O)OC\C=C(/C)\C=C\C=C(/C)\C=C\C1=C(C)CCCC1(C)C	Isfort, et al. (1996)	Positive
Menadione	58-27-5	CC1=CC(=O)C2=C(C=CC=C2)C1=O	Isfort, et al. (1996)	Positive
1,2-Dihydro-2,2,4-trimethylquinoline	147-47-7	CC1=CC(C)(C)NC2=C1C=CC=C2	Gibson, et al. (1997)	Positive
3-Methylcholanthrene epoxide	12758-74-6	CC1=CC=C2C=C3C(C=CC4=C3C=CC=C4)=C3C4OC4C1C23	Isfort, et al. (1996)	Positive
Adriamycin	23214-92-8	COC1=C2C(=O)C3=C(O)C4=C(C[C@](O)(C[C@@H]4O[C@H]4C[C@H](N)[C@H](O)[C@H](C)O4)C(=O)CO)C(O)=C3C(=O)C2=CC=C1	Isfort, et al. (1996)	Positive
Tryptophan P1	62450-06-0	CC1=NC(N)=C(C)C2=C1C1=C(N2)C=CC=C1	Isfort, et al. (1996)	Positive
Ethylbenzene	100-41-4	CCC1=CC=CC=C1	Gibson, et al. (1997)	Positive
7-(Bromomethyl)-12-methylbenz(a)anthracene	16238-56-5	CC1=C2C=CC=CC2=C(CBr)C2=CC=C3C=CC=CC3=C12	Isfort, et al. (1996)	Positive
7-Methylbenz(a)anthracene-5,6-oxide	1155-38-0	CC1=C2C=CC=CC2=CC2=C1C1OC1C1=C2C=CC=C1	Isfort, et al. (1996)	Positive
1,2-DIMETHYLCYCLOHEXANE	583-57-3	CC1CCCCC1C	Isfort, et al. (1996)	Negative
1-Octene	111-66-0	CCCCCCC=C	Isfort, et al. (1996)	Negative
11-METHYLCYCLOPENTA(A)PHENANTHRENE	36117-21-2	CC1C[C@@H]2CCC[C@H]2[C@@H]2CCC3CCCC[C@@H]3[C@@H]12	Isfort, et al. (1996)	Positive
Emodin	518-82-1	CC1=CC(O)=C2C(=O)C3=C(O)C=C(O)C=C3C(=O)C2=C1	Gibson, et al. (1997)	Positive
Thymol	89-83-8	CC(C)C1=CC=C(C)C=C1O	Isfort, et al. (1996)	Positive
5-Nitro-2-methylfuran	823-74-5	CC1=CC=C(O1)[N+]([O-])=O	Isfort, et al. (1996)	Positive
7,9-DIMETHYLBENZ(C)ACRIDINE	963-89-3	CC1=CC2=C(C=C1)N=C1C3=C(C=CC=C3)C=CC1=C2C	Isfort, et al. (1996)	Positive
2,3'-Dimethyl-4-biphenylamine hydrochloride	69207-51-8	CC1=CC=CC(=C1)C1=CC=C([NH3+])C=C1C	Isfort, et al. (1996)	Positive
2-Amino-6-methyldipyrido(1,2-a:3',2'-d)imidazole	67730-11-4	CC1=CC=CN2C1=NC1=C2N=C(N)C=C1	Isfort, et al. (1996)	Positive
2-Methylheptane	592-27-8	CCCCCC(C)C	Isfort, et al. (1996)	Negative
Mono(2-ethylhexyl)phthalate	4376-20-9	CCCCC(CC)COC(=O)C1=CC=CC=C1C(O)=O	Isfort, et al. (1996)	Positive
Phorbol-12-monomyristate	20839-06-9	CCCCCCCCCCCCCC(=O)O[C@@H]1[C@@H](C)[C@]2(O)[C@@H]3C=C(C)C(=O)[C@@]3(O)CC(CO)=C[C@H]2[C@@H]2C(C)(C)[C@]12O	Isfort, et al. (1996)	Positive
N-BUTYL-N-(ACETOXYMETHYL)NITROSAMINE	56986-36-8	CCCCN(COC(C)=O)N=O	Isfort, et al. (1996)	Positive
Hycanthone�	3105-97-3	CCN(CC)CCNC1=CC=C(CO)C2=C1C(=O)C1=C(S2)C=CC=C1	Isfort, et al. (1996)	Positive
PROCAINE	59-46-1	CCN(CC)CCOC(=O)C1=CC=C(N)C=C1	Isfort, et al. (1996)	Positive
ethyl p-toluenesulfonate	80-40-0	CCOS(=O)(=O)C1=CC=C(C)C=C1	Isfort, et al. (1996)	Positive
Diethyl sulfate	64-67-5	CCOS(=O)(=O)OCC	Isfort, et al. (1996)	Positive
Octane	111-65-9	CCCCCCCC	Isfort, et al. (1996)	Negative
Methyl iodide	74-88-4	CI	OECD 2007	Positive
1-phenyl-3,3-dimethyltriazene	7227-91-0	CN(C)N=NC1=CC=CC=C1	Isfort, et al. (1996)	Positive
Dimethyl carbamyl chloride	79-44-7	CN(C)C(Cl)=O	Isfort, et al. (1996)	Positive
Malachite green	569-64-2	CN(C)C1=CC=C(C=C1)[C+](C1=CC=CC=C1)C1=CC=C(C=C1)N(C)C	Isfort, et al. (1996)	Positive
Acridine orange	494-38-2	CN(C)C1=CC2=CC3=C(C=CC=C3N(C)C)N=C2C=C1	Isfort, et al. (1996)	Positive
Hexamethyl phosphoramide	680-31-9	CN(C)P(=O)(N(C)C)N(C)C	OECD 2007	Positive
methylnitrosocyanamide	33868-17-6	CN(N=O)C#N	Isfort, et al. (1996)	Positive
(-)-Scopolamine hydrobromide trihydrate	6791-70-4	CN1[C@H]2CC(C[C@H]1[C@@H]1O[C@H]21)OC(=O)C(CO)C1=CC=CC=C1	Gibson, et al. (1997)	Positive
(-)-Morphine hydrochloride	52-26-6	CN1CC[C@]23[C@H]4OC5=C(O)C=CC(C[C@@H]1[C@@H]2C=C[C@@H]4O)=C35	Isfort, et al. (1996)	Positive
1,2-Dimethylhydrazine	540-73-8	CNNC	OECD 2007	Positive
aflatoxin-B(2)	7220-81-7	COC1=C2C3=C(C(=O)CC3)C(=O)OC2=C2C3CCOC3OC2=C1	Isfort, et al. (1996)	Positive
2-Methyloctane	3221-61-2	CCCCCCC(C)C	Isfort, et al. (1996)	Negative
Nonane	111-84-2	CCCCCCCCC	Isfort, et al. (1996)	Negative
Methyl methane sulfonate (MMS)	66-27-3	COS(C)(=O)=O	OECD 2007	Positive
Benzoyl peroxide	94-36-0	O=C(OOC(=O)C1=CC=CC=C1)C1=CC=CC=C1	OECD 2007	Positive
Okadaic acid	78111-17-8	C[C@@H](C[C@H](O)[C@H]1O[C@@H]2CC[C@@]3(CC[C@@H](O3)\C=C\[C@@H](C)[C@@H]3CC(C)=C[C@@]4(O[C@H](C[C@@](C)(O)C(O)=O)CC[C@H]4O)O3)OC2[C@H](O)C1=C)C1O[C@@]2(CCCCO2)CC[C@H]1C	OECD 2007	Positive
Butylated hydroxytoluene (BHT)	128-37-0	CC1=CC(=C(O)C(=C1)C(C)(C)C)C(C)(C)C	OECD 2007	Positive
Phorbol 12,13-didecanoate (PDD)	24928-17-4	CCCCCCCCCC(=O)O[C@@H]1[C@@H](C)[C@]2(O)[C@@H]3C=C(C)C(=O)[C@@]3(O)CC(CO)=C[C@H]2[C@@H]2C(C)(C)[C@]12OC(=O)CCCCCCCCC	OECD 2007 & Sakai et al. 2010	Positive
Mezerein	34807-41-5	C[C@@H]1[C@@H](OC(=O)\C=C\C=C\C2=CC=CC=C2)[C@@]2(OC3(O[C@@H]2[C@@H]2[C@@H]4OC4(CO)[C@@H](O)[C@@]4(O)[C@@H](C=C(C)C4=O)[C@@]12O3)C1=CC=CC=C1)C(C)=C	OECD 2007 & Sakai et al. 2010	Positive
Phenol	108-95-2	OC1=CC=CC=C1	OECD 2007 & Sakai et al. 2010	Positive
Chlordane Analytical	57-74-9	ClC1CC2C(C1Cl)C1(Cl)C(Cl)=C(Cl)C2(Cl)C1(Cl)Cl	OECD 2007	Positive
